# Supplementary material for: Comparative genomics of Eucalyptus and Corymbia reveals low rates of genome structural rearrangement
Source: BMC Genomics. 2017 May 22;18:397. doi: 10.1186/s12864-017-3782-7 (PMC5441008; doi:10.1186/s12864-017-3782-7)
Supplement: Supplementary file 1 — Summary of the number of test-cross markers available for mapping in each parent of the Corymbia pedigrees by class and type. (XLSX 9 kb) [file 12864_2017_3782_MOESM1_ESM.xlsx]

## Sheet: Sheet1
Additional file 1: Table S1. Summary of the number of test-cross markers available for mapping in each parent of the Corymbia pedigrees by class and type.
Marker type	Class	1CCV2-054	1CT2-050	1CT2-018
Dominant	1	1645	1934	2626
	2	5580	2449	1555
	3	760	510	556
	Subtotal	7985	4893	4737
SNP	1	126	70	93
	2	729	342	272
	3	1886	1249	1221
	Subtotal	2741	1661	1586
Total		10726	6554	6323
