# Supplementary material for: Comparative genomics of Eucalyptus and Corymbia reveals low rates of genome structural rearrangement
Source: BMC Genomics. 2017 May 22;18:397. doi: 10.1186/s12864-017-3782-7 (PMC5441008; doi:10.1186/s12864-017-3782-7)
Supplement: Supplementary file 2 — Comprehensive linkage maps created for each parent of the Corymbia pedigrees. a) Corymbia citriodora subsp. variegata (1CCV2-054) b) Corymbia torelliana (1CT2-050) c) Corymbia torelliana (1CT2-018). (XLSX 1482 kb) [file 12864_2017_3782_MOESM2_ESM.xlsx]

## Sheet: 1CCV2-054 Map
Butler et al Comparative genomics of Eucalyptus and Corymbia reveals low rates of genome structural rearrangement
Additional file 2: Table S2 Comprehensive linkage maps created for each parent of the Corymbia pedigrees. 2a Corymbia citriodora subsp. variegata (1CCV2-054)
Marker	Chromosome	Position (cM)	Sequence	Original ID	SNP1 Position	SNP2 Position	E. grandis Chromosome	E. grandis Position (bp)
2.1D_10319857_M	1	0	ATATGTGGAAGAGACAAAATCAGGCTCTCAATCCCCTTTTCATTTCATGGGACCGAGATCGGAA	10319857			Chr01	99485
2.1D_10344324_M	1	0	GCGATGGGATCTAGCATCGCCTTGCAATCCGAGATCGGAAGAGCGGTTCAGCAGGAATGCCGAG	10344324	5:T>C		Chr11	6779767
1D_10350281_M	1	0	TCGTTGCGTGTTCTCATACATCGTCGTGAAGATCCGCGATGGAGTGGCGAACGTGTGATGCCCC	10350281	8:G>A
3D_10572508_M	1	0.00032107	TATTCAGTGCCATCCTCAACCCCTCAACAGCAATCCGAGATCGGAAGAGCGGTTCAGCAGGAAT	10572508			Chr01	1277323
1D_10568950_M	1	0.000704403	CATGCTTTTGTGTTGCTCTATCTTTTTATATCCGAGATCGGAAGAGCGGTTCAGCAGGAATGCC	10568950			Chr01	1889884
2.1D_10278478_M	1	0.000713376	GCGGCGGAGGAGGGTCGTGCGACCGCCGCAAGATGATCCCCATAGCCATAGGGCTGTGCTTGGT	10278478
2.1D_10277475_M	1	0.000713376	AAAAAAGCAACGTACAACAAGCCAAACAAGCCAGAGAAGGAGGAGGAGGAGGAGGCAGACTCAA	10277475
2.1D_10332951_M	1	0.032	ATATGTGGAAGAGACAAAATCAGGCTCTCAATCCCCTTTTCATTTCATGGGACCAGTTTCATGG	10332951			Chr01	106307
2.1D_10350280_M	1	0.032	TCGTTGCATGTCCTCATACATCGTCGTGAAGATCCGCGATGGAGTGGCGAACGTGTGATGCCCC	10350280			Chr01	99488
1D_10344323_M	1	0.032	GCGACGGGATCTAGCATCGCCTCGCAATCCGAGATCGGAAGAGCGGTTCAGCAGGAATGCCGAG	10344323
7S_10357647_M	1	0.495714	TAGGAAGAGTCGTAAAGCCGAGGCATGAGAGGTGAAAGGGAAGGAGGAGGCCCGAGATCGGAAG	10357647	5:A>C		scaffold_303	22100
3D_10357648_M	1	0.573	TAGGAAGAGTCGTAAAGCCGAGGCATGAGAGGTGAAAGGGAAGGAAAAGGCCCGAGATCGGAAG	10357648			scaffold_303	22097
2.1D_10345925_M	1	0.8435	AGTGGCAGAACAAATGAGCAAACAGCCTTGAGAAGTTGTAGCGTAGTTCGATCGTTTCGATTGC	10345925
2.1D_10575220_M	1	0.8435	CGTTTCTCTCGTACAGTTGTAGCGAACCAGAACCGAGATCGGAAGAGCGGTTCAGCAGGAATGC	10575220			Chr01	765299
2S_10341016_M	1	1.114	CTGAAATGTAACTAGTTTCGAACTATTTCATCCTTTAATGCACTTCAATGACATAGATATCTCC	10341016	10:A>G		Chr01	436707
7S_10368428_M	1	1.655	CGAGTATGGCTACTGTGGCACGGGGTCCGACTACTGCGGGCCGAGATCGGAAGAGCGGTTCAGC	10368428	16:T>C
2.2D_10570114_M	1	1.91126	AAAGTAAAAAATCCTAACTACAAGGGTAAATGGAAGATTCCTTGGATAGATAACCCAGGTAACT	10570114			Chr01	2049632
1D_10361132_M	1	2.02954	CATTCAGTTGACCGAGGCAATATCTAGCGCCACTAAGTTCCTGCACAGTTCAAAGACCAGTGAT	10361132	10:G>C
2.2D_10363627_M	1	2.42379	GAGACGATCTCGTCAAGCGAGTAGGAATCGTAGGCGGTGAAGTGGCAGCCGAAGGGGATGCACT	10363627	11:C>T		Chr03	13907360
2.2D_10574684_M	1	2.6288	CTTCTTCTTCTTCCTCCTCTTCCTCCTCTTCTTCTTCTCCTTCTTCTGGTTTTCTTGGCCGAGA	10574684
2.2D_10286960_M	1	2.68782	AAAAGGTGCAATTCCTTCACCGAGATCGGAAGAGCGGTTCAGCAGGAATGCCGAGACCGATCTC	10286960
2.2D_10310868_M	1	2.9534	AAAGCAGGGCACGCTCGTACGGGAAAAAGAGCGCCGCGGCAGAGCAGCGTCGACAGGGCTAACG	10310868
2.1D_10356386_M	1	3.0075	TAGACTTAGACTTTAAAATACATCGATTTTAATCACTTTTAACTCAACAATTTCCTTGTATTCA	10356386			Chr08	49409533
1D_10361236_M	1	3.02831	CGAGCACGAGATGAACCATGGAGGAAGGAGGAGGGACGGACCGAGCTGGAAGTTAAAAAATAAT	10361236
1D_10273695_M	1	3.278	GGCAGACCCTCTCGCCCATCTCATCGAGTTCGCCCATTTCCTCGTTGAAATAGCCTTTCTTGAC	10273695			Chr01	2658989
2.1D_10366064_M	1	4.99	AGTTTTATAAGCTTTTATACTGTGTTTTGTAGCTCCATTTGGTATTGTGGTTGCTCATTCGGCA	10366064			Chr01	3146266
2.2D_10363628_M	1	5.70641	GAGACGATCTCGTCAAGCGAGTAGGAATCGGAGGCAGTGAAGTGGCAGCCGACGGGGACGCACT	10363628			Chr03	13907360
2.1D_10327508_M	1	5.73725	ATTTTTATTCTGTATGGTTGAGAAGATCATCCATTGTTTCCATCAAGCTAGTGAGACAATCGCC	10327508			Chr01	11679143
2S_10370295_M	1	5.73956	GCATGCCGGGCCTGACGGCTTATGCTGGGTTTATCGAGTTATGCTCTCCTAAGAAAGGAGAGAC	10370295	17:G>C
3D_10361649_M	1	5.74322	GTGCACAGACCAAACAGAACACATGCACTCGGCTTGCATTAGCATGGCGCAGGGAATAATGAGA	10361649			Chr01	6073626
2.2D_10352070_M	1	5.74443	GATTATTTGGACCTCCATTGATGGTAAAAAATTGGGGCTCATCACCTTTGAAAATATTGACAGT	10352070
2.2D_10325319_M	1	5.7519	CTTCTCTTTGGGACGTGTAGGATTTTGATTATTTGCAATGTGAAGCATGCGTCTTAAAATCAGA	10325319			Chr06	30879930
7S_10573040_M	1	5.75968	CTTCTCTTTGGGACGTGTAGGATTTTGATTATTTGTGATGCAAAGCAGGCATCTTAAAATCAGA	10573040	14:C>T		Chr06	30879930
2.2D_10358821_M	1	5.76042	CGATCGTGAAGGACGGATTGGAAGAGGAAGGAAGGAATGTGCGCAGGCCAAGGTTGAGGATAGG	10358821
2.2D_10567681_M	1	5.76058	AAAAGAGAAATTAGTTAGCAGGAGAACAGCCTGCCGATAAAGGCTCTTAATTCCACCTGAACAT	10567681			scaffold_1382	8609
2.2D_10275417_M	1	5.76089	CTCGGCGGCTCTTCTTCAGCCTTTTCCTCGCCTCCTCCTCTCTGCTCCTCTGTCATGGCGGCTG	10275417			Chr02	21699173
2.2D_10364636_M	1	5.76097	AACTTGCAATAGAACTGTCGAAAGTGCGCATCGACAAGAAGACTTTTGGCGGAAGACAGAGTTC	10364636	32:C>T		Chr01	6477294
2.1D_10362959_M	1	5.76105	AAGAGGTCTATTATGCACTTTCTGAGATACCAATGATCAATGAGGAACTTGGAGAAAAGGTAGT	10362959	40:A>T		Chr01	4931187
1D_10350714_M	1	5.76127	ACGACGCAGCCCAGGTCGACGTACTTGTTCTTCTTGGGCCGCTGGTCGTTGGAGCCGAGGAGCC	10350714			Chr01	6455666
7S_10358019_efg	1	5.76207	AACAAATTTCAAACTCAAATGCACACGAAGACCCCAATCACACACACCCATATGATGATTAATC	10358019	9:T>C	51:T>C
2.2D_10320549_M	1	5.76861	AGCTTACTTATGCTGAAATGGATTGCTTTAATGTCCCCGAGATCGGAAGAGCGGTTCAGCAGGA	10320549
2.2D_10367566_M	1	5.76877	GGCTTCGAGCACGAGCGCGAGCGACTTGGAGGCCTCCGCCTCCGCCTCCGCCGCCGCCGCGGCG	10367566			Chr06	43689656
2.1D_10314050_M	1	5.76903	CATCCCAGTTGGGTAAGGGAATCAAACTGGCAAAAGAGATGGAAAGATTCACGGACATGGCGTG	10314050			Chr01	3736830
2.2D_10358022_M	1	5.77683	AACAAATTCCAAACTCAAATGCACACGAAGACCTCAATCACACACACCCATACGATGATTAAAC	10358022
2.1D_10289199_M	1	5.77704	AAGCGCCCAGCTCCGTACCCCATGTCGGGTCGGGTCGGGTCGGGTCCCGACGGGAAATGCCATC	10289199			scaffold_4645	1198
2.1D_10572932_M	1	5.77707	CATCTGGGTCGCCAAAAATCTGGTCAGCAGTCAAAGATGTACAAGAATGAGAAGGAGAGTTAAA	10572932			scaffold_59	216241
1D_10320815_M	1	5.77714	CACTGTCGAAATTCAAGCAGTCCTATGAAAGCACATCCGAGATCGGAAGAGCGGTTCAGCAGGA	10320815			Chr02	23943650
2.1D_10340116_M	1	5.785	ATTACAATGTTCTTGGGAATGTCGGGACGTGGCTCTTGTTCCAGAATGTAGATGGCATGTCCAT	10340116	8:T>C		scaffold_59	10598
1D_10372824_M	1	5.785	TCTGAAGAACCCATGCACAGGAATAAGATTAGAAGATGTGAAGCTCACCTACAAGAACGATCAA	10372824			scaffold_530	4052
2.1D_10571984_M	1	5.79653	TTACTTACCTCGTGGATGTGATAGAGTAAACTTGAGATAGAAGGCACCAGGTCAAGTATCCGAG	10571984
2.2D_10363629_M	1	5.79979	GAGACGATCTTGTCAAGCGAGTAGGAATCGGAGGCGGTGAAGTGGCAGCCGAAGGGGATGCACT	10363629			Chr03	13907360
2.1D_10314858_M	1	5.80487	TAGACTTAAGACTTTAAAATACATCGATTTTAATCACTTTTAACTCAACAATTCCCTTGTATTC	10314858			Chr08	49409533
2.2D_10328605_M	1	5.80519	AAAGCAGGGCACGCTCGTACGGGAGAAAGAGCGCCGCCGCGGCAGAGCAGGCGTCGACAGGGCT	10328605
2.2D_10275172_M	1	5.80531	CAACAAAGACCAATCATCCTCGGTTTTGCAAGAGCGAGCCTAGCGTGTGACCAGTAAAGCTACA	10275172			Chr01	2627708
2.2D_10319608_M	1	5.80577	TCAGTGGGGATACTGTGGCACCGAGATCGGAAGAGCGGTTCAGCAGGAATGCCGAGACCGATCT	10319608
1D_10281535_M	1	5.80771	TACTGGGTGTAATACCGAACCCCGAGATCGGAAGAGCGGTTCAGCAGGAATGCCGAGACCGATC	10281535
2.2D_10363187_M	1	5.80807	ATATGTGCTACATAAACGAGATAGATGGAGCTTCAAAATACTACTGAGATGAGACAAACACCCA	10363187	14:A>T		Chr01	2629159
2.2D_10363189_M	1	5.81112	ATATGTGCTACATTAACGAGATAGATGGAGCTTTAAAGGACTACTGTGATGAGACAAACACCCA	10363189	34:T>C		Chr01	2629159
3D_10573409_M	1	5.81288	CCGGTGGGGCTACTGTGGCACAGGGGTCGACTACTGCGGGCCGAGATCGGAAGAGCGGTTCAGC	10573409			Chr01	2629547
2.2D_10314863_M	1	6.68491	TATTTTCGGCGTTTTAATTTTGATGACCATGTGGTACGATTGAGCCGCCTCCTCAGGTGCAAGG	10314863			Chr01	6936176
3D_10317127_M	1	6.702	TAATCAGTAGTATTAGAAGCCACGGCGAGGAGGCGGCGTCCTTGTGTTCCACTGGAAGGGAAGG	10317127			Chr01	6455666
2.1D_10350716_M	1	6.702	ACGATGCAGCCCAGGTCGACGTACTTGCTCTTCTTGGGCCTCTGGTCGTTGGAGCCGAGGAGCC	10350716	5:T>C		Chr01	6192194
1D_10367565_M	1	6.702	GGCTTCGAGCACGAGCGCGAGCGACTTGGAGACCTCCCCCTCCGCCTCCGCCTCCGCCGCCACC	10367565			Chr07	42007600
3D_10360335_M	1	6.71095	TGGTTAGTTATGCTGAAAGGGATTGCTTTAATGTCCCCGAGATCGGAAGAGCGGTTCAGCAGGA	10360335
2.2D_10573022_M	1	6.71897	CTGATGCCTCGCGAGGATGCGGAGAAGTGGTTCAGGGAGTTGATCCCGTTTCTTGCTAATCTGT	10573022			Chr01	4613855
2.1D_10364635_M	1	6.7351	AACTTGCAATAGAACTGTCGAAAGTGCGCATTGACAAGAAGACTTTTGGCGAAAGACAGAGTTC	10364635			Chr01	6496180
2.1D_10323800_M	1	6.74027	AAGCGCCCAGCTCCGTACCCATGTCGGGTCGGGTCGGGTCCCGACGGGACCCATCCCGAGATCG	10323800			Chr08	2264838
2.1D_10572714_M	1	6.75165	AAAAGAGAAATTAGTTAGCAGGAGAACAGCCTGCCGATAATACTCTTGATCCCACCTGAACATT	10572714	13:A>T		scaffold_1382	8609
2S_10347264_M	1	6.75766	GAGAATCCCGGGGAGGCAGCCAACTCCATTGAGGACGGCGACGGCGAGAACCGCCACGACGACC	10347264	57:C>T		Chr11	25287441
7S_10342154_M	1	6.76562	TGAATTGTTAATTCGCTAGTGAAGGCTTGCCGTTTAGATGATTATCTATTACTCGTCATCTGGT	10342154	10:A>T		scaffold_59	189504
2.2D_10313721_M	1	7.5675	TCTGGTTTTGTGTTTCAATTCGAGAGATCAGAACCCATCTCAACCATGGCGCCAATCACGACTT	10313721			Chr01	7894037
2.1D_10276700_M	1	8.318	AGATGGAGGAGCCTGTGCTTGGACTGCCAAAGAATCCCGCACCCGAGCTCCACCTCTTCAAAGC	10276700
2.1D_10368036_M	1	9.28254	ATATCACGAGTGCGTTTGGAGTTTATCCAAATCGGGTCTTTATAAGCCTCAGCAACAACCGATT	10368036	34:G>T		Chr01	8694582
2.2D_10575144_M	1	9.31446	GTTGCTGAGGTTCCATAGTGTCGTAGGGATTTAGCCGAGATCGGAAGAGCGGTTCAGCAGGAAT	10575144	16:T>C
2.2D_10360318_M	1	9.3237	TCAATCTCCAGAGTTTCGAGAACGAGATCCGCGTGTTGACTGAGGTCCGAGATCGGAAGAGCGG	10360318			Chr01	8842259
2.2D_10363191_M	1	9.32412	ATATCACAAGTGCGTTCGGAGTTCATCCGAATCTGGACTTTATAAGTCTCAGCAACAACCGAGA	10363191	37:A>T
2.2D_10326807_M	1	9.35	ATCAAGACCTTGGTCTCGGGTTTAGCGATGCCGCGCTCGAAGAAAATGGGAGCGACGTGGGCGA	10326807			Chr01	8184591
2.1D_10281959_M	1	9.35	GTCCTGCGCTTTAACCGTGTGCCTTACCGTCCTATGCAGTCTGTCTGTGGAAGTAACATGCAAA	10281959			Chr01	7337094
2.1D_10281797_M	1	9.35	CAGGACCAGTGGCCCTTCGTCTACGACCACTCGACCGTCGAATTCGGTCTCTTCGGAACCATCA	10281797			Chr01	7251861
2.1D_10353198_M	1	9.35	TCATGTTGTCAGACACAAGCACTACCTATACTTTTGTACTTGTAGAGTTCAGTTCACTCATCCT	10353198			Chr01	21295562
1D_10571470_M	1	9.35	ATATCGATACTTTGACGGTTGCAGATGATGCTTCTGCCGAGGGATCAAATGTTGAAGACCGAGA	10571470	6:G>A		Chr01	8220034
2.2D_10365327_M	1	9.35189	TCAGATAGAAGACTCGATAGAACTCAATGCTCATTCATTAGCTTGCCAAATCATACTTCCGAGA	10365327	22:A>G
2.1D_10361045_M	1	9.35374	CGCTGCATGAAATCAAGAGCAAATGATCACATTGCGTACAAAACCTATTTGCATCTCGAATTCA	10361045	20:C>A
2.1D_10334002_M	1	9.35376	CTGGACAAAGCAGTATGGTCAAAACCAAGCATTAACTTAAACATCTGCCCTTTGGGCATTACCC	10334002
2.2D_10330021_M	1	9.35766	CGCACGAGTCACTGTCTCCTTCGCCGAGATCGGAAGAGCGGTTCAGCAGGAATGCCGAGACCGA	10330021
2.1D_10348110_M	1	9.35921	TGTCCACTTTTTTATGCTGTCTCTTTTTATAGAAGTTCGTTTATTTGCGTGAAGGGTCGAATGA	10348110	5:C>T		Chr05	32955640
3D_10363192_M	1	9.934	ATATCACAAGTGCGTTCGGAGTTCATCCGAATCTGGTCTTTGTAAGTCTCAGCAACAACCGAGA	10363192			Chr01	8255291
3D_10374636_M	1	9.934	ATCCTCCAGCTTTTCTCCAACAACCTCACTGGGACTATTCCTCCGAGATCGGAAGAGCGGTTCA	10374636	9:G>T		Chr01	8611134
2.2D_10319069_M	1	9.934	GCGGCCCTCGCCTGGGTCTCGCAAGGGTCGCGCGACCACCGAGATCGGAAGAGCGGTTCAGCAG	10319069			Chr04	8475605
2.1D_10371018_M	1	9.96275	CATGCCGATACCCAAGCAAAAACACGATTCAACCAATGCAGATAATATCATTACACTCGCTCAA	10371018			Chr01	8184509
2.2D_10365328_M	1	9.97855	TCAGATAGAAGACTCGATAGAGCTCAATGCTCATTCACTAGCTTGCCAAATCATACTTCCGAGA	10365328			Chr01	7818824
2.2D_10378301_M	1	9.99187	TGGAGGATTCTTTGGAGACCTTACAAGAGTGAAAGGTCACTTGCTTAAAGTCCCAAATGAAGGG	10378301	6:G>A		scaffold_112	73227
2.2D_10312602_M	1	10.0078	TATGCGGATCCAGGCTTCAGCTAAACTTGCTCCTTGCTTCGAGCGAGCTCTCAGCTTTCCTAAC	10312602
2.2D_10274600_M	1	10.008	GCTTATATACCTTGGGGGCTGGTTCGGAGCAGCCCCGAGATCGGAAGAGCGGTTCAGCAGGAAT	10274600
7S_10351570_M	1	14.448	CCGCTGGAGATGGAGCATCAGGCCCAAGAAGGCCGCACTCGATGTGAAGAACACGTATGAAGGG	10351570	42:A>T		Chr01	10734621
3D_10274375_M	1	15.8458	CCTGTGGGGCCCACCCGATCACTTTCCCAACGCTCGCTGTCCGAGATCGGAAGAGCGGTTCAGC	10274375			Chr01	10722369
2S_10330331_M	1	15.8902	GGTTCTTGGCCGCCATGCTCGCGGCTTACAAGCTGGTTGCGGCCATCCCGAGATCGGAAGAGCG	10330331	37:T>C		Chr01	11336823
2.2D_10374459_M	1	16.2327	ACATCCTCAATGAAGCGAGCCAAGGACAAGTAAGAAGAGCCACCTTCCATCACAGCCTTCCTGC	10374459	32:A>G		Chr01	10739651
2S_10332599_M	1	16.2805	ACCCGCAAGAAAGATGACTACTTCGCGGTCGTCCAGCACATCTCCAACATCGTTCGCCACGACT	10332599	24:C>T		Chr01	12721906
2.2D_10568373_M	1	16.3517	GATGAGCGCAGCAACAAAAATGATCGGAAGAAAAAAAAGATCAAAAAGGGAGGAGTCTGTCAGA	10568373			Chr03	18513730
2.1D_10313416_M	1	16.4449	CGATAGAGATGACCAAGGTGCATCCGAACGCCGCAGCCGCCGCCGCCGCCGCCGCCCGAGATCG	10313416
2.2D_10327499_M	1	16.4877	ATGCCCTAGTTCTCGCTCAGCTATTTCTAGAGGGAGAGGGAGAGAGAGGAGGAGGAGAGAGAAG	10327499
2.2D_10354649_M	1	16.572	AAATGTCTCTCAAAACTCAATTCGGAGTTACATTCCAACAAAAATAAAAACTCTCATACAACAC	10354649	28:T>C
2.2D_10334001_M	1	16.572	CTGGAAAATTCTCTCTGCTGCTTTAGCAAAGTCATGTTGTGGTTGCTGTATAATTCTCAAGTGA	10334001	21:C>T		Chr01	12761307
2.2D_10365981_M	1	16.572	AAATGTCTCTGGAAAATCAATTCGGAGCTACATTTGAACAAAAATAAAATCTCTCACACAACTA	10365981	16:A>C		Chr01	12781133
2.1D_10570090_M	1	16.5925	GCGGAATAGTGACGGTCCGGTGACAGTCGTCTTTCGGCCGAGATCGGAAGAGCGGTTCAGCAGG	10570090
2.1D_10325326_M	1	16.6731	CTTGACATCCCTTTTCGGATAAGCAATTTGTTTTCATATCATGGGAAGCAGCGAATGCCGTAAG	10325326			Chr01	11643882
2.2D_10327037_M	1	16.7386	CTCATGTCTCACCTCCGCTGACTGTAAAATACTTAGCGATTGTCCTAATAGCATCGGGGTTCAG	10327037			Chr01	11894366
2.1D_10341646_M	1	17.044	GGGATTTTCGGAAAGACATCTGCTGATGGGGGAACAAGAACGATATTGACAGGCCATTCCAAAT	10341646			Chr01	12185443
7S_10342037_M	1	17.044	TCCGAACAAGAAAGCCTGTAGCGGCATTGTCAATTTGACAAATGTCAAAGCAGTGCCCCAGAAT	10342037	23:G>A		Chr01	13954500
1D_10570093_M	1	17.044	GGATTCCGTAACATCCGAGATCGGAAGAGCGGTTCAGCAGGAATGCCGAGACCGATCTCGTATG	10570093
2.1D_10306988_M	1	18.4985	ACCAATTGAGTATCATGAAAAGCAGAGCGATTCAGTACCCGAGATCGGAAGAGCGGTTCAGCAG	10306988			Chr01	14294465
2.1D_10275220_M	1	18.5032	CAGAAAGCAGAAGGCAGCAAGTCAGCATAGCAGCAGCAGAGCAGAAACAGCAGCAAGACTGACA	10275220			Chr11	39733417
2.1D_10311163_M	1	18.5032	AGACGCGAGGAGCGTGAGGGAGGAAGAGAAAGGCGCGCGGGTAAAAGAAGTGGGAAAAGAAAAG	10311163			Chr10	29213335
2.1D_10312776_M	1	18.5032	TGCTTGGTGAGCATCCGCCTCTACAGACGTAGATCTTTTATGTTGTTCGACACAAGAAAATCTA	10312776
2.2D_10338058_M	1	18.5068	GGAGTTCCGAAGTGCAGAAGCAGAGCAGAGGCGGGAGCGTGGCAGGGGATCGTCCGAGATCGGA	10338058			Chr08	456533
2.1D_10357549_M	1	18.5078	GAATATGCTTGGAGAATCCGAGATCGGAAGAGCGGTTCAGCAGGAATGCCGAGACCGATCTCGT	10357549
1D_10358947_M	1	18.5082	CTGAAGACAGAGAAACGAGGGACGGTGGTGGGGGATGGAGAGTTGGTGGGGTAATAGGAGAGCC	10358947	34:G>A
2.2D_10338394_M	1	18.5118	CAGCTGCCGTTAATCGGTAGTGGTGGCTAATAAGGTGATCGTCGGTGATGGCCGAGATCGGAAG	10338394	16:G>A		Chr01	14183976
1D_10288989_M	1	18.531	AAATGTCTCTGGAAACTCAATTCGGAGCTACATTTGAAAAAAATAAAAGCTCTCACACAACTAC	10288989			Chr01	12761307
2.1D_10364940_M	1	18.531	CATGCGTCGCAGCGGTTTGATCAGCATGAAGGATCTAGGACCGTTAGACAGCAAGAACTCAGCA	10364940	22:C>T		Chr01	13560637
7S_10323715_M	1	18.531	AACGAATTCACGAGGGTAGTGAAAGTCGCGACACTAGGGTGGAGCTCATTCTTCACCATGGACT	10323715	12:G>A		Chr01	12761056
1D_10354647_M	1	18.531	AAATGTCTCTCAAAACTCAATTCGGAGCTACATTTGAACAAAAATAAAAACTCTCATACAACTC	10354647			Chr01	12781132
2.1D_10568565_M	1	18.5397	TATGAAAAAAATCCATACCTGATGAAGGACTTCCCCTTGGGGCTCGTCATGGCATTAGGAGCTG	10568565			Chr01	13386341
2.2D_10276153_M	1	18.5399	CCGCCTCCATGGGAGATGCAAAGGCCGAGATCGGAAGAGCGGTTCAGCAGGAATGCCGAGACCG	10276153			Chr05	8331566
2.2D_10567685_M	1	18.5573	AAAATCTGTCGTGATCTCAAATGCTTTCAGTACTCTCCAATTTCCGATTAGACCCAATCACTCT	10567685
2.2D_10341643_M	1	18.5573	GGGATTTTCGGAAAGACATCTGCTGATGGGGGAACAAGAACGCCATTGACAGGCCATTCCAAAT	10341643	43:C>A
2.2D_10569572_M	1	18.5927	GCAAATGTCCGTACACCGTTATGCACGAGATATTCACCAGATGTTCTCTCTATCTCTGGAGGAG	10569572			Chr01	11782053
7S_10350394_M	1	18.5933	AAAGGGCGAGATGCAGAAGGCTTTTGAGGTGTTGGGCGTGATGAACAAAGTTGGTTGCGAGCCC	10350394	10:G>A		Chr01	13560569
1D_10335331_M	1	18.6083	TTGGCCAAGATTCTGAAAATTGGAAAAATCAAGGTTCATGCATGAGGAAAAAGGGAAAAACAAG	10335331			Chr01	11533224
2.2D_10329574_M	1	19.1615	AATAAGAACGATGCCCGAGATCGGAAGAGCGGTTCAGCAGGAATGCCGAGACCGATCTCGTATG	10329574
2.1D_10358946_M	1	20.5045	CTGAAGACACAGGAACGAGGGACGGTGGTGGGGGATGGAGAGTTGGTGGGGTAATAGGAGAGCC	10358946	10:C>G		Chr01	13933850
2S_10353728_M	1	21.1025	AGGTCTTGCCTGAGGGGTTCTTGGACCGAGATCGGAAGAGCGGTTCAGCAGGAATGCCGAGACC	10353728	4:T>C		Chr01	10583829
7S_10368848_M	1	21.2134	CTTCCAATCCCATCTGATTAGTCAATCTGTGTCAATAAAAATTAATCAATCACATCACTCTAGT	10368848	54:A>G		Chr01	16632541
2.2D_10312621_M	1	21.2171	TCACTAGCGCTTCAACGAGGGTTGACGACCCTCATTGACTAGAGGCGAAGCCTGGTGGCCCTTG	10312621	15:A>G		Chr06	26692950
2.2D_10569897_M	1	21.2181	AAACAGAGAGGCTCTCTCTAAATACAGTTAAGCCTCGCTCTCTCGCTCTCTCTCCCCAATACAT	10569897			Chr01	17004561
3D_10569987_M	1	21.2332	CTGCTCCAGCCGCCGACCCCCGGGTCATTGGGCCCCAGTACTGCATCCCTTACCCGATCAACCT	10569987			Chr01	15368925
7S_10370560_efg	1	21.2392	ATCCAAAAGGGTCTTCTTCACTCCGACCAGCAATTGTTCAATGGTGGTTCCACGGACGCTCAAG	10370560	7:A>G	31:C>G	Chr01	14484153
2.2D_10362830_M	1	21.2432	ATCTCGAAGAGCTGAGTGCGATGCTCGAGCACCATGTCCTGGACCATCTGGTGGAGGAAGTCGT	10362830	6:G>A		Chr01	17220262
2.2D_10376532_M	1	21.2435	CAGGGGGGCGTCGACGTGCATCAGGGGAAGGGGAGGAGAGAGACAGAGACAGAGACAGAGAGAG	10376532			scaffold_25	51573
2.1D_10365239_M	1	21.2443	GGAGAATTTCCTGAAAAAATCTTCCAGGTAGAAACACTTCAGACCCTTGACCTATCATTCAACG	10365239	12:T>C		Chr01	16088761
2.2D_10368608_M	1	21.2443	GCCCCCCTCCTTCTACTGTTCTTCTTCTTCGGCTTCTCCTTGCGACTGGAAACGGAGCTGCCGC	10368608	1:G>C		scaffold_1133	10709
2.1D_10572191_M	1	21.2449	GGAGAATTTCCTCGTGAAATCTTCCAGGTACAAACACTTCAGACCCTTGACCTATCAAACAACC	10572191			Chr01	14200532
2.1D_10274647_M	1	21.245	GTACGTGTGTATCCTCCCGAGATCGGAAGAGCGGTTCAGCAGGAATGCCGAGACCGATCTCGTA	10274647
2.2D_10276959_M	1	21.2527	GAAGCATACCACTGAAATTGATGGGGGGGACAAATCAATGATTTGAAGCATCTTCCATGTGCCA	10276959			Chr01	16236509
2.1D_10371132_M	1	21.253	GTTCTTGAAGTAGGCATTGTCAAAGGATGTCGGGCTTGTGGTGTCGAGAGGAGAGAGACTGTTG	10371132	22:A>G		Chr01	14484153
2.2D_10574095_M	1	21.253	ATCCAAAAGGGTCTTCTTCACTCCGACCAGGAATTGTTCAATGGTGGTTCCACGGACGCCCAAG	10574095
2.1D_10340395_M	1	21.2531	CAGCAGCAGCAGCGGCAGCATCGATGGGGAAGCAACCGCGGGGCGGCGGCAGCGGCAAGAAGGC	10340395			Chr01	16984226
1D_10373002_M	1	21.2536	CAAAATCACCTCCTCAGAATTTGGCCCGACCAGGCTGTCCAGACACATGTCGCGACCTCCCAAA	10373002	27:C>T		Chr01	35989008
1D_10330096_M	1	21.2536	CTGCGAAAATAAGCACAAGAATAACGACGGCCATCGGAGATCGATCCGAGATCGGAAGAGCGGT	10330096
2.2D_10278640_M	1	21.2612	CCAGGGGACCCGATCCGAGATCGGAAGAGCGGTTCAGCAGGAATGCCGAGACCGATCTCGTATG	10278640
2.2D_10356645_M	1	21.279	TTAGATAAACATGGGAAATTTCAACTGTCAAGATTTTAATACGATCGAGAGATGAAAACTGCCT	10356645	46:C>T		Chr01	15581842
2.2D_10371170_M	1	21.279	TCGTCACTAGCAGTGTTGCTAGAGGACCGCCATGGGCACACATCTTGCTCACATCAACATTAGA	10371170			Chr01	15677505
2.2D_10570056_M	1	21.279	TTTAATTGTCTTGGGTTGCATTAGGTCGTGGCATACCTCCTGATATCAGCATCATCTTCAGCAG	10570056			Chr01	15580597
1D_10329579_M	1	21.279	AATCCCCGATCAGGTAAACGCCGAGATCGGAAGAGCGGTTCAGCAGGAATGCCGAGACCGATCT	10329579
2.2D_10567734_M	1	22.4429	AAGAGGCTCAAGTTTGCTCATGCAGTCATCCAGGTCTCCAGGAGTGAAGAGAAAACTGGTTTTC	10567734			Chr01	17477580
2.2D_10574782_M	1	22.4475	GCTGCTGTTTCCACACGCGGGAGAAGAAGGGAAGGAGAAGAAAGACGGACGGGCCGAGATCGGA	10574782	15:A>G		Chr07	47359773
2.2D_10273533_M	1	22.4546	CTTCCAATCCCATCTGATTAGTCAATCTGTGTCAATAAAAAATTAATCAATCACATCACTCTAG	10273533			Chr01	16632540
2.1D_10311861_M	1	22.4705	CGGCCGCAAGACCCATTACTAATAAAGCAATAGAACAAGCACCTTAGGCCGCATCTCCCCGAGA	10311861			Chr10	4046999
2.2D_10376292_M	1	22.478	CAGGGGGGGCGTCGACGTGCATCAGGGGAAGGGGAGGAGAGAGACAGAGACAGAGACAGAGAGA	10376292			Chr01	16470908
2.2D_10376566_M	1	22.478	GGAGAATTTCCTCAAAAAGTCTTCCAGTTACAAACACTTCAGACCCTTGACCTATCATTCAACC	10376566			Chr01	16984223
2.1D_10365240_M	1	22.478	GGAGAATTTCCCCAAAAAATCTTCAAGGTAGAAACACTTCAGACCCTTGACCTATCATTCAACG	10365240			scaffold_25	51572
2.1D_10335691_M	1	22.478	CAGCAGCAGCGGCAGCATCGATGGGGAAGCAACAGCGGGGCGGCGGCAGCGGCAAGAAGGCCGA	10335691			Chr01	16088761
1D_10327826_M	1	22.478	CAGAGGACGTGGAAGTCGGAGTTGCAGCAGTGAACATTAACTGGCCGTGCAACTAGTGGCATGG	10327826
2.2D_10572296_M	1	22.4861	AGCCTGGCTCCGTGCTCGTGTCATCCGAGATCGGAAGAGCGGTTCAGCAGGAATGCCGAGACCG	10572296
2.2D_10328631_M	1	22.4937	ATCTCAGACAGCGATTGATAACTCTCTCTCTCCTCTCTCTCTCTCTCTACAACCCATCATCTCA	10328631			Chr01	17250663
2.2D_10362831_M	1	22.4941	ATCTCAAAGAGCTGAGTGGGATGCTCGAGCACCATGTCCTGGACCATCTGGTGGAGGAAGTCGT	10362831			Chr01	17220262
2.1D_10339297_M	1	22.5014	AACCCGACAGGGAAGTCTTTTCCTAGAACTCTGATAAAGCTTGGTCTTTCAAGGGTACAGTACA	10339297	36:A>G		Chr01	15625975
3D_10312091_M	1	22.5057	GAAATACAAAAGGTGCTCTCCTTGACACCCAAGCCAAGGACCCAGCATTTCTCACCCCTTGACG	10312091
2.1D_10356644_M	1	22.5093	TTAGATAAACATGGGAAATTTCAACTGTCAAGATTTTAATACGATTTAGAGATGAAAACTGCCT	10356644			Chr01	15580597
2.2D_10327908_M	1	22.5096	GCAGAGCAGCGAAGCTTCGTAGACAAGGCGGCTCGCTCCCGTAGCCGTAGAGATAAGCGAACTT	10327908	3:A>G		Chr09	28467581
2.2D_10327842_M	1	22.5174	CATTATAGTGGAAAACTTAGATATGGCCAAATTTTGCAGTGCAAGACCCGCAAGCACCAAGTCA	10327842	8:G>T		Chr01	15675166
2.2D_10574110_M	1	22.5415	CAAAATCACCTCCTCAGAATTTGGCCTGACCAGGCTGTCCAGACACGTGCCGCGACCTCCCAAA	10574110			Chr05	54431378
7S_10574360_M	1	22.5499	AGTGCTTCGAAGTCTTGCTCCGGGATCTCCCACCCGAAGACCTGCGCGTTCTCTCTGATCCGGT	10574360	8:C>G		Chr01	15646159
2.2D_10326204_M	1	24.8921	TCTCGAAGATGCGATTACTTTCTATGATGATGATAGGCTTGATTAGTTTCCCCGTCAATCGGTT	10326204			Chr01	17687141
2.1D_10282449_M	1	24.9006	GGTTCTTCACCAATACTGCAAATCTCTCTCTCTCTGAATTCCGTTTTCCATCGCCATGAGAGAA	10282449
2.2D_10357443_M	1	24.9145	CATGTTTTCCTCCACAAATCTTGTAATTGTGAGATGATATGACCGAGATCGGAAGAGCGGTTCA	10357443	15:C>T		Chr01	17655969
1D_10324306_M	1	24.9163	AAATTCGAACCCTTCAGTTCGAATTCTTCAGTTCCAGATCCGAATGCACACGATAACCCCCCAA	10324306			Chr01	17593781
1D_10574783_M	1	24.947	GCTGCTGTTTCCACGCGCGGGAGAAGAAGGGAAGGAGAAGAAAGGCGGACGGGCCGAGATCGGA	10574783			Chr07	47359773
2S_10341313_M	1	27.8328	GAGAGTGGTGGAACGGAAATGTGATCGATATGCAGAACCAGGCAGTAGCGCTCGGCGTGCCGCC	10341313	26:C>A		Chr01	20841756
2S_10358385_M	1	27.8419	ATAGCACGTCAAGTCACTAACCTCGACGGGTTGAATGTCTAGGATCCGCTGGTGACCGTCCGAT	10358385	8:G>C		Chr01	20782612
2S_10352025_M	1	27.8509	GAGAGTGGTGGAACGCAAATGTCATCGATTTACAGAACCAGGCACAAGCGCTCGGAACGGGGCC	10352025	15:G>A		Chr01	20873978
2.2D_10314444_M	1	27.8663	CACCAGAACAAAGAAAATGATGTTTGCATTATGAAAAACCTGAAAAGTTCCACCCGAACTCTTT	10314444			Chr01	20952042
2.1D_10572824_M	1	27.8763	AGCATAAAAATTCTATAGCGATAAGAACTTAATTGACCAGAACCTGTCCTAAAGCTTCGGTTTC	10572824
7S_10358658_M	1	27.8781	CAGGAGAAGGAAGGGGTGATCGACGCCGAGCTGACCATCGTGCTGTCGAGCATCTCGATGGCGT	10358658	15:G>A		Chr01	20784070
2.2D_10289214_M	1	27.8948	ATGAAAGACTGGTTGACGAACGAGGTTGACGTGGGCAAGAACCTCTGAGAAAACCTCCGCCGTT	10289214			Chr01	20747814
2.2D_10352024_M	1	27.8949	GAGAGTGGTGGAACACAAATGTGATCGATTTACAGAACCAGGCACAAGCGCTCGGCACGGGGCC	10352024			Chr01	20873978
2.1D_10574091_M	1	27.895	ATAGCACCTCATGTCACTAACCTCGACGGGTTGAATGTCTAGGATCCGCTGGTGACCGTCCGAT	10574091			Chr01	20678247
2.1D_10325574_M	1	27.895	GATTTGCGTAACCATCTCCACCTCCTTGGCCTCCTGTTGGAGGTTCAAATGGTGCAGCCATCCC	10325574			Chr01	20782612
2.2D_10333797_M	1	27.9045	CGTCGCCGAGGAGTGCCCAAAGCTGGTGGGATGGGCCGAGCGGTGCATGCAGAGGGAGAGCGTG	10333797	26:G>T
2.1D_10276569_M	1	27.9046	CTTCTTCTTCTTCTTCTGGCCGACGTCCCTAGCTTGTTGCAGCTGCCCTTTCTTTTGTTGTCGC	10276569
1D_10273554_M	1	27.9046	CTTTTTCCAACTTTGCAAGAATGTAAATGCATATGATTTGAATCCCTTGGGGTTATTCTGGATG	10273554			Chr01	19972050
1D_10336551_M	1	27.9046	ACTTGCAAATTAAGCGAAAGTGCATGATTCAGCAGCTAGAATTTCAAGTGAGGTAGTCCATAAC	10336551			Chr01	19972123
2.2D_10324657_M	1	27.914	CACTTGTGTGTCTGCCTCGCCATTAAAGCGAGTTCGGGGAGACAAAGCAACTGACCACAACTTC	10324657			Chr09	15670101
2.2D_10344697_M	1	27.914	CCGAGCTTGACACCACCGAGATCGGAAGAGCGGTTCAGCAGGAATGCCGAGACCGATCTCGTAT	10344697			Chr01	20327272
2.1D_10567974_M	1	27.914	ATTCACCAAAAGCCTTGATTTGTGGATATACTTCCAAATTCAAATTTGTGGATGGATGGCTCGC	10567974
1D_10567960_M	1	27.914	ATGGGGGACGCACCTCAGAAGGCCAAGCAAAACCTTTCACACCTGGTCTGGGTGTTGCCGAGAT	10567960
1D_10374091_M	1	27.9478	GTTACTTCGGCGCGAGAGAGAAGAATGGAAGAAGAAAAAACGAGTGGGCCAGGCCGAGATCGGA	10374091			Chr04	5011021
2.2D_10357442_M	1	27.9559	CATGTTTTCCTCCATGGATCTTGTAATTGTGAGATGATATGACCGAGATCGGAAGAGCGGTTCA	10357442			Chr01	17655969
2.1D_10277294_M	1	30.092	CCACCGTCGTCGCTGTCAGAGAAGACACCGAGATCGGAAGAGCGGTTCAGCAGGAATGCCGAGA	10277294
1D_10373380_M	1	30.092	TGATGGGTTTTGCCAATAAGGGCAATAGTCGTAGGTGGATCACGGCAGTGGGTGACAGTGATGG	10373380			Chr08	41736211
2.1D_10335436_M	1	30.9131	TTTTTGTAGGAATTGGTTTCAGCTTTATCTTGAAGGACATGGGACGACCTTCTTTCGCTCCACA	10335436			Chr01	20959209
2.1D_10346818_M	1	31.0328	CGTTGCGGAGCAGTGCCCCAAGCTGGTGGCATGGGGCGAGCGGTGCATGCAGAGGGAGAGTGTG	10346818			Chr06	19394514
1D_10273172_M	1	31.0737	ATGAAAGACTGGTTGACGTGGGCAAGAACCTCTGGAGAAAACCTCCGCCGTTCGAGCTGTCCGA	10273172			Chr01	20747799
2.2D_10312378_M	1	31.0737	GGGAGTGGTGGAACGCAAATGTGATCGATATTGAGAACCAGGCTCAAGCGCTCGGCGTGCCACC	10312378			Chr01	20841755
2.2D_10319349_M	1	31.1342	TGTTGCAGAGTAGTGCCCCAAGCCGAGATCGGAAGAGCGGTTCAGCAGGAATGCCGAGACCGAT	10319349			Chr01	20063928
2.2D_10316132_M	1	31.1342	GTTCTTTGTGAGAGAGAGAGAGAGAGAGAGCCAAAATTAGACTAAATTTTAGAATGCTATAGTC	10316132
2.2D_10278635_M	1	31.1342	CAGTCCTGTTCAGCTTCGCAGTTCTTTTTGTAGTCCACCGAGATCGGAAGAGCGGTTCAGCAGG	10278635			Chr06	19394514
1D_10333798_M	1	31.1342	CGTCGCCGAGGAGTGCCCAAAGCTGTTGGGATGGGCTGAGCGGTGCATGCAGAGGGAGAGCGTG	10333798			Chr01	21693791
1D_10335526_M	1	31.1342	ACCATGAGCGGGACCAAGGTGTACCGGTTGCGTTATAACTCGACAATCCAGCTTGTGTTGCAAG	10335526			Chr01	21603003
2.1D_10572179_M	1	31.2963	CAGAAAAGACAAAAAGAAAAAGACAATCTAAAGAAATAAAAAAAAAGAAGAAAACAGAAAATGC	10572179	37:T>C
2S_10343955_M	1	31.3621	ATCGAACCCTAACAGCAGCAGTAAATCTATTGCTCCTTATAACTCCTGCACCCGAGATCGGAAG	10343955	25:A>T		Chr01	20957663
3D_10319254_M	1	31.8289	TCATCCGAAGTGGATCGGGGAAGGCCAAAATTCAGTCCGAGATCGGAAGAGCGGTTCAGCAGGA	10319254
2.2D_10276690_M	1	31.8984	AGACCACATGAAAATGTCTATAGCCTTTCATCGGAAGCCACTGAGAACTTGTTCCCCCCCTCGC	10276690			Chr01	21951023
1D_10346459_M	1	33.3622	CATCGTCTTCTTCAACCTCCCGAAAGTCGATTTCTTCATGCATTTCACGCTTGACGCTTCACCG	10346459
2.2D_10274860_M	1	33.3922	AAAAAGAAGAAGGTAGAGCAGAGACCAAGCGACTCCCCCACCGCGGCTGACGTCAGCCGCGTGA	10274860
2.2D_10356448_M	1	33.3922	TCCACCCCCATCGGCGGTCCCATCTCTCTCTTCTCTCTTCACCGCACACTGCCTTCCTCCTCCT	10356448
3D_10569863_M	1	33.4299	GGCAGTTTTGCGCGGTCCGAGATCGGAAGAGCGGTTCAGCAGGAATGCCGAGACCGATCTCGTA	10569863
2.1D_10570000_M	1	33.6672	GCGTACAGGGAGTTTGACGAGGCGCACAGGCCCGCGCTGGGGAAGGAGAGGAACGCGGGCCGTT	10570000			Chr01	7645607
2.1D_10570101_M	1	33.7048	TAGCCTTCCCCCGACCGAACCCAAAATCTCCTCCCGAGATCGGAAGAGCGGTTCAGCAGGAATG	10570101
7S_10339964_M	1	33.7048	ATCAAGATCGAGGATTCAATCTACGACGTGCTTGAAGGGGACGAGTACGACAAGCTCGTGGCCA	10339964	57:C>T		Chr08	70394077
2.2D_10272836_M	1	34.1326	AGTTGACTCGGCTCCGAGGCGCCGCAACTCCTCCAGACGCACCGTCAAGTAGCTCCTCAGCTCC	10272836			Chr08	70393974
2.2D_10338427_M	1	34.608	CTCAACTGTAGCTGTGCCGAGATCGGAAGAGCGGTTCAGCAGGAATGCCGAGACCGATCTCGTA	10338427
1D_10339664_M	1	34.608	ACTGGGAAGCAGCTAACCATGGAAGAGTTTGAGAAAAGCGTCGGTTATTCCCCTGTTGTGAAAG	10339664	30:T>C		Chr01	22498332
2.1D_10573132_M	1	36.6833	GGGGTCGACAGACTGCCAGTGGCTATTCAGGTGCAAACAGATCTTATATGTTGCTTGCTTCTAT	10573132			Chr01	24347756
2S_10348133_M	1	36.6855	TTAATTATAGCAGATTGGAATTTGATTACTCCCATACGAATTGATCCTTTGTGATTATGAGGTC	10348133	32:C>A
3D_10344350_M	1	36.7218	GGCCAATTGAGGCTAAGTAAGCCGAGATCGGAAGAGCGGTTCAGCAGGAATGCCGAGACCGATC	10344350
2.2D_10274571_M	1	36.7291	GCAGACCTAAACTAGCAGCATGGATTAAGGTACAAGAAGGAAATCTAGTCTCCGAGATCGGAAG	10274571			Chr01	24073083
2.2D_10331039_M	1	36.736	CTAAAGGAGATCCTGAGTTTGTAAGAGTCAAAACGTGATCTCAATGCGTTTACCGAGATCGGAA	10331039
3D_10320248_M	1	36.736	TCCATCCCGACCTCCTCTTCCGCCGAGATCGGAAGAGCGGTTCAGCAGGAATGCCGAGACCGAT	10320248			Chr02	56069937
1D_10314945_M	1	36.736	AGGCAGTTGAGTGGAATTGAATTGGGGGAGAATGTTAGGGTTTGATCGAATTCGCGTTGAAGAA	10314945
1D_10339666_M	1	36.7852	ACTGGGAAGCAGCTAACCATGGAAGAGTTCGAGAAAAGCGTCGGCTATTCCCCTGTTGTGAAAG	10339666			Chr01	22498332
3D_10568814_M	1	36.8014	ACAGACACGCAGGTGTATTACCGAGATCGGAAGAGCGGTTCAGCAGGAATGCCGAGACCGATCT	10568814
7S_10339665_M	1	36.8015	ACTGGGAAGCAGCTAACCATGGAAGAGTTCGAGAAAAGCGTTGGTTATTCCCCTGTTGTGAAAG	10339665	42:T>C		Chr01	22498332
7S_10336512_M	1	39.6822	TCGCCACTCGCCACCCAATAATCTATGCTGCTTTTTGTTCCCATCTATCGTAGGGGAGCGGATT	10336512	16:C>A
2.2D_10334421_M	1	39.8052	GCCCTCTTCAGCATCGACATGCTGATACTATTCACTGCCACCACGTTCGGCGTTGGCGGGACTT	10334421			Chr01	25834818
1D_10283079_M	1	39.8175	AGTGGACATGATGTGGTCGGTTAATGGATTTTCTTTCCTCTTGATGCATTTCCCTCAAAATGTT	10283079			Chr10	1203982
1D_10378181_M	1	39.8268	ATTCTTCCATGCAGCATTGTCTTCTTCACCCTCCCGAAAGTCGATTTCTTCATGCATTTCACGC	10378181	16:A>G
1D_10341184_M	1	39.827	CTTGGTTCATCTGGAGAGATGGTCATTCCTGATCTTCAAGATGTGAGGAAAGTAGTAAGGTTAA	10341184			Chr01	26596617
7S_10319265_M	1	39.8306	TCCCGCCATTTCGTATTTACCCCGAGATCGGAAGAGCGGTTCAGCAGGAATGCCGAGACCGATC	10319265	11:T>A		Chr01	25201956
2S_10339360_M	1	39.8395	AAGAGAAAGGACGAAACCAGGATGGATCGAGACTTGGCAGAATTAAGAAAGAAAATGCTGGAAG	10339360	7:A>G		Chr01	24960219
2S_10330009_M	1	39.8587	CGAATGCACATGGTGAAATTACAGAGTGTTATAAATTATGATGATGCCCGAGATCGGAAGAGCG	10330009	40:G>A		Chr01	25092239
2S_10346775_M	1	39.8683	CGGCGGCCGTCGTCCGCGGCGGAGGCGCCCTCTTCTCCTGCTGCGGCGGCGGCGTCGTTGCCGA	10346775	16:G>T		Chr01	24959418
2.2D_10342084_M	1	39.8767	TCGGGGGGAGAAATAATAAAAATCCCAGCATTGACAAAGAGTAGACACTGGAAAGACAGACAGT	10342084			Chr01	25597214
7S_10357679_M	1	39.8874	TGCCACCCTCCTGCCCAACAGGCGACCAGTATACCCCAGCGAGCTTCCCGAGATCGGAAGAGCG	10357679	12:T>C
2.1D_10346774_M	1	39.897	CGGCGGCCGTCGTCCTCGGCGGAGGCGCCCTCTTCTCCTGCTGTGGCGGCGGCGTCGTTGCCGA	10346774			Chr01	24773727
2.2D_10364338_M	1	39.897	TGTACGGTGGTGAAGCAGTCGGGCGGGAGAGGCGCCGAGATCGGAAGAGCGGTTCAGCAGGAAT	10364338
1D_10357678_M	1	39.897	TGCCACCCTCCCGCCCAATAGGCGACCAGTATACCCCAGCGAGCTTCCCGAGATCGGAAGAGCG	10357678
2.2D_10569713_M	1	39.9157	TGCCCAATCTATGTGAGCTGGGGTCAAAGCTAGTGCTAGAGCTGTTTGACCTTTGATTGACTGT	10569713			Chr01	24519479
2.1D_10339846_M	1	39.9385	AGGCCTAGGTGCTCCACTGAAGCGACTCTGTTTTAGCATCATTGCTCTGGAGGAAAAGAGAAGC	10339846			Chr01	23932976
2.2D_10369536_M	1	41.7526	CCTCCGCCACCGTGTTTTGCGGCAGCAGCCACCCCCGCCGCCGCCGCCACCACCACCACCCTCC	10369536	38:C>T		scaffold_3487	3257
2.1D_10372805_M	1	41.759	GTGCCAAAATGTACAAACTATTAGCTCATGTTTTCGCGTCTGTTCTGTGTGTGTGAGAGAGAGA	10372805			Chr01	27212015
2.2D_10358556_M	1	41.7702	CAACTCGAGCTCCGTCCATCCGTCCATCCATCCATGGCCAAGATCAAGTGCATCAAGGCGAGGC	10358556			Chr01	27604251
1D_10351951_M	1	41.8	GAAAGCAATGTACAAGCCAAAGTAGGCAGAGGATCGCGAGGGGGCAAGCGGCGGCCTGATTTGC	10351951	37:A>C		Chr08	59416393
1D_10575251_M	1	41.8	ATTCTTCCATGCAGCGTCGTCTTCTTCACCCTCCCGAAAGTCGATTTCTTCATGCATTTCACGC	10575251
2.2D_10325103_M	1	41.8239	CGTCCATGCATAACAACCTCGTGCACAGCGCAGCCAACATGTACGCTGCACACGCTTAGGACAA	10325103
7S_10342144_M	1	41.8297	TGAAGAAGTTGCGCGACAAGTTGCGCGAGGGAAGGACTTCCAAGTTCTCGCACCCCTCAGGCAA	10342144	35:G>A		Chr01	26750396
3D_10364337_M	1	41.8335	CGTACGGCAGTGAAGCAGTCGGGCGGAAGAGGCGCCGAGATCGGAAGAGCGGTTCAGCAGGAAT	10364337
2.1D_10342722_M	1	41.8476	CACAATCCAATCCAATCCAATCCTTTCCTTTCCTTACTTCCCTTTTCTTTTCCGAGATCATAAC	10342722			Chr01	24635121
2.1D_10352730_M	1	41.8704	TGCCACCCTCCTGCCCAACAGGCGACCAGTATGCCCCAGCGAGCTTCCCAGCTTTTCCAGCGTC	10352730
2.1D_10278569_M	1	44.265	TTTTCAGAAAATGGCTTCTTCTTGCACGACATCCAGATTTCGCAGTTTCGACTAACGTAAATGC	10278569			Chr01	28206421
7S_10355325_M	1	44.265	CACATAATCCCGAATATGAGACAACCAACATCGAATGACAGGAATATGCCAAACAAAACAAAAA	10355325	16:A>G		Chr01	28091802
1D_10316253_M	1	44.265	TAAATTCCAAGCGCTTCATGCGTTCCGAGACGAAACTTTACGAGGTTGCCTCCTTCATACATTT	10316253			Chr01	28094205
2S_10333992_M	1	44.7181	CTGCTGGGGCGCCGTGTACAGCAACGCCACGCGGTCCTGTTACACGATAGACTACCCGATCCAG	10333992	41:T>C		Chr01	27851657
2.2D_10372804_M	1	44.7829	GTGGCAAAATGTACAAACTATTAGCTTATGTTTTCGCGTCTGTTCTGTGTGTGTGTGTGTGTGT	10372804			Chr01	27212026
2.2D_10369532_M	1	44.9447	CCTCCGCCACCGTGTTTTGCGGCAGCAGCCACCCCCGTCGCCGCCGCCGCTACCACCACCCTCC	10369532			Chr06	44738552
2S_10358760_M	1	44.9555	CCGAGAACCTTGGATTCACTTCATACCAACCAGCTTACCTTAGCCTTGAAGCTACCGAGATCGG	10358760	47:T>G		Chr01	27212081
2.2D_10571311_M	1	45.1713	AAATGCTCGAACTCTCAAATGAGTACAGATTATTGCTTCGCGATACCACCGTGTAGTCAGTGAA	10571311			Chr01	27418212
3D_10354031_M	1	45.4733	GAGTACCCGAAGACTATCGCCACCACCTTGTCGATACGCTACCTTCTCCGAGATCGGAAGAGCG	10354031	35:T>C		Chr01	26734506
2.1D_10358309_M	1	47.0269	AGCGAAGCTATGGAGCGATCCGTCGGAGGAGGAGCCGAGAGACGACAGGGACGATCCGTGGAGG	10358309	43:C>T		Chr01	29533265
2.1D_10327233_M	1	47.0661	TATCAGGTGAAGCTGGTTTTTCGTTTATCCTCGTGTGCCGAACCAAGCATACCTAAAACACTTC	10327233			Chr01	29522826
1D_10375305_M	1	47.0661	TTGATCGCCGATGTTGATGACAAAGGCGTAGGGGATGGGCTGGACGGCGAGCCACTTGCCGTCC	10375305	22:A>G		Chr01	29577284
1D_10276920_M	1	47.0661	CTGCTCGCCCATGATGATGAGGGCATCAGGGATGGGCTGGACGGCGAGCCACTTGCCGTCCTTG	10276920			Chr01	29577275
3D_10358062_M	1	47.5879	AAGAACAACCCAGGCCCTAGATAGCTTCTCTTCCCTCTCTAATGAAGAAGAAGAAGAAGAGCAA	10358062			Chr01	29315540
2.2D_10314650_M	1	47.89	TTAGATACAAAAGTCGGGTTCTAGTCCGCTCGAGTATAGATATTTCGCGTGGTAGCTCGACTCA	10314650
2.2D_10340146_M	1	47.89	ATTCTTGTTATTCCCTCTCGAGCTTTGCGGGAAATTGGGATGTTGTGTGTACCGTAGAATTCTT	10340146			Chr01	29136042
2.2D_10573855_M	1	47.89	TAATCCCGCACGCAAATGAACACACAACCACCTCCTAATCACGATAGATGCTGCCCATATTTGC	10573855			Chr01	29087098
1D_10335409_M	1	47.89	TTTTCCCAAATATTCTAATTCAGAAAATTGCGTTGGAAATCACTTTTGGGTCTTAGCTACACAA	10335409			Chr01	29121068
7S_10326060_M	1	48.2552	TATCAGGAGAAGCTGGTTTTTCGTTTATCCTCGTGTGCCGAACCAAGCATACCTAAACACTTCT	10326060	8:A>T		Chr01	29522826
2.2D_10366139_M	1	48.2557	CAATATATTGCAGTGCTAGATCGAGGATTCGCTGTCGAAAAAAGGGGTTAGATTAGGACAAGCT	10366139	26:G>A
7S_10358308_M	1	48.2574	AGCGAAGCTATGGAGCGATCCGTTGGAGGAGGAGCCGAGAGACGACGGGGACGATCCGTGGAGG	10358308	24:T>C		Chr01	29527743
1D_10326293_M	1	48.2583	TGCCAGCGTCACTCGTGGAATCAGCGACAAAGCTGTCGTTCTTGAATTGGAAATCGAAAGTAGT	10326293			Chr01	29850581
2.2D_10351664_M	1	48.2594	CGATCTTGCTTGTGCAAGGCGTGAAGCATACCGTATGCTGCTTTCGTCACTGACGTTTCTCGGT	10351664	12:G>T		Chr01	29863989
2.1D_10573107_M	1	48.2594	GCTCAATTCAAGGCAATTTTTTTAATTTGATCTCGAGCTAACACCCCTAGTCATGAGCACGAAA	10573107
2.2D_10375297_M	1	48.2594	TTGATCGCCCATGTTGATGATGAGGGCATCGGGGATGGGCTGGACGGCGAGCCACTTGCCGTCC	10375297			Chr01	29577284
2.1D_10335301_M	1	48.2594	TTGATCGTCCATGTTGATGATGAGGGCATCAGGGATGGGCTGGACTGGACGGCGAGCCACTTGC	10335301			Chr01	29577286
1D_10375298_M	1	48.2594	CTGATCGCCCATGTTGATGATGAGGGCATCAGGGATGGGCTGGACGGCGAGCCACTTGCCGTCC	10375298			Chr01	29577283
1D_10358307_M	1	48.2594	AGCGAAGCTATGGAGCGATCCGTCGGAGGAGGAGCCGAGAGATGACGGGGACGAACCGTGGAGG	10358307			Chr01	29527743
2.1D_10369424_M	1	48.2605	ACTGCTCGTCCTCCTCGCGTGCAAAAGGAAGAAGGAAGTTGACCCGCTGACGCGTTGACCTGGG	10369424			Chr01	29478038
2.1D_10325123_M	1	48.264	CCAAACCTAAATGCATGCGTGAAGCATTTCCGCCGCCCGTAACCCTTCGCTAGAAAACACGAGG	10325123			Chr01	29268713
2.1D_10361876_M	1	48.2744	TTAGATACAAAAGTCGGGTTCTAGTCCGCTCGAGTATAGATATTTCATCGCGGTAGCTCGACTC	10361876	36:A>T
2.2D_10356650_M	1	48.2848	TTATGGTTGACGACTCTTTGTTGGTGTAGATGGAGAGGTGGGGCCAACGAGCTTCGGCCACCGA	10356650	12:G>A		Chr06	372344
3D_10568357_M	1	48.2971	GAGCCCCAGGAAGCAGGGCTTATTTTAACTTTAATCAATGTCATTTCACTGAATTTCTTTTCTC	10568357			Chr01	28974707
2.2D_10333228_M	1	48.3156	CAAAAGAAGACAAAGCAGAAAAGGACAAAAAAGAAAGATTAAAAAAGAGAAATGGAAAAAGAAA	10333228	2:A>G
2.1D_10375151_M	1	48.3263	CGAAGGCCACGATGCTTTGGAGAGTTCCTGTGAGGTTCTCTTTCTCATTTTTTTTATTTTTTTC	10375151			Chr08	27448682
2.2D_10287376_M	1	48.3479	TAGCCTACACACAAGCAAAAATCAACACGTGCTTACAAATCGTAGCGAGCTAATCAACCACACC	10287376
2S_10349620_M	1	51.4769	CTAGCGTTGTTCAACCGCAGAGGACCAAAAAGGAGGAGAAGCTCCCGAGATCGGAAGAGCGGTT	10349620	33:G>C		Chr01	31021113
2.2D_10346090_M	1	51.4812	ATGATGGACAGATGATGGACAGATGATCTGCATCAATCTCCAGGAGTCCTTAAATCTCTCTCTC	10346090			Chr01	30767479
3D_10326014_M	1	51.4844	TACTTTGTCATGAAGGGGTTCATCAAGAAACATCATCTAACCAACAGTTGAAGAAACTAAGAGC	10326014			Chr01	31288068
7S_10323525_M	1	51.4974	TCTTCTTCTTCTTCGTTTGCTGTGGCCACGACAGCTACTGCGCCCCTTGCTGTTGTCACCCATT	10323525	53:T>C		Chr03	2456007
7S_10351095_efg	1	51.506	ATTCGCGAAAGATTAGCTTGAGCTTGTCGATGTCTTCTAGGGGAATGTCTATGTTGGCATGTTA	10351095	29:G>A	31:T>C	Chr01	30225950
2.2D_10289446_M	1	51.513	ATTTTCTCCATCTTCCTCACTTCTCTCTCCCTCTCTCCCTCTCTTTCTCTCTAGAAACACTTCA	10289446			Chr05	8408689
2.1D_10351666_M	1	51.5157	CGATCTTGCTTTTGCAAGGCGTGAAGCATACCGTATGCTGCTTTCGTCACTGACGTTTCTTGGT	10351666			Chr01	29863989
2.1D_10344544_M	1	51.5251	TGCTATGTCGTTTAACAATATACTACAGTCCGAGATCGGAAGAGCGGTTCAGCAGGAATGCCGA	10344544
2.1D_10331412_M	1	51.5349	ATTCTCCGACAGGAGGATCGGAAGCCGAGATCGGAAGAGCGGTTCAGCAGGAATGCCGAGACCG	10331412			Chr01	30889039
2.1D_10367439_M	1	51.5356	TCATTTTCAAATCTCTTTGAGATATTTCTTCTCCTCCTCCTCCTTCTTCTTCTTCTTATTCATA	10367439
7S_10362919_M	1	51.537	AAAGCAGCAGGTGAACTCCTCGCGCGGAAGTGCAGATTCCGAGCTCGGAACGTGCGGAGGGAAA	10362919	64:A>G
2.2D_10574325_M	1	51.5454	CTCCTCCCAGGACCGAGATCGGAAGAGCGGTTCAGCAGGAATGCCGAGACCGATCTCGTATGCC	10574325
2.2D_10572614_M	1	51.567	CTCTACCGTCTCGCCAGCTTGCCGCCAGGTCGCCGAGATCGGAAGAGCGGTTCAGCAGGAATGC	10572614
1D_10365075_M	1	51.567	CTACATAATTAATGAACAGACAAAACGCATGATGGTCTATGTGAGACAAAGATGGCAGATAAGA	10365075	6:T>A
7S_10326374_M	1	52.931	TGGTTGTTCCAGAAACATCCACAGCTGGAATTGGTCGAGTTAAGTTTGGCATGAAAGGCAAATA	10326374	32:T>C		Chr01	30046514
1D_10330837_M	1	52.931	TGCTATGTCGTTTAAACAATATACTACAGTCCGAGATCGGAAGAGCGGTTCAGCAGGAATGCCG	10330837
1D_10335661_M	1	52.9423	ATTTTCTCCATCTTCCTCACTTCTCTCTCCCTCTCTCTCTCTCTAGAAACACTTCACCGTCGTC	10335661			Chr01	30894531
1D_10368145_M	1	52.9424	CTGTTATGTCGGTGAGTGGAGCATTAGAGATCTGGGTAATGAAGGAGTACGGCATGCAGGAGTC	10368145	12:G>A		Chr01	30865733
1D_10346091_M	1	52.9424	ATGATGGACAGACGATGGACAGATGATCTGCATCGATCTCCAGGAGTCCTTAAATCTCTCTCTC	10346091	13:C>T		Chr01	30767479
7S_10355868_efg	1	52.9529	GAAACGTGATGCTGATATTCCACAGATTTTTTAGTATTCCTCTTTCCATTGTAGTGTCGATAAT	10355868	11:G>C	35:T>C	Chr10	22259251
1D_10351738_M	1	52.9538	CTAAAAGTGAGGTAATTGTCGAATGTCAAGGAGCGTTTGTACTAACAACGTAGATAGCGGTTGA	10351738	19:T>C		Chr01	30678021
1D_10325209_M	1	52.954	CTCTTCTTCTCCCTTCTCACTTGGTCACTCGTGCCTCTGTTGTGCGAGGACGAGTAGTTTCACG	10325209	30:C>T
2.2D_10362921_M	1	52.9544	AAAGTAGCAGGTGAACTCCTCGCGCGGAAGTGCAGATTCCGAGCTCGGAACGTGCGGAGGGAAG	10362921	5:T>C
2.2D_10283335_M	1	52.955	CCACCAGCTCCCTTCGGCTACCGAGATCGGAAGAGCGGTTCAGCAGGAATGCCGAGACCGATCT	10283335
7S_10353821_M	1	52.9645	CAATAGTTCCAACTAGCAAGATAGGAACTTCTGGTTTGTTGAGACAAGCAAGCCGAGATCGGAA	10353821	46:A>G		Chr01	30122906
2.1D_10568861_M	1	52.9652	AGGCGAAGGTCACTCCGAGATCGGAAGAGCGGTTCAGCAGGAATGCCGAGACCGATCTCGTATG	10568861
1D_10365079_M	1	52.9768	CTACAAAATTAATGAACAGACAAAACGCACGATGGTCTATGTGAGACAAAGATGGCAGATAAGA	10365079
2.1D_10350583_M	1	52.9774	AATACGTGCAAGAAAAACTCTAGCAACACAGCCACAAATGACAATATAAAGAATGAATGAACCG	10350583	21:T>C
2.2D_10568488_M	1	53.0122	GTCGGCAATGAGGAAAGGTTTGCAGAGTGAGGACTAATTGGGTCAGACCTCTAGTCATATCTTT	10568488			scaffold_3227	2691
2.2D_10568862_M	1	53.0489	AGGCGAAGGTCACTCCGGTGGCGAAATCCGATATCTTATAAGCCGAGATCGGAAGAGCGGTTCA	10568862			Chr01	31009375
2.1D_10278175_M	1	56.2743	GGCGGGAGGGAGGGAGGGAAGGAGGGGAGGAGATCTCCGAGATCGGAAGAGCGGTTCAGCAGGA	10278175
7S_10312527_M	1	56.351	GTTTTCTCCCCATGCAGCGACTTCATCTTCATGCAGCTTCTTCTTGCCTGCAACTTCTTCTTCT	10312527	52:A>G		Chr02	8272644
2.2D_10313403_M	1	56.351	CCTCCTGCCCTATTATTGATGTCAATGAGTTTGAGAGCAGCGTCGACACCTCAAGACTTCTAAC	10313403			Chr01	31977661
1D_10360531_M	1	56.4053	ATATGAGTAATCGCTTTCGCCTCTGTCCTCTCCTTTTGCTCCTCCTTCTCTGTCTGGTCTTCCT	10360531	1:A>C		Chr01	31212775
7S_10331935_M	1	56.4204	CAAATCAGTTGTCAAATTCGCCGCTTCTGCAACCGACGTAAGAGTCTCATTCTCCCTCAGCGGA	10331935	10:T>C
2.1D_10367425_M	1	59.1754	GTTTAGATGCCTCCTATTGCAGCGCAATTCTTGGCGATAAACACAATACTTTAGTTTCAACAAG	10367425			Chr01	33450868
2.2D_10313636_M	1	59.1845	GTTCCATACAGGTAATCATTGCAAACACTGACTCTCAAAATTAATTGAGAGAAACCGAGATCGG	10313636			Chr01	33059690
2.1D_10568974_M	1	59.1861	CCCACACCACCCCCTAATCATGCTGTTCGAAATCCGAGATCGGAAGAGCGGTTCAGCAGGAATG	10568974
2.1D_10319732_M	1	59.1863	GGGAAGTGCGCGGCACTTCGCGTTAAAGACACCAGTCTTGCCGAGATCGGAAGAGCGGTTCAGC	10319732			Chr01	33048781
2.2D_10340582_M	1	59.1949	CCATCTTCTTCTTGTAAAGCCTCCGCATCACATAAGATTCTGCGAGGCTCGCACCCGAGATCGG	10340582			Chr06	7633800
2.1D_10575002_M	1	59.2253	CAGCTTTGCCGAACCGATGCCAGCACCGCCGCGAGGTCTGACCGTCCTAAGGGAGTCGCCATGC	10575002			Chr06	48618513
1D_10325089_M	1	59.2354	CGGGACTCCACGGCGAGCTCAAAGATCGAGTAGCCATGGCTCCAGCTTTGCAGCTTAAATAGAC	10325089			Chr01	32483293
1D_10331927_M	1	59.264	AATGCCGATGGCTTCCGATTAATTTCCAGGCGATGTCCTCTTTTCCACGCTTGTTTTATCGCTG	10331927
2.2D_10312086_M	1	59.264	GAAAAGGGAGGAGAGAAAAACGAAGGGGGCTCGAGAGAGAAAAAAGAGAGAAGAAAAACCGAGA	10312086
2.1D_10377162_M	1	59.264	CCGATTCTTCTTCTTCTTCTTCTTCCTTTTCTTTTCTGCGGGTGTCTCCCTCACCGAACTGCTG	10377162	26:C>T		Chr01	32690579
3D_10349804_M	1	59.264	GTGACAAACCAAGGTCATTAGCTAACTTGGCTTGACCCGAAATTTGGCCGAGATCGGAAGAGCG	10349804			Chr01	32676753
1D_10313165_M	1	59.264	AGCTAACAGACCCTACAGCTATCGCATTTCCGTTGCTCTTCTTGCTTGAATCCTCAACATCAGA	10313165			scaffold_353	31300
2.2D_10571511_M	1	62.171	ATTCCCGCTGCAAAGCCCTTCATCTCCGAGGCTGTCCAAGAGGCGTCGACATTCAACTTCAAAT	10571511			Chr08	33424977
2.1D_10281442_M	1	63.4794	GCTTTCTCTGCAAACTTGATTCCCCTGCGCAGGTTGTAGTGATTTAGTGCCGAGATCGGAAGAG	10281442
3D_10325740_M	1	63.5237	GGATTGACGATGTTGGTAGCTTCACGCAAAGTCCTGCAAAATAGATTCTGAAACAAGCTACGTG	10325740
2.2D_10356249_M	1	63.605	GTGCTATGGCCTCAAACATGTCCCTAGGAACACATCTCACGTTCTTGCTAACTTCATAATTAGC	10356249			scaffold_288	1772
1D_10318403_M	1	63.605	AAGACCGCGCGTGGAGAGGCAATGAGCAAGAAGAAGCCGATGGGTCGGGCCGAGATCGGAAGAG	10318403
2.1D_10333295_M	1	63.6144	CAATATTTCTACCAAAAGTTTGCTGTATACCCACTTTCATGCATTAAGACGTAATTGCACCGAG	10333295	5:A>C
2.2D_10345458_M	1	63.6146	AAGCAGAGAAGGAAGATTTAGCAGAGGAGCAACCCGACAAGGCTCTAATTGTCGCAGAAAAGAT	10345458	26:G>A
2.1D_10366254_M	1	63.619	CAGAAGCCCTAGCCATGAGGGAAGCGCTCCTTTGGTTGAAGCAGCAGCGTGAAGTCAACGAAGG	10366254	15:A>G		Chr07	41602511
2.2D_10367426_M	1	63.6285	GTTTAGATGCCTCCTATTGCAGCGCAAGTCTTGGCGATAAACACGATACTTCAGTTTCAACAAG	10367426	28:G>T		Chr01	33450868
2.1D_10340581_M	1	63.6332	CCATCTTCTCCTTGTAAAGCCTCCGCATCACATAAGTTTCTGCGAGGCTCGCACCCGAGATCGG	10340581	10:C>T		Chr06	7633800
3D_10568228_M	1	63.6398	CTATACGTTGATGCCGTCTCACTTCTCGTCTTACAGCTTTACTTGATGTAATTCTAGCACGCAG	10568228			Chr01	33096254
7S_10325739_M	1	63.6892	GGATTGACGATGTTGGTAGCTTCACGCAAAGTCCTGCAAAATAGATTCTGAAACAAGCTAAGCG	10325739	61:A>C
7S_10325738_M	1	63.69	GGATTGACGATGTTGGTAGCTTCACGCGAAGTCCCGCAAAATAGATTCTGAAACAAGCTACGTG	10325738	28:G>A
2.1D_10341077_M	1	65.078	CTGGGAAGAACCTGAGAAGTGTTGATACACCCTGGACAAGCAAAGTCCTGGCCTTCAACACTTC	10341077	43:A>G		Chr11	9461318
7S_10341078_M	1	65.3454	CTGGGAAGAACCTGAGAAGTGTTGATACACCCTGGACAAGCAGAGTCCTGGCGTTCAACACTTC	10341078	53:G>C		Chr11	9461318
2.2D_10367651_M	1	66.0549	AAAACCGCGCGTGGAGAGGAATCGAGCAAGAAGAAAGACCGAGAGGGCCGAGATCGGAAGAGCG	10367651	41:G>A		scaffold_2083	2542
2.2D_10333294_M	1	66.2069	CAATCTTTCTACCAAAAGTTTGCTGTATAGCCACTTTCATGCATTAAGACGTAATTGCACCGAG	10333294			Chr01	33612682
1D_10342376_M	1	66.3095	TTGCTTAGATATAATTAGTAATCTTTGTTATATGTAAGTTCGGTTCTCATACCAACACACCGTC	10342376			Chr01	33326123
2.2D_10366251_M	1	66.5294	CGGAAGCCCTAGCCATGAGGGAAGCGCTCCTCTGGTTGAAGCAGCAGCGTGAAGTCGACGAAGG	10366251	2:G>A		Chr07	41602510
7S_10341354_M	1	66.7713	GAGGTGGGGCTGGGACGGCATTCACGTCTACCACCATTTCAATTAAAGCAGAAAACATGAGATA	10341354	61:G>A
2.1D_10323984_M	1	67.11	ACTAATTAACGAAAATGACAAGCGACTTAGATTATTGGATCATAAGTACGACTAGGAGACCAAA	10323984			Chr01	34853966
2.1D_10341186_M	1	68.888	CTTGTAGCAACAGACATCACCGACCAAAAGTTTAATCAGTTAATGTTACGTCGAATACGATTAT	10341186	20:C>T
3D_10352762_M	1	69.5405	TGGCCCCAGCACTTCCCCTCCCACCTGCTCCACTCTCTGCACCGAGTCCTCCTCCACCACCATC	10352762			Chr01	35608413
2.2D_10337391_M	1	70.158	ACCCCGAGCGTTTGTTTTACCCCCGAGATCGGAAGAGCGGTTCAGCAGGAATGCCGAGACCGAT	10337391
1D_10335608_M	1	70.158	ATAGTTCCCAATTATCGAGTACCCCAGGGAATTAACCTGCTCCATCATCGCCAGACACGCGATC	10335608			Chr01	35621448
1D_10273821_M	1	70.7988	TATAAATACTGTAGCTACTAACAACATAGTTTCCGAACAGCTTGACTTTCATCCTTAGAAAGAA	10273821			Chr01	35794665
2.2D_10568070_M	1	71.1192	CAGCAAGGACCACAAGTTCCTTAACCCATGTTTCTCACGATCATCACGCACAATCTTGGCGCGC	10568070
2.2D_10341002_M	1	71.4397	CTCTCGGTTCTGATGAATATGAGGGTCAATTAAACCAGTATAACCCTTTTTCAGGAGAATTCAG	10341002	41:T>C
7S_10357624_M	1	71.4397	GTCGGCGTGTGCCGGCAACGGGTCCGAGATCGGAAGAGCGGTTCAGCAGGAATGCCGAGACCGA	10357624	7:G>C
2.1D_10568046_M	1	71.696	CACGAGTCCTGCGGGTTGATCCAGACCTTGTTGCTGGCTTCTTTCCACTAGCAGCTTCCGAGAT	10568046			Chr01	35865220
2.2D_10340735_M	1	72.1817	CGATCAACAGCGGCAGAAAGAGAAGCCAATAAACAGCAACTGGTTGAACGCCACTCGCGGCGAT	10340735			Chr01	36128030
2S_10339353_M	1	72.6771	AAGAATACTTTTTACGAATCCTAGTCTGGCATTATTCCTCTACTTGTCGACTCGAAACAATTGT	10339353	38:C>T		Chr01	36304632
2.2D_10574023_M	1	72.7213	TGGTTGAGGAGCCTCTTCGCCTGATATGCCGCCGCCGTGTCGGTGTCCGAGATCGGAAGAGCGG	10574023
7S_10312052_M	1	72.7726	CTTCTTAATCTCCTTCTTCAATTCGGCCTCGAACTTCTCCTTCTGGTTCGCATTGTCCGTGTCG	10312052	19:C>T		Chr01	36284445
2.2D_10362653_M	1	72.9544	TCATGAGGATGGCCGCATGATAGGGAACGCTCGGTTTGGGGCTGCCGAGATCGGAAGAGCGGTT	10362653	29:G>T		Chr11	37144704
2.2D_10341624_M	1	73.0061	GGCTCGGTGTCGGCTGATCCTCCTGGTGCACCTCTTCTTCCTGATCATCCTGTTGATGTACCCA	10341624			Chr01	36688249
2.2D_10274651_M	1	73.3622	GTCCAGCTAGTACCCTATAATCCTGAGCAGCTTGATGAATCTGTTCTCCGAGATCGGAAGAGCG	10274651			Chr01	36194895
1D_10349429_M	1	73.4903	ATCCGACTCTTCATCAAGAAGATCTCGAACTGGTCGGTCCACGATACCCCGAGATCGGAAGAGC	10349429			scaffold_660	11436
2.2D_10574303_M	1	74.003	TTAAGCAACAGTAGTAACCTATTTCTTGCGGTACCGAGATCGGAAGAGCGGTTCAGCAGGAATG	10574303			Chr01	36504731
2.1D_10359295_M	1	74.003	GTACGGCATCTTTTCTTTACGCCTCGTTGGTGGGAATCATGAACATCGGTTCTTTTCCATAAAA	10359295	1:G>A		Chr01	36480092
1D_10365097_M	1	74.003	CTCTCCCCTCAGCTCTACGCTCTTCCCAGCTCTTCCTATTCGAGCCGCAGCGGCGGCGGCCGAG	10365097			Chr01	36430344
7S_10326553_M	1	75.3811	TTGTGCTATGGTATAGCTCCAAACGTGAGACCTGGTCTGGTTGATGTTACTGTATAATGTTGGT	10326553	26:T>C		Chr01	37759835
7S_10354917_M	1	75.3892	ACTCCGTGATCGATTCGCCGTACCTCGCTCCCGACCCGACCCGCATGTACGTATCCAAGCGGCT	10354917	44:C>T		scaffold_144	15990
2.2D_10569390_M	1	75.3958	ATCCTCGCTCAAGAGAAGGAAGAACTTCTATCTAGAATTAATGCCACCAAAGGAAGAGCTGATT	10569390			Chr01	37912407
2.1D_10272818_M	1	75.3965	GTGACTGGCCACATTCTCTCGGGTCAACCCGTCAACGCTCATCAGCTGCATTATGGTCTTGGGC	10272818
2.1D_10272839_M	1	75.3965	ATAAACCTAACATATGCATCTCAGGCTTGGGATCCTGCTGAGTCGGTTGGAAAAGGAACGGTCC	10272839			Chr01	37384048
2.1D_10326554_M	1	75.3966	TTGTGCTATGGTATAGCTCCAAACGCGAGACTTGGTCTGGTTGATGTTACTGTATAATGTTGGT	10326554			Chr01	37759835
2.1D_10572802_M	1	75.4098	ACTCCGTGATCGATTCGCCGTACCTCGCTCCCGACCCGACCCGTATGTACGTATCCAAGCGGCT	10572802			scaffold_144	15990
2.2D_10319526_M	1	75.414	ATCCGACTCTTCATCAAGAAGATCTCGAACCGAGATCGGAAGAGCGGTTCAGCAGGAATGCCGA	10319526
2.2D_10274694_M	1	75.4184	TAGAATTTCGTCGGTCCACTTCGTCGGTCCACCGAGATCGGAAGAGCGGTTCAGCAGGAATGCC	10274694
2.2D_10572400_M	1	75.4185	CTCAAAATCAACGTCACTTCTAACTCGTGCCCTTAACCGAGATCGGAAGAGCGGTTCAGCAGGA	10572400
2.2D_10311572_M	1	75.4185	CACGACGCGACGCTCTGGGCGCCGAGCTAAAACGGGATTACGCCAGGCAAGAACAGCTCAAGAC	10311572
7S_10335140_M	1	75.423	TGGAGCTTTTCTCAGGGGGGAAAGGTAGAGACTTGGGAAGGAAGGAAGAAAGATCAATGCTTGA	10335140	15:G>C
1D_10284185_M	1	75.423	AGGGGGGAATGCTAGGACAGATGGACGGACTGACGGAAAGAGAGAGTTGCGAAGAGAAGCTCCG	10284185			Chr01	36635568
2.1D_10356300_M	1	75.453	GTTGGTATGAATCTCACCAATTTCCATGAATATCTTTTCTAAATCGTCCGAATTCACGAGACGT	10356300	5:G>A		Chr09	15516472
2.2D_10365098_M	1	75.4636	CTCTCCCCTCAGCTCTACGCTCTTCCCAGCTCTTCCTATTCGAGCCGCAGCGGCGGCGGTCGGG	10365098	60:T>C		Chr01	36430344
2.1D_10332070_M	1	75.473	CCCAGATTATGCAAATAGATCATTTTCCTGTCCTAATTGCAGCTCACACAGATATCCTATAATT	10332070			Chr01	36193838
7S_10356691_M	1	75.5172	TTCTTGAGCTACTTACGCGAGGAAAATTAAGGATTCTAGACCTCATTATGTGGAAACTTCTTTT	10356691	16:C>T
2.2D_10337780_M	1	76.342	CGATCGCGGCAAAAGGATCACACCCGAGATCGGAAGAGCGGTTCAGCAGGAATGCCGAGACCGA	10337780
1S_10333410_M	1	78.681	CAGCATCCAAGGACAACAACAAAAGAAACCACATCCGTTAAGTCGACAGTGTCGTCATCAAGCA	10333410	59:C>A		Chr01	39020199
2.2D_10310851_M	1	78.6964	AAACATATCCTTTTATCTTATTTACCCGCTCAATGGTAGTAAAACCATCAATCATCCGAGATCG	10310851
2.2D_10324416_M	1	78.6966	ATGGGAAGAGAGAGAGACAGCAGAAGGACGACTGAAGAGAGGACATTGAAGACCGCGTTGCAGA	10324416			Chr07	45619599
2.2D_10362881_M	1	78.6968	TTCCTCCAGTGACAGATACTACATGGAAGTCACTTGTTCTCAAGGCTGATGGACCTGCTCTATC	10362881	26:G>A		Chr01	33117346
2.1D_10344582_M	1	78.7112	TTCATGGGTTAATGTGGGGATTAGCCATGCACAGGGCCCAGGTGCCGAGATCGGAAGAGCGGTT	10344582			Chr01	38424719
1D_10281860_M	1	78.7112	CTACAAAAACAATCCCCAGGAACGCCTCGACTATGCCCTGTTCACGGCAAACTCGGTTGTGGTG	10281860			Chr01	39450937
2.1D_10337836_M	1	78.7112	CTAGCATACTGGCGACGAGAGAACTTCGCGTCGCACGCACCGAGATCGGAAGAGCGGTTCAGCA	10337836
2.1D_10347268_M	1	78.7115	GAGAGATAGCCCATGACGGGATGACGACGTCCGTTGCGATCGGAGATTTTACGGTCCGAGCAAG	10347268			Chr06	4789304
2.2D_10319089_M	1	78.7121	GCTTTGAGCTCGACGGGCGAGGTTTGGCAGGTGAGGGTAGAGGTGCGCCGAGATCGGAAGAGCG	10319089			Chr01	38661787
7S_10333038_M	1	78.726	ATGAAAGTACAGGATGAATTGAAGCCCCCACCATTTGAGCCAGAATCGAATCTGAAATACGGGC	10333038	30:A>G		Chr01	38783395
2.2D_10325128_M	1	78.7266	CTAAGCATCTCCCTACAGCCTGTTCCAGGATAGGCCGAGCTTCCCAAAGTCGACACCGAGATCG	10325128
2.2D_10311667_M	1	78.7275	CATCCAATTCATTTCATATCACCACACAACAAGCCAGGTGATGAAGCCCTCAACTAGAGGAGAC	10311667			Chr01	39251731
2.1D_10342473_M	1	78.7407	TTTGTGCATGACATGCAATACAAGGCGCAGAAGAATTTTGATGCAAGCAGGGATCTGGATAGAT	10342473	33:G>T		Chr01	38935168
2.2D_10354631_M	1	78.7428	AAACTATTGTGGGGGAGCTGTCTACTGTATAACCTATGCATTTTTATGCTGCTCTCCCGAGATC	10354631			Chr01	38317666
2.1D_10345108_M	1	78.7558	ATAAAAAGTGTAGCAAACCGTATCAAGTCATTCATCAAGAACATGACTACCAGCAGAAAATCAC	10345108			Chr01	39536617
1D_10273159_M	1	78.7566	ATCGGGATCAACTAGAATTTCCCACCCACGCTCACGCTCTACTAGAAGCCCTTTTACCCGATCG	10273159			Chr01	38279010
1D_10375921_M	1	78.7566	ATTGAGATCGATTATAAATTCCCAACTACCCTCTACCACAGTCATTTTTACCCATTCGACTAAC	10375921
1D_10345900_M	1	78.7568	AGGTGAGCCTGAGCTGAGTCTGGAGATTCAGACTTCTAAATTTTGGTTGTCTGTCATGCCCGAG	10345900			Chr01	38154448
2.2D_10349941_M	1	78.7578	TTTCAGCAAAGCTATAACATCCCTCCAGGGCGCTGCCGAGATCGGAAGAGCGGTTCAGCAGGAA	10349941			Chr01	38164078
2.2D_10571335_M	1	78.7581	AAGAAAACAGTTCAAATTTGTGCCATCCTATTAATTTATGAGAATAAGTTTAATATCTGTCCAA	10571335			Chr01	38593327
2.1D_10314211_M	1	78.7694	GTCTCCGTTAATTTGGGGAATATAATTATTGCTCTGGGGTCTCCAAAAGTACAATCGACAGTGC	10314211			Chr01	40127180
2.1D_10343802_M	1	78.7723	AAGAGATTGTACTTCCACTCTGGTCGATCGTTGATGCAGAGAGGCCACCGAGATCGGAAGAGCG	10343802	10:T>A		Chr01	37868005
2.2D_10328050_M	1	78.7738	CCCCTTCGATGGTTTTTTCTAGCGAGCGTGGAGAGCCGATGGAAAAAAGAGATGGAGGAGGGGC	10328050			Chr01	37693870
1D_10275386_M	1	78.7858	CTAATGCCATGGCTTGCCGCAGCAACACTGTGTGTAACACTGATCCAAATATGTTCAAGTTCAA	10275386			Chr01	37576400
2.2D_10333333_M	1	78.7882	CACCCAACTTCTTTTTATTGTAAATGACTGAATAATCAATACTCTAATCTGTTCTCAGTGTTGT	10333333			scaffold_1978	5938
2S_10347461_M	1	78.8103	GCTGCTGCCAGGGCTTCGCTGCACCTGACAATTCGGGCTTCCGAATCTGGTTGTTCAAGTAGTA	10347461	2:C>T		Chr01	38117635
3D_10569199_M	1	78.8163	TAAGCAAAATATGCTAGCTCTGGAGCACATAAACTGGAAACATACCGAGATCGGAAGAGCGGTT	10569199			Chr01	39394147
2.2D_10568199_M	1	78.8206	CGCCCAAGTTGTTTTCTTTATAATGACTGAGCAAACAATATTGTAATCTGTTCTCAGTTGATAT	10568199			scaffold_1978	1648
7S_10346658_M	1	79.1495	CCTTGCCCGTCTTCAGCTCTCTGGTCGGCGCCTCTGTCGTGTCTTTCTTCGCCTATTACTTGCA	10346658	9:G>A		Chr01	39440887
2.1D_10326777_M	1	83.2635	AGCTTGTTGCCCGATGTAGAACCTTCGAATACGGCAACCTGTGCATTTCTCTCTTATTTAATAG	10326777			Chr01	42342873
2.1D_10291225_M	1	83.2782	CCCATCCTTCGAAAGACGCTTCGAAGCGGAATCCTCGGAGAAGCTCTCCGCGAGCTTACCACGC	10291225			Chr01	42129079
1D_10314561_M	1	83.366	GAGATGCGTCTTCCAAAAGCTGGTCGCTGATGATGAGCTTGTCCATAGCACCAAGTGTGGGCTG	10314561
2.2D_10350335_M	1	83.4385	TATAGGTTCGGTCCGACGCCCCGAGAAAACAGTGCGCGCCCCCTCCTTAACCCCATCATGCAGC	10350335
7S_10350336_M	1	83.4744	TATAGGTTCGGTCCGACGCCCTGAAAAAACAGTGCTCGCCCCCTCCTTAACCCCATCATGCAGC	10350336	22:T>C		Chr01	40926104
7S_10352967_M	1	87.905	AAAAGAAAGAAGCAGACAAAAAGGCCGAGAACGGTTCACAAAGAGCCAAAATCGTCCCGAGATC	10352967	12:G>A		Chr01	42899863
2.1D_10352967_M	1	88.137	AAAAGAAAGAAGCAGACAAAAAGGCCGAGAACGGTTCACAAAGAGCCAAAATCGTCCCGAGATC	10352967	12:G>A		Chr01	42899863
7S_10360640_M	1	88.2401	AACGCCGTCGTAGCATGGAGTCGGCTTGTTTTACCAAATTACCCCCGCCAATTCGTTTTATTTC	10360640	24:G>A		Chr01	42892356
2.2D_10318799_M	1	89.065	CCTTGGCCGCTGCCTTCTGTATGTCCTTGGCGTCCGAGATCGGAAGAGCGGTTCAGCAGGAATG	10318799			Chr01	43363652
1D_10323831_M	1	89.5501	AAGTCAATCGCATGAAACTTGAAGATACATCAGTTTTTTGTTATGCTAAAGTGAATGCGACTCA	10323831			Chr01	43170255
3D_10366790_M	1	89.761	CCGCGCTCACCCACTGGTTCGCATCGAGGCCAACCGAGATCGGAAGAGCGGTTCAGCAGGAATG	10366790			Chr01	43743950
2.1D_10272804_M	1	89.9157	AGGCATTCCAGCCGTTGGAGTCCGAGGACGTGATGTCGGAGGACAAGAAGGAGTTGCATTCGGA	10272804			Chr01	43384954
1D_10273825_M	1	90.167	TATGATTTCCTCAGCTTGTGGACATGTCTGGTCATAATAATGGGCATCCAGTACAGCTCTCGAT	10273825			Chr01	43516774
2.1D_10354760_M	1	90.4686	AAGTTACGGTCCATAGTGATGGACCGCCTGCCGCTACCACATGACACCAGGGGCTTTTGCAACT	10354760	15:A>G		Chr01	43839779
2.1D_10327221_M	1	90.7436	TACGTAACTTTCGTGGGAGCTCCATCATTGGAAGGACGTGGAGCATCGGTTCGCGTAACATGCA	10327221			Chr01	43797081
1D_10313889_M	1	90.7436	AAACAACTTTAAATGCATGTCTAAGTTCGAGCAAAATCATATGCATCGACTGACATGAGAGGGC	10313889			Chr01	43901588
2.2D_10335932_M	1	90.7702	GGGCATTTTCGTAGTATTTCGCTAATCACGAGGGCGAATTGCCAATCCAACCCATCTGGAATCT	10335932			Chr01	42734502
1S_10359126_M	1	90.921	GAGCTCGTCTACAAGCAAGGCCAGGCCGGGATTACGAAAGCCACGGTTTCCATCGTGTTCGATA	10359126	57:G>A		Chr01	44018780
2.2D_10368672_M	1	91.4766	AAGGATGGATTGATAATTTGGTACTGCTGACACAAAAAATGACCAAAGGTTTATTGAGAAGTAC	10368672	2:A>T		Chr05	5867554
2.2D_10328810_M	1	91.7543	ACACTTTGGCTAACATGAGACATTGCTTGTCTGCTGTCGGTGAGGTAGGATCATTTCCAACAAT	10328810
2.1D_10327815_M	1	91.7543	CACAGGGTGGAGGAGGAGAGCAACTTCATGAGGAAGTGGACGGCATTGGCTGTGGGTGCGGGGG	10327815			Chr01	44004732
2.1D_10370779_M	1	92.3099	TTTTTGAATTGATTGTTCAACGCGGATAACAAAAGGCGAAAACTATTCGTGTGGGGGGGGAGTT	10370779
2S_10345223_M	1	93.1432	CTTGAGCCTGGAGCAGAAAAGAGTTCATGATACTATCATGATGATAGTATAGTTGGAATTCTTT	10345223	12:A>G
2.2D_10358627_M	2	0	CAGTGGCATTTATGATCGAATAAAGAAGAAAACACTAGGGTTCGACACGGCGGTGTCGCTATGC	10358627	19:A>G		scaffold_1209	12165
2.1D_10335426_M	2	0	TTTTGGGATCATTCACTTTTCGGCCTACGTGTTTTGTTTTTGTCGCGATTATAGTCCCCCATGC	10335426			Chr02	1012978
1D_10365061_M	2	0	CGTCTGGTTGAAAATGGGCATCGACGAATTCCTGCCAGAATTCTGAGTAGGAACTTTGGCTCGA	10365061
2.2D_10570062_M	2	0	AAGAAAAATTCAATTAAAATTTCTAAAATTGGCCGAGATCGGAAGAGCGGTTCAGCAGGAATGC	10570062			Chr02	1057517
2.1D_10283631_M	2	0	TCACGGCTATTAACCAGACAATGAGCCACAGGCAAGACAATACACCTATCCAATTCAAAATAAG	10283631			Chr02	371265
2.1D_10288319_M	2	1.11111	AAGAAAGATGAGGACAGAAGTTATAGCAACCTGTGTAAGAAGTGGCTAATCTTCCGAGATCGGA	10288319			Chr06	21375889
1D_10570097_M	2	1.11111	GTGAGAAAAGCAGAGTACTGTCAATGCGTGATTATGAGATCCCGAGATCGGAAGAGCGGTTCAG	10570097
2.1D_10288202_M	2	4.40811	ATTATTGGTTCAATCAAGCTTCAAGAACTTGATCTTGGACATCCATGTAAGTTCTTTAATTACC	10288202			Chr03	29082189
2.2D_10573391_M	2	4.43919	CAGAGGCATTTATGATCGGCTAAAGAAGAAAACACTAGGGTTCGACCCGAGATCGGAAGAGCGG	10573391
2.1D_10340405_M	2	4.448	CAGCCGCCATGAAGAGACAGGTAGGGAGGAGGGAGGAGCGAGGAGGCGGAATCTAGCCGAGGTT	10340405			Chr07	17121654
2.2D_10352856_M	2	4.47993	TTGATGTAAACTCAAGTGCTGTGCCTCCCAATGGCCTGATTGATATGCCACAAATGCTGACTTA	10352856	50:A>G
3D_10318746_M	2	7.54503	CCAACATCACCACTGTGGGAGGAGGGGGTTCGCGTCCGAGATCGGAAGAGCGGTTCAGCAGGAA	10318746
2.1D_10285924_M	2	7.54764	CATAAAGAAAGCAAGGGTAACGTGAAAAACGGGACCCCAGAAGTCAAGCACCAGGAAGTCGCTT	10285924			scaffold_123	23477
2.2D_10354427_M	2	7.54814	CTTCTTTGCTGGACCGCCTCCACGCACGACGAGTCTGCGCCGAGATCGGAAGAGCGGTTCAGCA	10354427
3D_10278580_M	2	7.57718	AACCCGTGTGAAAGGAGAACTCTACCATTTCCTTGTTGGAGTTGCACCCGAGATCGGAAGAGCG	10278580
1D_10332902_M	2	7.58882	AGTTTAACGGTAAGTTGACCATGAGCACCTCTTGGCTGCACCACCATCTTTTCATGGTTCTTTG	10332902			Chr03	49577268
7S_10346975_M	2	7.59911	CTCTTCCCACATCTCTGGAGCCCTGCATTCGATGAGACAATTCAATCATTCGAAAGGTTTTCGA	10346975	44:A>G		Chr02	1902391
1D_10357227_M	2	7.59911	CAGTCAATAGTCCTAGTCTACTGGTCCTAAGAGCAGATCTCGCATGATTAATAGGCGTGATCGG	10357227			Chr02	2096440
2.2D_10360080_M	2	8.05611	AACCCGTGTGAAAGGAGAACTCTACCAGTTCCTTGTTGGGGTTGCACCGAGATCGGAAGAGCGG	10360080	28:T>G
1D_10332903_M	2	8.05611	AGTTTAACGGTAAGTTGACCATGAGCACGTCTTGGCTGCACCACCATCTTTTCATGGTTCTTTT	10332903	29:G>C		Chr02	2167052
2.2D_10338239_M	2	8.07358	TGACTGAACAGCCCCGCCGAGATCGGAAGAGCGGTTCAGCAGGAATGCCGAGACCGATCTCGTA	10338239
2.2D_10361544_M	2	8.19399	GCTGGAGAAGGATACTATGATGGACGCATTCTCCTGGTTTGGGCCTCTGAAGGAATTTGAAAAC	10361544			Chr07	2460977
7S_10571952_M	2	8.21277	TGCGAGCGTCGCTGGAAACGTCATCCCCAACTTCGTCACCGTCACGAGGGAGATCCTCAACAAC	10571952	58:C>T		scaffold_77	34889
7S_10333807_M	2	13.123	CGTGACCCAGCATCAAGACTCGTGCTTCGCGAGCATATCCTCCCTCAACAGCTCCGTCAAGCCC	10333807	7:C>A		Chr02	4467614
2.2D_10352901_M	2	13.1294	TTGGTTGGTTCTGTCCTCTATTCATGTGGAATGACAGCAATGTCCTTGTTCTGGAGCTAACAAC	10352901	15:C>T		Chr02	3627267
2.1D_10318960_M	2	13.1322	GAAGCAGAGCGCCTTATCCCGAGATCGGAAGAGCGGTTCAGCAGGAATGCCGAGACCGATCTCG	10318960
3D_10312348_M	2	13.1608	GGATGACGCCAGGCTCCTGATTGCCCTTCTCAGGGAAAGTGATCTTTGTGCCTTTCTTCCAACC	10312348			Chr02	3774373
7S_10572973_M	2	13.1639	CCTCCGCTCGGCTCTTGCCGCCACATCGATGGTCACCTCCCCGCTGCTCGACGTGCTCACCAAG	10572973	16:T>C		Chr02	4908595
7S_10354600_M	2	13.1656	AAAAAAGAACACTCGACGCAAGAATTCCAAATGCCCATCCCACCCCACGAGAATGATGATGCGA	10354600	4:A>C		Chr02	5138679
2.1D_10332189_M	2	13.1793	AAACTTTGCCACCTGCCCTCTTTAAATTTCCTTCACGTGAGACGACAGATTCGGTGGTGATCGA	10332189			Chr02	3698597
2.1D_10365987_M	2	13.1922	AACTGTTAGCGAGCGAGGGGCGAGCGCACCTTTGACGTTGTATTGACGGGCCCTTTCCTCGTCC	10365987	7:T>G		Chr02	4901006
2.2D_10361139_M	2	13.1936	CATTCCTCGAGAACAAAAAAGTGGGATGATGAATGTCAAGTTTCTTTCTCTTTCGTTCGACGGA	10361139			Chr02	3630499
2.1D_10274072_M	2	13.195	AACGTGTCCGCCATCGCCGCCCTCCTTCCTCCTCCGATTCCCCCCCCGAGATCGGAAGAGCGGT	10274072			Chr10	27062756
2.1D_10365459_M	2	13.1957	TTTCTATTTGAGGTTTTTCTAATCGTGGGGATCTTTGTTTTGCTTGATGGATAGATGTCTAGAG	10365459			Chr02	3625845
2.1D_10569274_M	2	13.1957	TTGTCAAGGTTACCAAGCCTTCACTAGCCTTTGCTAGCGGTGGCCGAGATCGGAAGAGCGGTTC	10569274			Chr10	715975
2S_10333777_M	2	13.1983	CGGCGGGTCCCGCCACCAAAGAAGGCGCCGATCGCGACGGCGACAGCAAGGCGTCCCTGTCCGA	10333777	56:C>T		Chr02	4006204
2.2D_10363424_M	2	13.2094	CCTCTTCTCCGACCATTTCCTCCACCTAACCAACGCCAACAACTGTCATCTCCGAGGAAAGTTC	10363424			Chr08	33647270
7S_10374047_M	2	13.2118	CTGCTAGATCGCAGCTACCTTGATTTGCAAGCTCAGCCATGGTGCATTCTCTCTCTCTTTCTCT	10374047	59:T>C		Chr02	4257172
2.1D_10372541_M	2	13.2267	TTTGCTGAAGTTGGGCAAAAGCAACCGAAGCAACAACATTCGCCTTCGCGAAGCAGCGGCTCGA	10372541
2.2D_10274357_M	2	13.2267	CCCTCTTTTAGCTCTTCTACCGAGATCGGAAGAGCGGTTCAGCAGGAATGCCGAGACCGATCTC	10274357			Chr02	4128062
2.1D_10377813_M	2	13.2269	CCTCCGCTCGGCTCTCGCCGCCACGTCGATGGTCACCTTCCCGCTGCTCGACGTGCTCACCAAG	10377813			Chr02	4908595
1D_10327785_M	2	13.2279	AGATATTCATCGTCCTGGGGGAATTAGCTGCCAACTGTATGTCATAAATGTCACGACAGCTCAT	10327785			Chr02	4003140
2.1D_10377774_M	2	13.2441	CCTCCGCTCAGCTCTCATCGCCATGTTGATGGTCACCTCCCCGCCGCTCGATGTGCTCATCAGG	10377774			Chr02	4687419
1D_10287706_M	2	13.2441	CCATACTGGGCCGCAGGCACGGATTGCAGGGGCTGTGTCCCTCTTCTTTGACGAGGCCGAGATC	10287706			Chr02	4946629
3D_10364712_M	2	13.26	ACTCTGCATTATGGTAAGTTGAAATTTGGTTCGATACGCCAAAACTGGCTGACGAAAATCAACC	10364712			Chr02	4551996
2.2D_10319287_M	2	13.2602	TCTATTGAATGGGCCGCCTATAAGGACATGGACGGGCCGAGATCGGAAGAGCGGTTCAGCAGGA	10319287
2.2D_10569025_M	2	13.2603	CGGCGGCCCCGGCGATGGCGATGGTGATGCCGAGATCGGAAGAGCGGTTCAGCAGGAATGCCGA	10569025			Chr07	46558545
2.2D_10572315_M	2	13.2605	ATGGAGCCGAATCTTTGAGATCTTTGGTAGACAAACCCCGAGATCGGAAGAGCGGTTCAGCAGG	10572315
2.2D_10329521_M	2	13.2606	AACAGGGGAGAAGCCCGAGATCGGAAGAGCGGTTCAGCAGGAATGCCGAGACCGATCTCGTATG	10329521
2.2D_10326601_M	2	13.2608	TTTTATCTTCTGGAAGATAGTATGGTGGAATCTTCCTCTGTTTATTCCTTGTCCTAATGTTTCT	10326601			Chr02	4528536
2.2D_10329908_M	2	13.2609	CATCCCACATGATTGAAAAGTAACCGAAGCCGAGATCGGAAGAGCGGTTCAGCAGGAATGCCGA	10329908
2.2D_10273421_M	2	13.261	CGGAGAGGCCATTCAGATCTTAGCAGTAGTGGCAGCAGCAGCAGCATTTTTGGTGTTTCATCCT	10273421			Chr07	37259160
2.1D_10335292_M	2	13.2611	TTGAGGTCAGGAAACAAGACCCACCCTCCTTCTAGGCCAGAGGGCGTAATCAGCATAAAACACT	10335292			Chr02	4515975
1D_10287064_M	2	13.2612	ATCAGTTCAACTGGGAAATGCGAGCGCTGGTCACCGAACGCTCCACTAACTTATCTCGGTTACC	10287064
1D_10274257_M	2	13.2612	CAACCCTGGTGATGCCGAGATCGGAAGAGCGGTTCAGCAGGAATGCCGAGACCGATCTCGTATG	10274257			Chr07	47359782
2.1D_10378742_M	2	13.2612	GTAGCCGTTGCCGCACGAGAAGAAGAAGGGAGGAAGAAGAGAAAACCAAGCGGGCCGAGATCGG	10378742
1D_10332967_M	2	13.2612	ATCAATTCTCTTTTCAAGATTTGAGTTCTGTGGAATGTCTGAATAAACAAATGATTTGAAAGAA	10332967			Chr02	4514994
2.2D_10360946_M	2	13.2781	ATGTGTCAGCCGTTTCTGTTGTTTATTAGACTCCATGCACTCGAATTTTTAAAATTATAATTCT	10360946			Chr02	4278230
2.2D_10287145_M	2	13.2781	TCAGATCGCTGCAAGCACATCATCTCCTGCTGTATTGCGTATGCCATACCCACGATCCTCGGCC	10287145			Chr02	4908594
2.1D_10377770_M	2	13.2781	CCTCCGCTCAGGTCTCGCCGCCACGTCGATGGTCACCTCCCCACCGCTCAACGTGCTCACCAGG	10377770	12:G>C		Chr02	4799818
1D_10313669_M	2	13.2781	TACGGTCGATTCTCCAAGCGATTTCTCTCTCTCGATTTTGTTTTCCTTGTTTCGCCACGAAAGG	10313669			Chr02	3739006
2.1D_10313668_M	2	13.2781	TACGGTCAATCTCCAAGCGAATTTCTCTCTCGATTTTGTTTTCCTTTTTTCGCCATGAAAGGAA	10313668			scaffold_1761	3739
2.2D_10347025_M	2	13.2781	CTGCTATTTTAATTACTCGAGCATACTTCCCTGCAAACTCTCAAGTTGCCATCTGAATCACTTT	10347025			Chr02	4393505
7S_10338063_efg	2	13.2781	GGCCCCATCTCGGCGAGGGTCACCGCGCCACGGCGGAGCCCAGCAAGCTCTCCCCGAGATCGGA	10338063	4:C>T	20:T>C	Chr02	4799816
2.1D_10568002_M	2	13.2781	CAAAACAAATACACCAGAATCCAAAAAGACCAGCCACTTATAATTTTTTTTTCTCGCTGAATAT	10568002			Chr02	4518424
7S_10348508_M	2	13.2781	CATCAATCTCCCACTCTTGCTCCTCTCTCTCTCTCTCTCTCTCAGTGAAGCTGGTGGAGCAAAA	10348508	23:C>T		Chr10	6872660
1D_10571576_M	2	13.2781	CATCAATCTCCCACTCTTGCTCTTCTCTCTCTCTCTCTCTCTCAGTGAAGCTGGTGGAGCCAAA	10571576			Chr02	4393504
7S_10363425_M	2	14.0058	CTTCTTCTCCGACCATTTCCTCCACCTAACCAACGCCAACAAATGTCATCTCCGACGAAAGTTC	10363425	2:T>C		Chr08	33647270
7S_10372026_M	2	14.0194	TATAAACTGTGATACCTGGTGTATGCCATCATGTAATGATGATGAGTTTCCAAGACTTTCCATT	10372026	31:A>G		Chr02	5000212
7S_10372028_M	2	14.0196	TATAAACGGTGATACCTGGTGTATGCCATCGTATAATGATGATGAGTTTCCAAGACTTTCCATT	10372028	8:G>T		Chr02	5000212
7S_10370964_M	2	14.02	ATACAAGCCCATCATCGGCCACTGTATCGCATCTGCTATACCCACCATTCTTGCCCTCCCCATG	10370964	2:T>G		Chr10	6872653
2.2D_10319266_M	2	14.0341	TCCCGCCTGTACGAGCTGATCGCCGAGATCGGAAGAGCGGTTCAGCAGGAATGCCGAGACCGAT	10319266			Chr02	5138675
2.1D_10316768_M	2	14.0341	TCCCACCTGTACAAGCTGATCGCCAGCTGCTTTGTCCCGTTTGCTGCGCCCACTATTCTTGGCC	10316768			Chr02	4764129
2.1D_10572389_M	2	14.0341	CGGCACTGCTGGTGGCGATGCCGAGATCGGAAGAGCGGTTCAGCAGGAATGCCGAGACCGATCT	10572389
2.1D_10274288_M	2	14.0341	CAGCGCCGCTGGTGGCAGTGCCGAGATCGGAAGAGCGGTTCAGCAGGAATGCCGAGACCGATCT	10274288
1D_10373763_M	2	14.0341	AAACAAGAACACTCGACACGAGAATCCCAAATGCCCACCCCAACCCGTGCGAATGATGATCCGA	10373763			Chr02	4721114
1S_10377781_M	2	14.0341	CCTCCGCTCGGCTCTCGCCGCCATGTTGATGGTCACCTCCCCGCCGCTCGATGTGCTCACCAGG	10377781	4:C>T
2.2D_10369033_M	2	14.0417	AGTTTCGATCATATACGACAAATCTCTTTGCATAAGCTTCTGAGGCAGCTTCGGTCTCCGTGAC	10369033			Chr02	5159464
2.1D_10327532_M	2	14.0489	CCCAGCCTTCGCAAGCCGAACATTGTCCGCTGGATCGCATTTGCCGTACCCGCCATCCTCGGCC	10327532	11:G>A		Chr02	4072984
2.1D_10567746_M	2	14.0489	AAGCCGAAAATTGTAGATGCTTCCCATATTTTTAAGCCACCTCATCGAATCAGTCGACCTGATC	10567746			Chr02	4133621
2.1D_10356989_M	2	14.049	TCTGACCGGTACAAGCTGATCGTCAGCTGCTGTATTGCATTTGCTGGGCTCACTATTCTTGGCC	10356989			Chr02	5024083
2.2D_10370966_M	2	14.049	AGACAAGCCCATCATCGGCCACTGTATCGCATCTGCTATACCTACCATTCTTGCCCTCCCCATG	10370966			Chr02	4967238
2.1D_10313792_M	2	14.0491	TTCATTCGCTGGCTTTTTCTCATCGAGTCCACATCTATCTTCGCTACCTAGGTGAGGCAGGAAT	10313792			Chr02	4938634
2.2D_10377803_M	2	14.0493	CCTCCGCTCAGCTCTCGCCGCCACATCGATGGTCACCTCCCCACCGCTCGACGTGCTCACCAGG	10377803			Chr02	4908594
1D_10574639_M	2	14.0558	ATACAAGCCCATCATCGGCCACTGTATCGCATCTGCTATACCAACCATTCTTGCCCTCCGCATG	10574639			Chr10	6872653
2.2D_10569573_M	2	14.0636	GCCAAAAGGGCATATCCAGAACTGAAGCTATGATAGCTCCAGTCCAAGCCCCTGTTCCAGGAAA	10569573			Chr02	45876529
2.1D_10377775_M	2	14.0714	CCTCCGCTCGGCTCTCGCCGCCACGTCGATAGTCACCTCCCCGCTGCTCGACGTGCTCACCAAG	10377775	31:A>G		Chr02	4908595
7S_10377771_M	2	14.0831	CCTCTGCTCAGCTCTTGCTGCCACGTCGATGGTCACCTCCCCACCGCTCAACGTGCTCACCAGG	10377771	54:T>G		Chr02	4908594
7S_10352911_M	2	14.0993	TTGTTTGAGGCCATAGCCTCTGTGATCAATACTGATGGTGAAGCGCAAGATAGAGCTGTCAAGG	10352911	10:G>A		Chr02	5182358
2.1D_10343155_M	2	14.1079	AGTTCGGTGCTCAACCTCAACTTCTGGCCAAAGTCGTAGTCTCCGACACCTTGATGGTGATTTC	10343155			Chr02	4126598
7S_10377777_M	2	14.8221	CCTCCGCTCGGCTCTCGCTGCCACGTCGATGGTCACCTCCCCGCCGCTCGACGTGCTCACCAGG	10377777	10:G>A		Chr02	4908594
2.1D_10568210_M	2	16.3025	CGGCGGCGGAGGACGCCATGGGAGAGCGAGGGAAGCGAGCCTAGAGAGAGAGAGAGTTTCGAGG	10568210
2.2D_10324739_M	2	16.3225	CAGTACCCGCACGGCCACTGGGCGCTCTTCAAGTGCAGGAAGCTGGACCCCGCCGCCGCGGCGA	10324739			Chr02	5785428
2.2D_10339483_M	2	16.3302	AATGGGCCTAAGTTCAGCCCATCAGGCCCTAAATGGGCCCCGCGTTGGGCCTTTGTTCGGTCCA	10339483
3D_10338447_M	2	16.344	GACGGATTCGAACGATCTGTACGGGAGTGGTCGATCTCCGAGGTCAGTTTCCGAGATCGGAAGA	10338447			Chr08	57694125
2.2D_10288333_M	2	16.3444	CACCTGCTATTTCGATACAGCACCAGAAGAAGCTGAAGGTTTTAAATGGCAATCCGAGATCGGA	10288333			Chr06	1394097
1D_10354900_M	2	16.3453	ACCTCTACAAATTCCGAAATTCATTAATCCATGGATTACAGATTTCACCATCGACCCCTCTCGC	10354900	41:G>C
2.2D_10312625_M	2	16.3519	TCAGATTGTTTTGTCATCCCAACAAATCTAATGCTTGGTGCCAAAGCCACAAGCTGCATCTCAA	10312625
2.2D_10573937_M	2	16.359	AAGAAAGACGCTCGTCCATGAAATGCTCTATTTCCGAGATCGGAAGAGCGGTTCAGCAGGAATG	10573937
2.1D_10283311_M	2	16.3661	AGCCTCTATTAATTTTATAATAAATACCGAGATCGGAAGAGCGGTTCAGCAGGAATGCCGAGAC	10283311
2.2D_10351493_M	2	16.3772	CCACGGCTTGTCCATCTTGTACACGAACGCCGCCACCGTCTCTTCCTCGGTGACCTGGTCGTAA	10351493			Chr02	5327744
1D_10568736_M	2	16.3843	TTGTTTGGGCCCATGATCTCTGTGCTCAAAACTGATGGAGAAGCGCAAGAGAGAGCTGTAAAGG	10568736			Chr02	5206085
2.2D_10274295_M	2	16.3846	CAGCTTAATGCCTATAAGCGTCTCCTTGATAATATGGGTGGGAAATTCGCCGAGATCGGAAGAG	10274295			Chr02	7215783
2.1D_10276650_M	2	17.5891	AAGGTGCCTCGGAAGCAGCAGATGGGTTCTTGAGCCCATGTCCTAGGTTTGCCAAGAAGCCCGT	10276650			Chr02	5899364
1S_10332705_M	2	17.5891	AGAAGAAAGTCTTGCCTGGACCTAAGTCGACCAGCTGGGTGAAATGACAGCAGCTGGATTTCGT	10332705	21:C>G		Chr02	5760780
1D_10359575_M	2	17.8809	TTGTAACCCCTCCAGGCAGTTTGCCTCGGCTAATCAGTGCATGACTGAGGGGAATTGGCCGCAT	10359575			Chr02	5760840
1D_10273750_M	2	18.1474	GTCGAGCCATTCCAGGCAAGTGCGGTCCTCGGCCCAAAAGTTTCCGAGGCCATCGGTAGAAGTT	10273750			Chr02	5896491
1D_10372067_M	2	18.3299	CACCTGCTATTTCGATATAGCACCAGAAGAAGCTGAAGGTTTTAAATGGCAATCTGGGTTGCCA	10372067
3D_10357374_M	2	18.3299	AAGAAAGACGCTCGTCCATGAAATGCTCGACTTCCGAGATCGGAAGAGCGGTTCAGCAGGAATG	10357374	29:G>T		Chr06	1394090
2.2D_10342550_M	2	18.3595	AATTGGCCTACGTTCAGCCCATCAGGCCCTAAATGGGCCCACGTTGGGCCTTTGTTCGGTCCAT	10342550	4:T>G
2.1D_10330637_M	2	18.4746	AGAATCTGGTAATTATATAACAATCACCGAGATCGGAAGAGCGGTTCAGCAGGAATGCCGAGAC	10330637
2.1D_10367950_M	2	18.4746	ATGGAACAAAACACAAATTCCATCTCCAAAAAGTGACAACACACAAATTGCAATGGAGCTTCTT	10367950			Chr04	1909360
2.1D_10366148_M	2	18.5402	TAATTACACTTCATTGTTCTTATGTTGCTTCTCCAGCATCCATCATTTAGTACCTCAATTATGC	10366148			Chr02	5495764
2.1D_10348463_M	2	18.7056	ATATGTCAAGTGGAAACGCTGCTCAAGTTCGGGTTGTCGAGGGACCCTTCCGCCACTGCCGCCT	10348463			Chr02	6027063
2.1D_10355447_M	2	19.0482	CATCATATATAGTGGTGGCAATCGAGCACGATATTCCTGCCAACATTAACCAACGACAAGAATG	10355447	13:T>C		Chr02	6677864
2.1D_10326696_M	2	19.1299	AATGAACATGACCCGACATCAGCTAGGCAACGTTGAGCTTGTTACCATTTCACGTCTTGTAGCT	10326696			Chr02	6027127
1D_10323559_M	2	19.2639	GCAACTTAGGATGGGTCGGTGAAGTGACCTTCAATTATTCTTCACCGCATGCCCAGAATCCTTT	10323559
2.2D_10569325_M	2	19.34	AAGGCGGTCGCGGCGACGGCGGATGAGGGAGGAAGAGGAGGATCAAAGCGGTGGAGGAGGGGGT	10569325			Chr09	4624197
2.1D_10290489_M	2	19.3867	CAGGAGATCTTGCCTGTGGAGGACTCGACAACGACGGTGGCGCGAGCGTCGGTGCGTTCTGAGA	10290489			Chr02	26047154
2.2D_10572070_M	2	19.5645	AGTGCTCGAAGCAATTGTTTGTGCATAACTCCAAGTTCGTTGTGCCATTCTCGTCTTTTTATTG	10572070	12:C>T		Chr07	53204019
7S_10325367_M	2	19.6527	CTTTTTTAGAGTAGCATCTCAGTCATATATCATGGCCAAATTATTTGAAGAAAATGCAACAATG	10325367	61:A>G		Chr02	6167147
1D_10569348_M	2	19.7291	ACCGCTCAATCAATCCAAAGATGTTTATTCTGTCTCGGATGAGAGCGGAAACAGAAAATAGCTA	10569348			Chr02	6676126
1D_10324371_M	2	24.0091	ATGAAGCTCTTAATAACTTGCTGTGATGAAATTTTAGGAACAGCAAACCATAGTCCAATAGACC	10324371	2:T>C		Chr02	7311001
2.2D_10285077_M	2	26.1061	CCCTTCCCCCGAACCAAGTAGGTCTTTCCCGAGCACGAGTGTTCTTTTTTTTCTGCAAGGCGTC	10285077			Chr02	7683361
1D_10274705_M	2	26.1061	TATTTATAAAAAATTAAATCTTGCATCGATGCCCGAGATCGGAAGAGCGGTTCAGCAGGAATGC	10274705			scaffold_2436	4881
2.2D_10372899_M	2	26.1061	AAACCAGCGTCCCTTCCGCCACCAAACCAAAACCGTCTGCCGAGATCGGAAGAGCGGTTCAGCA	10372899			Chr02	7888308
2.2D_10372097_M	2	26.1061	CGCTCCTCCATGGGTGCCCATCCCTGCCGCCCAGGCAATCGATTGCTTGAGATCTGGTGATAAC	10372097	25:T>C		scaffold_236	34395
2.1D_10274808_M	2	26.1061	TTCTCATCTGTGATCACGGACGAGCACTCGTTGTCCTCGCCGAGATCGGAAGAGCGGTTCAGCA	10274808			Chr08	466031
1D_10369199_M	2	26.1061	CCTGATAGACTAAGCTGGCATACACAAGGACGAGGACCAACCGAGATCGGAAGAGCGGTTCAGC	10369199			Chr02	7913666
2.1D_10348767_M	2	26.2797	ACCAAAGTTTCAACGTTGGATAGCCGTCCTTTTTTCACGAAATACCCGAGGACTGAAACTGGTC	10348767			scaffold_229	10166
2.1D_10567799_M	2	26.5112	ACATGCTCTTGGTCAATTGGACGGATTCCCAAAGATAAAACCCTTCATTGTCGGGAACATTAGT	10567799			Chr08	63387390
7S_10350301_M	2	26.609	CTGCCTTGGCCGCGGCTCCGCCAGGAAGGCCGCGAAGGAGGAAGCCGAGGACGAGTCCTCCACC	10350301	31:C>T		Chr02	7723774
7S_10354536_M	2	26.769	TTTTGGCGAGTCTCCTGGCAACACTCCCGTACAGCACCAGCAACCGCCAGTGACTCCGAGATCG	10354536	2:T>C		Chr02	7420011
2.1D_10574746_M	2	26.9862	GCTGCCTGTTTCCACGCGCGGGAGAAAAAGGGGCGGAAGAAGAAGTCCAAGTGGGCCGAGATCG	10574746
2.2D_10341555_M	2	27.047	GGAAGAAAAAATAATAATAATAAAAAAAACGAAAATGGCCAAAAATAAAAATAAGACAAGAATA	10341555
7S_10345551_M	2	27.6687	AATCTTTAATTGGTGGGGATGTAGATTCTCAAAACGGGTTCGTTCCCTTTTGAACTCTCTCTCT	10345551	19:A>C		Chr02	8927232
2.1D_10351419_M	2	29.7521	CATGAGACAGGATCAAATGGTGGGCCGCAATGTAAGGCTCAGTTCCTGAGTTTCCCACTGTGCA	10351419	20:G>A
1D_10571447_M	2	35.6688	AGGTGAAAACTCCAGTATTCAGCTTCCGCAATGGAGCGAGAGACAGTGGGTTGCCTTTTAGCAT	10571447			Chr02	16024398
2.1D_10568489_M	2	35.6888	GTCGTTCGACTGTTGCGCATGAGGGTTGCACACGAGGGACGCGCCATTCGGATCCCTGGCAAGA	10568489
1D_10568560_M	2	35.7488	TATAATGAAAGTCTGGAGGTTATTCACGGCCGATTCCAGTATTCTGCCATCTCCACCGCCTCGC	10568560			Chr02	12356903
2.1D_10342055_M	2	35.7488	TCCTGTTCTTTCAAAAGTAGAAGATGATGATGATGATGATGAAGAAGCTTTCAGGAGTTTGTGA	10342055			Chr08	57345263
2.2D_10287349_M	2	35.7488	GATCGATCTAGATGCCGATCATCTTCGCAAGTCTTGGAAGGCCCTAGACAGGTACCTTGAACAA	10287349
2.2D_10574568_M	2	35.7812	GCTACGTTTTCTATCAATCCTTCCCCAATAGCAGGTTAATTGTCCCAACCATCTTCCTGTTTAT	10574568	8:T>A		Chr10	13310614
2.2D_10330703_M	2	35.944	CGAACCATAAACGCTCCTTCCTTTGCGAATTGAGGTGGCAAATTTTGCCGAGATCGGAAGAGCG	10330703			Chr02	12460726
2.1D_10568323_M	2	36.1486	GAAAATGAACTTAAGGGTCGAATCCGACTGAAACCTGTCGTTCGATGTATGCAAAGAGGAATTT	10568323			Chr02	6617615
2.2D_10312144_M	2	36.1702	GACGGACCCTCATTACAGATGTGAGATCTAATTTTGCAATTTTTGTGATTTTCGGAATATGAAC	10312144			Chr02	13794067
2.1D_10363717_M	2	36.3647	GGTGAGCTCGGCATCTAATCGGTAACAACAAGACAGAGAATGCCAATCATCATAACAGCAGAGG	10363717			Chr02	9580795
2.1D_10314593_M	2	36.4839	GGGAAGAGGGCGTCGTGCAGAGGAAGCTGCCCGAAGAGAGTGAGAGAGAGAAGTACATGGTGTC	10314593			scaffold_59	57689
2.2D_10374687_M	2	36.4984	GGATGACAAAAAAAGGACCTAAGAAAAGACAAGACGCTCTTCTTTTGGGTTTCTTCCTCCCGCG	10374687
2.1D_10367436_M	2	36.4984	TATAATCGGGTAGAATTCAATGGAGTAAAATATGTATAGCTAGACAAAGACCTTGCAAAGGAGC	10367436			Chr03	34109499
2.1D_10312645_M	2	36.512	TCCATGAGTAAGGAAAAAAGATGATTTTTTTTGACAACTTGGTCTTTGATTCATCTGCTTCAGT	10312645			Chr06	31111067
2.2D_10376087_M	2	36.7301	GCTACGTATTCTATCAATCCTTCCCCAATAGCAACTTAATTGTCCCAACCATCCTCCTGTTTAT	10376087	5:C>T		Chr10	13438837
2.1D_10341965_M	2	36.9481	TATTCAGAGTCACTAATCATCGACATTCAAAGACATGTACATTAGGGGTGTAAACGGTAATCAT	10341965			Chr02	11847781
2.1D_10367233_M	2	36.9481	CCCAACTTGGATTATGGTTTTATCGAGCCAGCGAGAGTCATGACACGGTACTCGGCCCAATGGC	10367233			Chr02	19494390
2.2D_10373630_M	2	36.9481	TCACCCTGATCGAATCGTACCAATTACCAAGAGATTTGACATGGATCCTGGTACAGTCCTAGAT	10373630
2.1D_10568568_M	2	36.9481	TATTCAGTGTCACTAATCATCGACATTCAAAGATATGTACAGTCATAGCTCCATCAAATCATCT	10568568			Chr02	13281096
1D_10311456_M	2	36.9481	ATTCCTGAGAAAGTGATTTTGGGGCATCTTTGGCTGTGATTGAGCAGAGCAAGTGCTAGGTCTT	10311456	36:G>A
1D_10348106_M	2	36.9481	TGTATGCCTGAATGTTAGGATTTAATAAGCAGAAGTGTTCCGTTTTAAGGTGGAGATGCTATGC	10348106	26:T>C		Chr02	13977431
1D_10569607_M	2	38.3461	GGTCCTCAGATCCTCAACCCGACTCGCCAGCTCTGGCCCCAGTATCTGACACGCCACCACTCTT	10569607			Chr02	15381221
2.2D_10376355_M	2	38.6299	GAACCCTAATCCGAGCCCTTGCCGCCGAATTTCGATCCGACCCAGGTCGTCGACGTCTACATTC	10376355			Chr11	40605183
2.2D_10281830_M	2	38.8878	CCGCGCTCTGCTGACCACCATCGCCGCCTCCTCTCTTCACTAGATCCGACGAGTTGCTGCCGTT	10281830			Chr04	28350292
1D_10571910_M	2	39.0337	TCACCCTGATCGAATCATACCAATTGCCAAGAGATTTGGCATGGATCCTGGTGCAGTCCTAGAT	10571910			Chr02	13144708
3D_10354134_M	2	39.0612	TAATGCCTTGTTCATCACTGTGCATGGATATTCCGAGATCGGAAGAGCGGTTCAGCAGGAATGC	10354134			scaffold_1881	7298
2.2D_10370975_M	2	39.0612	AGAGAGGTTAGTGGGTCGTCCATGAGGAGGAGGCGCTCCGTTGCAGCCTCTCCTCCTCCTCGCT	10370975
2.1D_10283960_M	2	39.091	GCCATTCGACCGTTGCCCATGAGGGTTGCACACGAGGGACGCACCATTCGGATCTCTGGCAAGT	10283960			Chr02	14178699
1D_10333878_M	2	39.091	CTCCACAGGAGCGGCCTCACGCCCATCCCTCAAGCCCATCAAGCTCGAGTCGTCGCCTTCCAAA	10333878	13:G>C
1D_10378240_M	2	39.3393	CTTCACTTCCCTACTTTCTTCCCTTCTGAATTCAAAATTTTGGGTAAGAATTCGCTCCCTACAT	10378240			Chr11	13114926
1D_10377227_M	2	39.3735	TTTCTTCTTCTTCTTTCTTCCTTCTTCTTCTTGCTGCTGTTTTCCGTCGGCCAGAGCTGCTGCT	10377227
2.2D_10279041_M	2	39.4102	GGTGAGCTCGACATCTAATTGGTAACAACGAGAGAGAATGTCGATTATCATAGCAGCAGAGGCT	10279041			Chr02	13799186
2.1D_10573010_M	2	39.4102	CTCGAGACCCCATACAGGATCATCCCCTATGCCAGCCAATATAGCATATGACCTAGCGTTCAGT	10573010			Chr02	9618791
2.2D_10376080_M	2	39.4995	GCTACGTATTGTATCAATCCTTCCCCAATAGCAAGTTAATTGTCCCAACCATCCTCCTGTTTAT	10376080	11:G>C		Chr10	13438837
2.2D_10362052_M	2	39.5379	GCAAAACACATTGGCTACTGAAAGTTGAATTTGGCATCTGGAGTTGGACAGCTCAAGATGATAC	10362052
2.1D_10376075_M	2	39.579	GCTATGTATTCTATCTATCCTTCCCCAATAGCAAGCTAATTGTCCCAACCATCTTCCTGTTTAT	10376075			Chr10	13438837
1D_10375648_M	2	39.6006	AGATATCGGTGCAACTCAGAAAGCTTTTCGCCATGGAAAGAACTGGAAGAGTTACAATCTGAAG	10375648			Chr02	12396523
2.2D_10283279_M	2	39.6703	TTGTCAAGTGACTGAGGGATGCTAGCCTTTGCACGCCTTCAGGCAACGATGTCAACAAGGGGCA	10283279			Chr02	15942198
2.2D_10572298_M	2	39.6703	AGCTCAGAAGGAACTGGAAGAGTTACGTCTAAAGGCCGAGATCGGAAGAGCGGTTCAGCAGGAA	10572298			Chr02	18061892
2.2D_10574517_M	2	39.7649	AGATACCGGCGCGACTCAGAAAGCTTTTCGCCATGGAAAGAACTGGAAGAGTTACAATCTGAAG	10574517			Chr02	15823896
2.1D_10369704_M	2	39.8359	TTCCGATCTCAATTCGTCTTGAATTTACTGCGTTCACTTGAAGCTTCCCTCGACCACGTTCTTG	10369704			Chr02	12357035
2.2D_10350238_M	2	39.8741	CGAATGGTGGTGGAAAGGGAGGAGCCGAGGTGGTGGGAGACGAAAGGCAGGAGGTGATTGGGTG	10350238	8:T>C		scaffold_132	11613
2.2D_10375650_M	2	39.9143	AGATATCGGCGTGACTCAGAAAGCTTTTCGCCATGGAAGGAACTGGAAGAGTTACAATCTGAAG	10375650			Chr02	12222454
1D_10366480_M	2	39.9713	TTCCGGTCTCAATTCGTCTTTGAATTTACTGCATTCACTTGAAGCTTCCCTCAACCACGTTTTT	10366480			Chr02	12357035
1D_10572259_M	2	41.8514	AAATCAGGGGACCAGAATCAATTGGACCAGCTGCATAAGGGCGGGCCGAGATCGGAAGAGCGGT	10572259			scaffold_1347	5662
2.2D_10575189_M	2	44.3051	AAGATCGCGCGTGGAGAGGCAACGAGCAAGAAGAAGGCCGACGGGCCGAGATCGGAAGAGCGGT	10575189	28:A>C
3D_10574358_M	2	44.3051	AGTCATTTGCAGAATGGAATCATCTTGATAAGCTATTATCGACTTGGGATGGCACCCGAGATCG	10574358			Chr02	18082480
2.1D_10308092_M	2	44.3051	CAGCAAAGCAACAGCAGCAAGTCAGAGCAGAGAGAGCAGAGCAGCAGGTCAAAAGCAGCAGGAG	10308092			Chr03	48754842
2.1D_10574669_M	2	44.3051	GCGCAGGGGCGGAGGCACGACCGCGAGTCGTTGGCCGCGAGTCAGGTGCGGCTGCCGACAGTCT	10574669			Chr11	22403472
2.2D_10573921_M	2	44.3051	GCGTCATCAATGCCACCGGGCGGAGGGGACGTCTTGGCAGACTCCTTCAATGCCAAGCAGGCCT	10573921			Chr07	7225513
1D_10373592_M	2	44.3051	TACGTCTCCTTCGTTGCTGATCTACTCTCTGCTCTGCTGTCGTAGGTCGTCCTCCGCGCGTCGA	10373592			scaffold_151	44628
2.2D_10331095_M	2	44.3051	TTTTTGTATTTTTTGCGATTTATAAAACTATAAAAGACTCCGAGATCGGAAGAGCGGTTCAGCA	10331095
1D_10321111_M	2	44.3051	GTAGCCGTTGCCGCACGACGGTCAAGAAGAGAGGAGAAGAAGGCCGAGCCGAGATCGGAAGAGC	10321111			Chr02	14471106
1D_10364896_M	2	44.3478	CAGCGAAGAATCAGGTAAAGGAGACGACTTTGCCCAGAAATTCAAGTTCTTCGTTTGAATTCCC	10364896	2:A>T		Chr02	19617053
2.2D_10571377_M	2	44.4798	ACAAAAAAAAAATCTGGGCACAATTTTTGCTTCACTTTTTCTTTCTTTTATTTGGGTCAATACC	10571377
2.1D_10373597_M	2	44.4932	CACCTCTCCTTCGTTGCCGATCTACTCTCTGCTCTGCTGTCGTAGGTCGTCCTCCGCGCGTCGA	10373597	4:C>G		scaffold_254	54967
2.1D_10305962_M	2	44.5089	GGGGAGAAGAGAGGAGGAGACGGAGGAGGTTTGCTGGAGGCGGTGGAGGTTCTGCGCGATGCTG	10305962			Chr02	21675143
2.1D_10366535_M	2	44.5089	CAGCATTAAAGCAACAGCAGCAAGTCAGAGCAGAGAGAGCAGAGCAGCAAGTCAAAAGCAGCAG	10366535			Chr02	22103886
1D_10354686_M	2	44.5089	AACGAGAACAGCCAGGTTCGTGGTCAGGATTGTCTTCTTCCCCGACTATACTGGTGGCCTCCAT	10354686	12:T>C
2.1D_10287668_M	2	44.5274	AACTCAGAACAGAAAGCAGCAGCAGCAAAGCAACAGCAGCAGGTCAGCAGAGAGCAGAAGAGCA	10287668
2.1D_10327192_M	2	44.5274	GTCAGCAATCTCAAGTCTCTCGTAATTCACCATTGCTCCAATTTGAAGGCTTTACCAGAGCAGA	10327192			Chr02	18009463
1D_10573920_M	2	44.5768	GCGTCATCAATGCCACCGAATGGAGGGGACGTCTTGGCAGACTCCTTCAATGCCAAGCAGGCCT	10573920			scaffold_151	44628
1D_10314954_M	2	44.5768	ATGATGCTCATATATTTTACAGTGTCTATGCATCAAAAGTGGGATTTAGAATACGGTCCGAGAT	10314954			Chr02	18083630
2.1D_10306752_M	2	44.5768	GTAGCCGTTGCCGCACGACGGTCAAGAAGAGAGGAAGAAGAGGCCGAGCCGAGATCGGAAGAGC	10306752			Chr07	16231816
2.2D_10279298_M	2	44.6107	TATCAAACTCCAACCCCACATATGGCTCCGAGATCGGAAGAGCGGTTCAGCAGGAATGCCGAGA	10279298			Chr02	18572263
2.1D_10572779_M	2	44.6311	ACAAAAAACAATATGGACGCTATTTTTGCTTCACTTTTTCTTTCTTATTTTGAGTTAATGCTAT	10572779			Chr10	6274607
2.1D_10569342_M	2	44.6544	ACAAATGTTCAATTGCCATCGAGTTTGGCCTATTAGAGCAAGAGTGTGGTGTTGGGGCTGATAA	10569342			Chr07	34463361
2.1D_10574089_M	2	44.6813	ATAAAGCATGAATTCGATCGAGAACTAAGTGAGGTGGCTCTAAATCTCTAATTCTCCCTCGCAC	10574089			Chr02	18394342
1D_10373600_M	2	44.7497	CACGTCTCCTTCGTTGCCGATCTACTCTATGCTCTGCTGTCGTAGGTTGTCCTCCGCGCGTCGA	10373600	29:A>C		scaffold_254	54971
2.2D_10295082_M	2	44.7941	CACCGTAGTCATGATAAGATGGCAGTGTGTCATTTGGGTAACTCGGTGGCGACGTCAGACTGAA	10295082			scaffold_32	151965
7S_10371854_M	2	44.8145	ATAAAGCACGAATTCGATTGAGAACTAAGTGACGTGGCTCTCAATCTCTAATTCTCCCTCGCAC	10371854	9:C>T		Chr02	18394342
2.1D_10569869_M	2	44.829	GTTGGAAGAAGATTGTCCTGGGATTCATTCTCCAGCATTACTGAAGATCCGAGATCGGAAGAGC	10569869			Chr02	22110832
2.2D_10568003_M	2	44.8484	CAAAAGTGACCACATGATTGTCACTGATCTGGATAAGGATGCTTCACCGAATCATTGAAATTCA	10568003			Chr02	54694080
7S_10356279_M	2	44.8484	GTGTTGTTGTTGCACCCAGGTCCAGGAGGAGAGTAACATTCCGTCACACAAACACCTGACCCCG	10356279	42:C>A		scaffold_30	116436
2S_10378525_M	2	44.9164	GCGCAGGGGCAGAGGCACGACCGCGAGTCGTTGGCCGCGAGTCAGGTGCGGCTGCCGACGGTCT	10378525	60:G>A		Chr03	48754835
2.2D_10575331_M	2	45.0037	TAGGAGAAAGCTGCTGGTCGGAGCAAAAACAAGTTGGCCGGAGCTCCGGCGAGCTGATTTCCGA	10575331			Chr01	8734709
7S_10345848_M	2	45.0492	AGCGAGATGGTGAAGTGGAGGATCGGCGGGTGGAACTCGATGGTGAGGGTGAGCGACGAGGCGA	10345848	51:G>A		scaffold_30	65252
7S_10367435_M	2	45.1201	TACAAAAAGCATGAGAGAAGAGGGAGGCTTTGAAGTCATAAAGAAGGCGATTCTGAATCTCTCG	10367435	37:C>G		Chr04	1370789
1D_10354504_M	2	45.1942	CCACCGTGTTCGGAGCCACGTGCTCTAATCCACCAAGTTACACGCGCCGCCTCTCTCCACCGCA	10354504	24:T>C		Chr02	21975651
1D_10336614_M	2	45.2455	TGGTTGGGATTGGCCAAATAAGGTTTCGAGACACTTGTGCTGAGGCAAACAGGTTCTTCGATGA	10336614			Chr10	12878335
2.1D_10290928_M	2	45.2455	GGCAATGCGTTGATGATCACGAGTGTCATCACGATTGATCTGCTTAGGTAAGGTGGCGTTTTAT	10290928			Chr02	19848147
3D_10370812_M	2	45.2831	TCAGTTTGCTGATCCCATCATTTTTTATACCTCCTATAAGCAAAATAATTCCGTGGGGCATTTG	10370812	9:T>C		Chr02	18082657
2.2D_10371586_M	2	45.3239	CTACCCATAAGGTGTTATCGTGAGGGTCTTGAGCTCGTCACGGAATATTCGGTTAGCCCATCAT	10371586
1D_10369624_M	2	45.5276	GTCGTCGGCCGCGATTCGAGAATGGTGGCCAGCGATTTCTCCCTCTGACCTTCTTTCCTCGTTC	10369624			Chr07	17950590
2.1D_10321314_M	2	45.5276	GTGGTATTACCATCCTACGATTTGATGTGTCCTCTTTTTCCCCGAGATCGGAAGAGCGGTTCAG	10321314			Chr08	24200079
2.2D_10568164_M	2	45.6216	CCTACTATATAAACAAGCGAGGGCATGCATTAAAAGGCACGACCTGCACAATACAAGCAACCAT	10568164
1D_10290984_M	2	45.6634	TTTTTGCGTTGGGCCAAGTAAACTGCATTGGCAGAAAATGAACTTCAGGGCAAGCGTATGCATC	10290984			Chr02	19846707
2.2D_10344036_M	2	45.7314	CACCTTGATCGCGACTGGTCCCGAGATCGGAAGAGCGGTTCAGCAGGAATGCCGAGACCGATCT	10344036
1D_10327293_M	2	45.9351	TGCTTGGCTCGGGTGTTAGAGACTAGGTTTCGACTTTAGGGGACTTGAGCTCAGCTACCGAGAT	10327293
2.2D_10376340_M	2	45.9351	GAACCCTAATCCGAGCCCTCGCCGCCGAAGTTCGATCCGACCCAGGTCGTCGACGTCTACGTCC	10376340			Chr11	40605179
2.2D_10574617_M	2	46.0515	CACTCCGACAACGACCGAGATCGGAAGAGCGGTTCAGCAGGAATGCCGAGACCGATCTCGTATG	10574617
2.2D_10278412_M	2	46.2068	CGCCTTATACGCCTTATGGGAGTTATTGGACCGAGTGGAAAATCAAGAAACGATTTGTCCGAGA	10278412			Chr04	27734242
7S_10355974_M	2	46.2611	GAGGGAGCCGTAGAGGGTGGGCTTGTTCTTCACGCTGGAAGGATCTGTGGAGTTCAGGAGCTGA	10355974	29:T>C		Chr06	4824449
2S_10332500_M	2	46.7501	AATGTCCTTGATGTTTACGAAGAGAGGCTGTCGAAAAGCAAGTACCTCGCCAGAAGCAACTACA	10332500	4:G>A		Chr11	15758627
2.1D_10329808_M	2	49.4356	ATTGCTGTGTTCGATCAGCTATTTGATTCTTTACTATGAGCCGAGATCGGAAGAGCGGTTCAGC	10329808
2.2D_10347550_M	2	51.6096	GGGGCAAAGTGTAAGGTTTCCTAGCAAGACCAATGCGTAATTTCACGATAGAACAGGGCCTTCA	10347550			Chr02	22794482
2.1D_10358490_M	2	52.1211	ATTATCAGCAATGGGAGTCTAAGAAGTGCAGAGCACCGAGTGATGACAAACAGAACATCGGCGC	10358490			Chr03	77604457
2.1D_10274034_M	2	52.1211	AAAAACGAAGAAAAGGAAAGAAGGTGCCGAGATCGGAAGAGCGGTTCAGCAGGAATGCCGAGAC	10274034			Chr02	23359701
1D_10356100_M	2	52.1211	GCTGTACACAAGCATCGACTATGACAAAGAGAAGGTGCACTTCTGGAGAGACAATCTGCAACAC	10356100	19:C>A		Chr02	23358706
2.2D_10284117_M	2	52.2601	GTTGCTTCGGCGCGAGGGTGAAGAATGGGAGAAGAAAAACGAGTGGGCCGAGATCGGAAGAGCG	10284117			Chr07	1549914
1D_10356098_M	2	52.2601	GCTGTACACAAGCATCGAATATGACAAAGAGAAGGTGCACTTCTGGAGAGACAGTCAGCAACAC	10356098			Chr02	23358706
2.2D_10569079_M	2	53.0324	CTGTGGTGCCATGACTCATGATTCGAAGTCATGCATGGAAAGACCCCGAGATCGGAAGAGCGGT	10569079			Chr02	22899940
2.1D_10327171_M	2	53.1331	GGGGCAAAGTGTAAGGTTTCCTAGCAAGAGCAAGGCTAATGCGTAATTTCACGATAGATCAGGG	10327171
2.2D_10333717_M	2	53.2898	CGAGGCAGAGATGACTAAGTGACATATGAAATATGGCGACAATAACAACATGTTGTAGAAGGAG	10333717			Chr09	28454410
2.2D_10273768_M	2	53.8453	GTGGTAAACGAGTATCAAACATGAAAGTATTAACTATTGAGAAGTGCATTTATTTTGAGCAATA	10273768
2.2D_10367386_M	2	54.0318	GGAGCCCTGCGGTTTCCTTGAATTTCTGCGATTGATATTGATGATGATGATGATGATGATGTTG	10367386			Chr02	22582515
2.2D_10568691_M	2	54.268	TTATGTGCACCATTCATCTGTAGAGTAAAAGTATAGTCTGTATTTTCTACAAAGTCATTCGTCG	10568691			Chr02	23679964
2.2D_10273244_M	2	55.766	CAAAGAGGGGCAAATTTCCCAGTATCACTTCTCAAATGTGACGAACTAAGCAATTTAACTTCTT	10273244
2.2D_10347408_M	2	55.7827	GCCAGCCATTGCGCCGGCCTGTCCACAACGCCTGCTCTTCACTGTGATGCCGTTGCTTCTTCCT	10347408			Chr02	24193452
2.2D_10346548_M	2	56.135	CCATGGCTGCATTGGTTGATCATGCATATTTGGCTGATCCTGTAGATTTGGCTGCCCATGTCGT	10346548			scaffold_455	19324
2.2D_10323832_M	2	56.4873	AAGTCATATTGTTAACTTGTGTATGTAGAGGATATCTTTCTGCTTACTCAAGAAAGCATATTAA	10323832			Chr02	24369650
7S_10359526_M	2	56.5436	TGGGTCGCGCCTGTTTTCTCTTGGGACTACCTACTGTAATTTCTTGGGCACTCCGCTCTGTCAA	10359526	22:T>G		Chr02	24469555
2.1D_10328176_M	2	58.9531	ATTTGGAAAGAGAGTGGTCAGCCACTCCGATTCCATCATTCTCTTCAATTCATGACACCTGGAC	10328176			Chr06	15566598
2.2D_10573044_M	2	60.6974	CTTTCTTTTATGTGAGAAAAGGAAGCATTTCCGTGAGTATTCCAACTCCAGTGGAGCAGCCATG	10573044			Chr02	25488861
2.2D_10311401_M	2	60.822	ATGCATGGTTTTTCAGCTCTAAAAACATAGCAACTATGAATTCGAGCTAACCCGTTGCTGTGAA	10311401
2.2D_10283585_M	2	60.8879	GACAAGGTGACGGCCGATGATGTCAATATAGGGCTTGGTTATGTATGTGTCAGGAACCGAGATC	10283585			Chr02	25791957
2.1D_10337370_M	2	60.9728	AATTGGCCGGGAACTGCATCAAGAAAAAAAAAGCCACATAAATACCGAGATCGGAAGAGCGGTT	10337370
2.2D_10352972_M	2	61.0089	AACGATAACTCGTTGCATCGAAGTATGTGTCGACCTTCTCTGTGTTGGAGTGAGTCTCGACCTT	10352972
7S_10315659_M	2	61.0089	GCTTGCTTGCTTTTCGAGCGTTCATTACTTTCTCCACCATTCGACTCCCTAGTAATACTTGTGA	10315659	50:T>A		Chr02	25071652
2.1D_10375690_M	2	61.085	TGCGATGGTGCGGCACCGCCAGAGGCACGCGGTGAGGATCTCGAACCTGGAGCTGTTCCGCTGG	10375690	1:T>C		Chr02	25028958
2.2D_10335180_M	2	61.085	TGTGCAAAAAAAAGGATTCATCCAATTGGGTTCGTCTCCAACCAGACAACATTGGCAAACAATA	10335180			Chr02	25075025
2.1D_10574959_M	2	61.1459	CCCGACCCGGAGGAGGAGGTGCGGGTGCTGTGCGTTGTGAACGTCCGAGATCGGAAGAGCGGTT	10574959	34:G>A		Chr02	25074968
1D_10574961_M	2	61.1459	CCCGACCCGGAGGAGGAGGTGCGGGTGCTGTGCGTCATGAACGTCCGAGATCGGAAGAGCGGTT	10574961	37:A>G		Chr02	25074968
2.1D_10324185_M	2	61.2373	AGGCGGTAGAGCTTGGAGGCCTTCTTGAAGCCCTTGCGCCTCTTGGAGTAGGTCACAAGCCGAG	10324185			Chr02	25982664
2.2D_10350276_M	2	61.42	TCAAGGTAAGCGCAAGCCGATTGATCATCTTCCGCCAAACTCAGCTACAAACCACACCCGTGAC	10350276
2.2D_10325874_M	2	61.42	GTCGCTGTTCGGCTCCTGTGGCTATCCTGCATCCGTCCATCCCTCCACGTGGAGCACACGCAGG	10325874
2.2D_10273866_M	2	61.42	TCGACCAGCTCGTACAGAGTTTCTGACATCTGTAATTTTTAAGGGACCCTTCGCTTGCGCTCTC	10273866			Chr02	25094167
2.2D_10359737_M	2	61.4449	CCTCATTTCGCGTGCATGAAAATTGAAAAGTTCCTTCGCGGTCTCGATGGAAGATTCCCTATGC	10359737			Chr02	25141915
1D_10574960_M	2	61.6941	CCCGACCCGGAGGAGGAGGTACGGGTGCTGTGCGCCGTGAACGTCCGAGATCGGAAGAGCGGTT	10574960	35:C>T		Chr02	25074968
2S_10374326_M	2	64.044	GTGGCGGATGACCAGAATTGGATGCAGCGTTGGGCATACCCGACGGTGGGTATCCCCCCGAGAT	10374326	15:G>T
1D_10361097_M	2	64.0634	CAGTGCCTACTTCGAGCGCAAGTGAGCCTAAATTCACGTTCATCGTGTACTCGGGTGGGGCCGC	10361097
2.1D_10338490_M	2	64.0694	GGGGATACCCGTATCCTGGTGGCAGATAACCAGCAGGTGGATATCCCGCCGAGATCGGAAGAGC	10338490			scaffold_673	16693
2.1D_10371419_M	2	64.0698	GATATCCGCCAAACCCCGCGACACTACAGGGTTATCCACGGCGGGCAAACGCGCATCCCCCGAG	10371419
1D_10374327_M	2	64.0709	GTGGCGGATGACCATAACTGGATGCAGCGTTGGGCATACCCGACGGCGGGTATCCCCCCGAGAT	10374327
1D_10361068_M	2	64.0776	CAGCAGCGGGATATCCGCCTGTTGGTCACCCGGCAACGGCGGGTTATCTGCCTGTTGGTCATCC	10361068	35:A>G
2.2D_10574579_M	2	64.1141	ACCCTCGGTTGAAGCAACAACTCCATGGCACAAAAACCATAAATCCGAGATCGGAAGAGCGGTT	10574579			Chr02	26078386
1D_10569353_M	2	64.1141	ACGTGAGCGGCGCCCATTCGGCGTGAAGAACCCAAGCTCGAAGATTTGGCCTGAGGAGACGAGA	10569353			Chr02	27401318
2.1D_10575032_M	2	64.1141	ACGTGAGCGGCGAATCCCTATTGGCCACCCACACGATTCTAGAAGGCGTCAATTTCTTGTACCA	10575032	4:T>C		scaffold_2850	1839
2.2D_10344482_M	2	64.1141	TCACTAGAGAGCCGTAGGTGTTGTTGGTGAGTCCGAGATCGGAAGAGCGGTTCAGCAGGAATGC	10344482			Chr06	47457861
1D_10329929_M	2	64.1141	CCAACGTCGAAAAGATCCCGAGATCGGAAGAGCGGTTCAGCAGGAATGCCGAGACCGATCTCGT	10329929	9:G>C
1D_10360289_M	2	64.119	GTGGTGTACCAGCGAGCTCCTTCACGGCGGTGCCTCGTCTTCGTGGTCCTACACCGAGATCGGA	10360289	11:A>G		Chr03	67019299
1D_10574160_M	2	64.1238	GAAAGAGATTCAGTTTGAGAACAAATTTACAGGCACGACTGTGTACTGGAGATGCCGCCGAGAT	10574160			Chr07	23970330
1D_10341606_M	2	64.1238	GGCCAACGCCGTGGCAATACGCAGGAAAGGAAGAGGACATGGATGAAAACGAGATCAAGAAATT	10341606	26:A>C		scaffold_1654	138
2.1D_10328010_M	2	64.124	ACACCAACAAGAATCATCGGAGCAACACCACTAGCAGCGGCAAGGCGCGGTGGAGACACGGCCG	10328010			Chr03	33637348
2.2D_10313783_M	2	64.1288	TTAGACTGTTTTAGGTAGTGGCGTCCACGTAGGGGCCACACGACTTTTGTTTTTTTCTTGATCG	10313783			Chr10	10500789
7S_10347172_M	2	64.1289	GAAAGAGATTCAGCTTGAGAACAAATTTACAGGCACGACCGTGTACTGGAGATGCCGCCGAGAT	10347172	14:C>T		Chr07	23970330
2.2D_10326269_M	2	64.1291	TGCAATAGTGAGCGACCTCGAGCATATGCACAACGGGAACTGGTTTGTAAATGTCCCTAATGTA	10326269			Chr02	26589383
2.1D_10568334_M	2	64.1291	GAAGCTGCTGTTGTATAGTCATGTAATAATGTTGTCGAACACTGGAAGTTCTCTTCTTTTGACC	10568334
1D_10340018_M	2	64.1434	ATCGGTCACGCCACAGCTGCCAATAGCATACATCACCATCAGCGCGAGATGAAATGCTTGACAG	10340018			Chr02	26188990
7S_10355854_M	2	64.1439	CTTGCTTTTATGTGAGAAAAGGAAGCATTTCCGTGAGTGTTCCAACTCCAGTGGAGCAGCCATG	10355854	4:G>T		Chr02	25488861
7S_10375688_M	2	64.1445	CGCGATGGTGCGGCACCGCCAGAGGCACGCGGTGAGGATCTCGAACGTCGAGCTGTTCTGCTGG	10375688	2:G>A		Chr02	25075025
7S_10376173_M	2	64.1519	ACGCGAGCGGCGAATCCCTATTGGCCACCCACACTTTTTTAGAAGGCGTCAAGTTCTTGTACCA	10376173	35:T>G		scaffold_278	18959
2.2D_10330092_M	2	65.6951	CTGCATAACCCGCAACCGCTTCATTTGCCGAGATCGGAAGAGCGGTTCAGCAGGAATGCCGAGA	10330092
1D_10361098_M	2	65.6951	CAGTGCCTACTTCGAGCGCTAGTGAGCCCAAATTCACGTTCATCGTGTACTCGGGTGGGGCCGC	10361098	20:T>A
2.1D_10568277_M	2	65.7217	CTGCTTCTGTCCGCTGGTTACTGACAGAGGATGACTGGGTGTGATGTCCATTTTCTGATTTCCC	10568277			Chr02	31257035
2.2D_10569264_M	2	65.7221	TTCAAGATCGTAAAAAGGTATGAGCTTTGTATATCTACCGAGATCGGAAGAGCGGTTCAGCAGG	10569264
3D_10337523_M	2	65.7234	ATAGTAACTTCTTTGCTCGTTTCGTTGTTTGCAGAATTCGTTCAACCGAGATCGGAAGAGCGGT	10337523			Chr02	31277532
3D_10274107_M	2	65.7235	AATCGTCCGTGAGGAACAACGCCAGTCATCTACCGAGATCGGAAGAGCGGTTCAGCAGGAATGC	10274107
1D_10312978_M	2	65.7343	TTTGGAGAGAAGAAAAAAAAACGCAGGAGGAGAGTGAGCTGCTCGAGCGAGGTTCTTCAGAGAA	10312978
2.2D_10567944_M	2	65.7351	ATCTGTTTTAGACTTTATCATAAAAGGGCCTCAAACAACCACGGGTATGGTTGAGCCATAACTA	10567944
2.2D_10574014_M	2	65.7352	TCAAGATCGGAGGGCGTGCCCCTCCGAGATCGGAAGAGCGGTTCAGCAGGAATGCCGAGACCGA	10574014
2.2D_10574975_M	2	65.7361	TTGCTCCTTCTGAACCACCGAGATCGGAAGAGCGGTTCAGCAGGAATGCCGAGACCGATCTCGT	10574975
2.2D_10374602_M	2	65.7367	CGGCGCTGCCTGCCTCAAACTCGGTTGCCACGTACCCGCCACCGTCGGTTTATCAGCCTGCTAG	10374602	12:G>C		scaffold_673	16906
1D_10319420_M	2	65.747	TTTCGCTTTTCATGAGAATGTAGAGTAACATCTTTCTTCTTTACTCCTATCCGAGATCGGAAGA	10319420			Chr02	33127422
2.1D_10327358_M	2	65.7475	TTTCTTATTTTAGGCTCATCCATGATATTGCCTCTTTCAAACTGTAATAAGGGCATATCCAGAT	10327358			Chr01	19228895
2.1D_10310898_M	2	65.7475	AACCCAATATTTTTAACCTCGTTTCGAAGTCTTATATTTGGTGGTACGGGTGTCACTGAATTTA	10310898			Chr02	32972687
2.1D_10568676_M	2	65.7476	TGTGTGGATCCGTGTGCGAAAGAACGGAGACCTCTACCTCAAAAAGGGTATACTTGTTTGTCCT	10568676			Chr01	19276518
2.1D_10373355_M	2	65.7478	ATCTGCTGCTGCACCGTCACGAGACAGCACGGACGGCGATCTTGGGAGCGGCCGACGATGGGAG	10373355	13:A>T		Chr02	34747690
2.1D_10573244_M	2	65.7478	TTAGTATAGTGAGACACCATACTTAATTGTAGGCAAGATACCATACGTAATTTGCAGTTAGTTC	10573244
2.2D_10313341_M	2	65.7479	CATCGTCTTCAACCTTCCTCCGCCTGCGTTTCTCCTTCTTCACCGAAGCAAACTCTAGAAATTT	10313341			Chr06	4161672
2.1D_10364010_M	2	65.7481	CAGAGAAGCAGCAGTAAGGCAACTGGGAGGAAAGCAGGAGAAGCAGCGAGGGCAGCAGGATTTT	10364010
2.2D_10371529_M	2	65.7481	CCCTGAACTCGTTCGACAAAAGGGTCCTCAGCCTCCCCACTACGAACTCAAAGTGCTGGGCGCG	10371529			Chr10	705750
2.2D_10287098_M	2	65.7483	CCTGAACTCGTTTGACAAAAGGGTCCTCAGCCTCCCCACTACGAACTCAAAGTGCTGGGCGCGA	10287098			Chr10	705751
2.2D_10573243_M	2	65.7484	TTAGTACAGTGAGACACCATACTTAATTGTAGGCAAGATACCATACGTAATTTGGAGTTAGTTC	10573243	46:C>A		scaffold_159	20965
2.2D_10367805_M	2	65.7486	TCACTCCTTCCGAACCACCGAGATCGGAAGAGCGGTTCAGCAGGAATGCCGAGACCGATCTCGT	10367805
2.2D_10324643_M	2	65.7488	CACGCGGTGATCCAGGACGAGCCCCTCTGGATCATATTCAAGAGGGACATGGTGATTCGGCTCA	10324643			Chr02	34606335
2.1D_10276317_M	2	65.7488	GCCATGCTCTCAATTTTGGCATGTCCGAGATCGGAAGAGCGGTTCAGCAGGAATGCCGAGACCG	10276317
2.2D_10568714_M	2	65.7488	TTGAGTAATAAAAAGTAATGATAAAAATTTTGGGAGGGTGAAAACAGCCCCTCCCAAAATTTAT	10568714			Chr10	27755611
2.2D_10290301_M	2	65.7491	GAAATCGAAATGTCCTCCATCGAAGTCGACATTTTTTCCCAGGCAGAAGGACTCCTCTCAACTT	10290301			Chr02	33133802
2.2D_10327365_M	2	65.7493	TTTGGAGAGAAGAAAAAAAAAACGCAGGAGGAGAGTGAGCTGCTCGAGCGAGGTTCTTCAGAGA	10327365			Chr01	83115
2.2D_10337978_M	2	65.7498	GAGTTCGTGGTTACAAACACTTAGGTTATGTTCACGGCTAGATAAGAGACCGAGATCGGAAGAG	10337978			Chr02	27868931
2.2D_10311742_M	2	65.7502	CCCCCCTATGAATTCCAGGGCGTAGTTTTTCGAAATTGACAAGTAAACATTCGTTAACCATTAG	10311742			Chr09	11618372
3D_10357793_M	2	65.7505	GTATTGTCGCTTCTTTGTTTTTTGGTCTGTACCGAGATCGGAAGAGCGGTTCAGCAGGAATGCC	10357793
3D_10357792_M	2	65.7515	GTATTGTCGTTTCTTTGTTTTTTGGTCTGCACCGAGATCGGAAGAGCGGTTCAGCAGGAATGCC	10357792			Chr01	19330110
2.1D_10571990_M	2	65.7603	TTAGTACAGTGAGACGCCATACTTAATTGTAGGCAAGACACCATACATAATTTGTCGTCAGTTC	10571990			scaffold_159	20965
2.2D_10567975_M	2	65.762	ATTCACGGAAATGGTGAAAAAAGAAAAAGAAATAACAGGCTGCCGCCATTGTTCTGACAAAAGC	10567975			Chr02	27676809
2.2D_10319563_M	2	65.7622	CAATATATCTGACAACCGAGATCGGAAGAGCGGTTCAGCAGGAATGCCGAGACCGATCTCGTAT	10319563
2.2D_10290265_M	2	65.7635	AACGAAGGTCATGATTACCTGGAGGAGCGATTCAGATATGAAATGACTGTGATGGGTTTCAGCG	10290265			Chr07	8543995
1D_10278184_M	2	65.7751	GTGAGGTTCTGCTGGCCACTTAACTTTGAATATTATATTTTTCAATGTGGCCGAGATCGGAAGA	10278184			Chr09	22759159
2.2D_10568094_M	2	65.7754	CAGTCCCTTGTTCACATTTCTCCAATGACTGCAAAGTAAGCAAGAATTTGAATCACGTCTGTTA	10568094			Chr02	35543663
2.2D_10275816_M	2	65.7756	TTGAGTAATAAAAAATAACGATAAAAATTCTGGATGGGTGAAAACAGCCCCTCCCAAAATTTAT	10275816			Chr07	47359772
1D_10372381_M	2	65.7756	GTCTTCTGCTCTGCTCCTCTGCTGCCGCGCGTGGTGGATGAAAGGAAGAAGGAGAAGGCCGAGC	10372381	8:G>A		Chr10	37322827
2.2D_10360243_M	2	65.7794	GAAGTCGTCTTATGCCATTCCGACAAAATTGGCCGAGATCGGAAGAGCGGTTCAGCAGGAATGC	10360243	4:G>C
2.1D_10571972_M	2	65.7896	TGGTGCACAGCACGGCGACTAACGGCAAGGATTCTCAATGGGAATTGCTCGACTCGGTTGAAGC	10571972	7:A>T
2.2D_10568213_M	2	65.7903	CGGTGGCGGTGGAGTCGTCCAGCAGCATTTTCGTTTTGCCTCCCAATGGAATGGTCCGCTTCTC	10568213			Chr05	60646863
2.1D_10567860_M	2	65.8005	AGCACAAAGAATGACTTGAGTTTACTGTTGGAGGGATGGGAGAGGAGATAAGCTTATTGTTTTT	10567860			Chr02	28200180
7S_10575031_M	2	65.8244	ATGTGAGCGGCGAATCCCTATTGGCCACCCACACGATTCTAGGAGGCCTCAAGTTCTTGTACCA	10575031	43:G>A		Chr02	26078387
2.2D_10339223_M	2	69.7844	AAAGAATACTTCAATCTCTCTCTCTCTCTCTCTTATCACCGATTATTGCGCGCGCTCAGAACCT	10339223
2.2D_10333787_M	2	69.8158	CGGTGCTCGCCGATCTAGAATAGCAGGGAGATTATGATTCTGCTGCGAGGACTGACGAACCAAG	10333787
2.2D_10350099_M	2	69.8248	ATGGAGGCATCGCTAGGAGCACGAGAGACCGAGCCCCGAGATCGGAAGAGCGGTTCAGCAGGAA	10350099
2.2D_10328962_M	2	69.8285	CTCTTGCCTTTTTTACTCTCATTTTCGCTCACTTTACTCTATTTTATCTCTTCAATCTTCAACT	10328962			Chr05	12929965
2.2D_10373421_M	2	69.8381	TGTCAGCCTTTGATGCTCTGCGCTGCCCTCTCGCACCTTGTCCTTGGATGATTCACCCGTGGGA	10373421	1:T>A		Chr02	39950945
7S_10358774_M	2	69.8384	CCTCAGGACTAAGAGAATGTCAAACACCAAATTACATTAGTTTGATCGTTGTCGTCATCATCAT	10358774	1:C>T		Chr02	43230542
2.1D_10358573_M	2	69.8403	CAATTTCCTTAAGCTATGGTAATTCCGCTGGTATGGATATCGAACTCTAGTTGAATCATACAGC	10358573			Chr02	40395125
2.1D_10326773_M	2	69.8429	AGTAGATTTCAACCGTCGGTGGGGAGCTGGTTTCGAATTTTGCAATGTTGGTTGCGGCTGCCGA	10326773
2.1D_10365787_M	2	69.8433	CTTCTCAAGGTACCAAATGTTGTCTGGAAGTTTGGCGATTTCCGAGATCGGAAGAGCGGTTCAG	10365787			Chr02	36619665
2.1D_10347976_M	2	69.8438	TCTTGTGACATGTCGTTTAGGTCATGAAACTGACCTATAATCCAGTCTAAGCCTCCATTCAAGA	10347976			Chr02	35981884
1D_10274979_M	2	69.8446	ACACCTGTTATTAGGATGCTTGGTCTTTTTGTTCTTTGGGATTGTGTTGATTCTGAGTAATCGA	10274979			scaffold_232	53443
1D_10573147_M	2	69.8448	GTCGTGGCCCTCGTGGGCACGCACGGTTCCCCTCCTCCTCCTCGCCACCACTGCCGTCGCCGCC	10573147			Chr09	26929048
2.2D_10572302_M	2	69.853	AGGGCGGTACGAGTCCATGCACGCACAGGCTAAGATTTAGGCCTCAGTCGTGGCCGAGATCGGA	10572302			Chr02	40020156
2.1D_10348373_M	2	69.8546	AAAGCTGAATCAAATTGAACCTCTCGAAATATGCGCCTCTTCTGAGCCTTGTTCCATGTGCTTA	10348373	26:G>A
2.2D_10573487_M	2	69.8546	TATGGTTTTCAACCAACGGTGGGGGGCGGGTTCCGAGATCGGAAGAGCGGTTCAGCAGGAATGC	10573487			Chr02	39142923
2.2D_10330707_M	2	69.8552	CACAGGTTTCAACCTCCGAGATCGGAAGAGCGGTTCAGCAGGAATGCCGAGACCGATCTCGTAT	10330707			scaffold_4776	2399
1D_10327199_M	2	69.8552	GTGGCATCTCCGCTCTTTGTCTCTACAATGAGGAGCAATGTCACATCCATGGGTCCCCTCCTTT	10327199
2.2D_10567702_M	2	69.8554	AAATCGAAACCCGCTTAGGAGGACTCCCCCTGCCGACGGTCGAAACTAGCACCGCAGAACCCGA	10567702
2.2D_10369362_M	2	69.8559	GGTGACCAAGGATTACTCGAGCTGCGTCGCCGCTCTGAACGTCGACCCGCGAGCCGCGAAGGCG	10369362			Chr02	36463722
2.2D_10348859_M	2	69.8559	GTAAAACGTTGGGAGTCGTTCCCATCGAATCAATGTGCTCGATCATTTCACGATGGAAGCAAAA	10348859			Chr11	28959917
2.2D_10311887_M	2	69.8561	CGTGTCCATCATCGATTTGCCTATTTTGCTGCGGTGTTCATAAACATCCATGCAGTTTCTTTGT	10311887
2.1D_10274401_M	2	69.8563	CGCTAGAAAATTCTCCGAGATCGGAAGAGCGGTTCAGCAGGAATGCCGAGACCGATCTCGTATG	10274401
1D_10363207_M	2	69.8573	ATCGTGTCCGAGGTGCTTGAGCGCGCGGAGGAGAGGGTGGTGAGGGCCCAGGAGCGGCACGACC	10363207			Chr02	35987225
3D_10320695_M	2	69.8659	TCTTTATATATCAAACAGGCAGGCCGCGAAGATTCCGAGATCGGAAGAGCGGTTCAGCAGGAAT	10320695
2.2D_10571331_M	2	69.8665	AACTTCGAGATCACTGGCCCCCTAGAAAATCATGTAGGAACATGCATATGTTTGCCGAGATCGG	10571331
1D_10330607_M	2	69.8689	AAAGCTGAATCGATTCGAGCTCCCGAGATCGGAAGAGCGGTTCAGCAGGAATGCCGAGACCGAT	10330607
2.1D_10363970_M	2	69.8691	AACTAGAAACCTGCTCTGAAGGACTTACCCCATTGGCAGCCGCAACTTGTTTTGAAGAACTCCC	10363970
3D_10574213_M	2	69.8755	TGACCTCTCCCCTATTCGTCTCTACAATGAGGAGCAATCTCACATCCAAGGCCTTCCCTTTTGC	10574213			scaffold_4776	2402
2.1D_10360385_M	2	69.8951	CACGACTGAGTCTTCCAGTCAATAAGGTAATTCAGCAACACTCCGAGATCGGAAGAGCGGTTCA	10360385			scaffold_12	696208
1D_10334008_M	2	69.8958	CTGGCAGATGGAAACTACTATAATAGCTCTGCATCTCTCCTCTGCATTCGACAACACGCGTCGA	10334008
2.1D_10277925_M	2	69.9087	TATCTATCTCAAGACCATTCTCAGTGAATATGTTCTCCGTAGATATTCCCTGTAAACATTAAAG	10277925			Chr02	37495622
1D_10319409_M	2	69.9088	TTTAAATTTTAATTTTGCTCGCCCGAGATCGGAAGAGCGGTTCAGCAGGAATGCCGAGACCGAT	10319409
2.1D_10569245_M	2	69.9221	TGCGTGAGCGCCATGCACCCCATGCACTGAGACTACCCGAGATCGGAAGAGCGGTTCAGCAGGA	10569245			Chr02	38399832
2.1D_10294217_M	2	69.9221	GCCAACTACCTCGGCCAATGGCCAATCTGTTGTGTCTTAAGTGGGACCCCAAGAAGAATAAGAA	10294217			Chr02	38430694
1D_10568110_M	2	69.9221	CATTGACAATAAAGCACTTCACACAAAATATGGGCATTAGATTTCAAGATCAATGCCAACGAGA	10568110
2.2D_10294253_M	2	69.9221	CTCGAGTAGGTGAATGGAGGCCCACCGAGATCGGAAGAGCGGTTCAGCAGGAATGCCGAGACCG	10294253			Chr11	6335853
2.2D_10294249_M	2	69.9221	CATCTTGCCATGTGTGTGGACGCGTGTGTCATCCGAGATCGGAAGAGCGGTTCAGCAGGAATGC	10294249			scaffold_12	1040884
3D_10572479_M	2	69.9221	GTGACGTAAATCCATAATCAACCGAGATCGGAAGAGCGGTTCAGCAGGAATGCCGAGACCGATC	10572479			Chr02	37909413
2.1D_10567945_M	2	69.9221	ATCTTACCTCATCCAGTTCGTCCAACTGCATGTACATTGCTTTGTTATATTCTTCTGGCACTAT	10567945
2.2D_10294248_M	2	69.9221	CATCTATCATTAGTTTTACTTTCTCATTGATAGCATCCTGATCCGAGATCGGAAGAGCGGTTCA	10294248
2.1D_10361994_M	2	69.9221	CAAATGCACTCATGCATGGAGCTGCCAGTCCTAAGGCCTTGAAAAAACTCAAAAGGGTCAGTGT	10361994	22:C>A
1D_10569290_M	2	69.9221	AAAATAGAAAGGAGAAGATGCTTATCTAGACGGATTACACTTGTACTTTACTAAACCCATATGC	10569290			Chr07	13354562
2.1D_10314071_M	2	69.9221	CCGATGACCCGTAGTTAGCTACATGTGAATGTTATGTTGTGTTGATGTGTTCTGGTTTGTTTTG	10314071
3D_10287206_M	2	69.9221	GCCAAAAGCAGTGCTGGGAACACCAGAACATGAGCGGAAAGACCGAGATCGGAAGAGCGGTTCA	10287206
2.1D_10568408_M	2	69.9221	GCTATGTAGATCAACAATCAACCTACATCTAGCGTTTTGGATGGTTTCGCTGAATTTATCATAC	10568408			Chr02	38257454
1D_10373814_M	2	69.9221	AATTCAGCCTAAAATGGAAGCTGTCTTGGCTGCAAAACTGGAGAAAACAGAGCGGTAGCAAAGG	10373814			scaffold_955	1673
1S_10340391_M	2	71.0841	CAGCAAAGCTGACTGGCATAGATTAATTTGGCTCTCTCCAAATGTGCCTAAGTTTGCTCTAAAT	10340391	22:A>G		Chr02	38859598
1D_10312377_M	2	71.3483	GGGAGTGAAGTCACTGGCTGATATAGTTTCAGGCTCGGGCCACCAACGCCCCGTCCAATGGCTT	10312377			scaffold_345	13675
2.2D_10357713_M	2	71.3747	TTATCAATCTTGAGTTCCTTGAGAGTCACCGAGATCGGAAGAGCGGTTCAGCAGGAATGCCGAG	10357713	12:G>A		scaffold_345	13728
2.2D_10332302_M	2	71.3747	AACGCTGAATCAGAACGATCTCCCAGATGGCGAAATATCCGCCTCCCGCAAGCCTTGTCCCATG	10332302			Chr02	39129373
2.2D_10370096_M	2	71.5969	CCGACTGCTGCCGTCTCTGTCAGCCCGTCCTTGCGTGAAGAAGAGGCGGAAGAAAAAAGGTGGG	10370096	22:A>T
2.2D_10568409_M	2	71.629	GCTATGTAGATCCATCCTTAACCAATTCTCTAGCATTTTCGATGGTCTTGCTGAATTTTTCATA	10568409			scaffold_12	1270926
2.1D_10342866_M	2	71.6653	CTTTGTTTGTCTTGGCCTTGGCATTTTTCTTACTGTGTTAGTGCCGGCCTAGTGGTGTGGTCCT	10342866			scaffold_26	228812
2.2D_10366643_M	2	71.7299	CTCGAATATTGCTTGTCTTCCCTGGGCACATCGAGCTCCTGAGGATTCGGGCTAAGAGGTGTGC	10366643			Chr02	38430694
2.2D_10364644_M	2	71.7299	AAGAGAAGAAGGTGGGGAGCAGTGGTCAACACAGCAGCTGGGAGGGCTGCGGGGTTTAGAGGAG	10364644	28:A>G
2.1D_10344732_M	2	71.7299	CTTTGTTTGTCTTGGCCTTGGCATTTTTCTTACTGTGTTAGTGCCGAGATCGGAAGAGCGGTTC	10344732			scaffold_12	317581
3D_10320134_M	2	71.7299	CTGAAATGATTGTGCTCTAGCTTTGTATGAGATTCATAACTCACAAAACTTCCGAGATCGGAAG	10320134			Chr01	14082686
2.2D_10312900_M	2	71.7299	TTGCTGGAGACCGACATAATGAGAAATTGGCTCGTCCATACAAAAGAAGTTGTATTCGAGCTCT	10312900
1D_10370615_M	2	71.7299	CCAATGACCCGTAAGTTACCTACGTGTGAATGTTATGTTGTGTTGATGTGTTCTGGTTTGTTTT	10370615	3:A>G
2.1D_10336750_M	2	71.7299	AGAACGGCGCACCTTTTCTTCCTCCTCTCCTGTTGCCACGATTCCAGAGGCGGCCCTTAGTTGG	10336750	11:A>G		Chr02	38407137
2.2D_10574258_M	2	71.7299	CACAAATAAGCCTTCCGAGATCGGAAGAGCGGTTCAGCAGGAATGCCGAGACCGATCTCGTATG	10574258			scaffold_75	70940
2.2D_10572291_M	2	71.7299	AGACAATTGTCACGAGCTCGAACGGGAAAAATCAAGAGGACGTAAAGAGAGTGTAGATCGGAAG	10572291			scaffold_58	8403
1D_10571615_M	2	71.7679	CCGAGCGGGGGAAGGACTCCACCGACGACCGCCCCTGTTTCTTTTCCCTTAACCGAGTGCCCTG	10571615			Chr02	39828936
3D_10574271_M	2	71.7679	CGAAAATGGGGCGAGCTCGACAAACCGAGATCGGAAGAGCGGTTCAGCAGGAATGCCGAGACCG	10574271
1D_10314929_M	2	71.7679	ACGCACATATGTCGCTGTTGATCGGAGAAGAAAGGGCAAAGCATGGATGAAGAGAAACTGTGGA	10314929			Chr02	38223090
2.2D_10362284_M	2	71.7679	CTCGAATCTTGCTTGTCTTCCCTGGGCACATCGAGTTCCTGAGAATTCGGGCTCACATGTGTGC	10362284
2.2D_10313694_M	2	71.7679	TCATTGAGAATTTCGCCACTATGCAAGACGATGATCAAGAAAAGCTGAAAGAGCTTGAGTGCAA	10313694			Chr11	41178919
3D_10574241_M	2	71.7679	AAAAGCTTGGCTTGAGATTTCATGGTCTAGGTCCGATCGATCCGAGATCGGAAGAGCGGTTCAG	10574241			Chr02	37104610
2.2D_10372374_M	2	71.7679	GCCCACCTGCGTCCACGTGCGGCGGTGGGTCGACAGACGCTATAAAATGGGGGTTGGCCAGTGT	10372374
2.2D_10274990_M	2	71.7679	ACCTTTTACACTTTTCTTCGTTACCCCTATCATCAAGTTTGAGGCTTCAATGGGGCATTCATTT	10274990			Chr06	17720630
2.2D_10374559_M	2	71.7679	CCTACCTCGGGTGCAGCTTGTGGAGAACAAGGGCTGCGGGCACGAGGGTACGACCGAGATCGGA	10374559
2.2D_10316472_M	2	71.776	TTTGCTTACATGTTCGACCAGGACACCTGGCATCACGGCCAACTGCGTCGCCCCTTTACACCTG	10316472			Chr01	36324483
2.1D_10574447_M	2	71.8106	GGCTAAGGATGGCAACTAGCGGTCGGCCGAGATCGGAAGAGCGGTTCAGCAGGAATGCCGAGAC	10574447
2.1D_10289029_M	2	71.8106	CAAGATAAAGACATTCTCAGTTGCTTGTGGATTCCAAAGCTACCAAGGTACAACTACCGAGATC	10289029
1D_10329242_M	2	71.8106	CACAAATGAGCCTTCCAGTCATAAGGTAATTTCAGCAACATGCATACTGAAGACACAATTCACC	10329242			scaffold_12	254355
1D_10349576_M	2	71.8106	CGAAATTGGGGTAAGCTCGACAAACTGGACGCTTTCCGAGATCGGAAGAGCGGTTCAGCAGGAA	10349576			scaffold_12	352713
2.2D_10574797_M	2	71.8488	CTCTTAGCCTCTTTCTGGTTGAATTCTCGCGTCGGCGAATGAGTCTTTGGTTCTTGATTTTCGC	10574797			Chr07	53157052
2.2D_10350775_M	2	71.8488	AGACGAGGGGACGATGATCATGAGGCGGCTGTCACGCTTCATTTCTCTTCAATGCTTCAATGGC	10350775
2.2D_10572377_M	2	71.8488	CCTACGAGAACAGGGGCTGCGGGCACAAGGGTATGACCGAGATCGGAAGAGCGGTTCAGCAGGA	10572377
1D_10360379_M	2	71.8767	ATGTAAATTCAGTATGATTACATGAACGTTCTGCCGAGATCGGAAGAGCGGTTCAGCAGGAATG	10360379
2.2D_10319964_M	2	71.8913	TCGGATACATTGTTCATGTTTAGCCGAGATCGGAAGAGCGGTTCAGCAGGAATGCCGAGACCGA	10319964
2.2D_10370036_M	2	71.8913	ACCTGACATTAGTAAAACGGTTTTTCGAAGATCTTATTTCTCTACGGCCATGATGGGCACGCCT	10370036	63:C>T
3D_10360399_M	2	71.8913	TTGTCCTGTACGAGCTTGCCGAGATCGGAAGAGCGGTTCAGCAGGAATGCCGAGACCGATCTCG	10360399			Chr02	39305238
2.1D_10274956_M	2	71.9144	AATAAAGCCTAAAAGGGAAGCTGTCTTGGCTGCAAAACTGGACAAAACAGAGCTGTAGCAAAAA	10274956			Chr08	12488806
2.1D_10369029_M	2	71.9144	AGTAAATTCAAGCAGCTTTGATTCACACGTAATCGTTAACTAGATTCATGAATGAATGAAGTTT	10369029
1D_10363406_M	2	71.9144	CTAAGCGGGGGGAGGACTCCATCGACGACCGCCCCTGTTTCTTTTCCCTTTACCGAGTGCCCTG	10363406			scaffold_955	1669
7S_10573633_M	2	71.9144	ACTAGCATCCATCACTGTCAGAGATTGTGAAAATCTATTTCATATTTTTCCATCAAATTTAATA	10573633	27:G>T		Chr02	38223088
1D_10373983_M	2	71.9317	AACTCGGTCGCCGCCACCAGCGCCGCCACGGGGGTGGCCGCCTTCTTCTTCTTGGGCTTCTTGC	10373983	16:A>G		Chr02	11479291
1D_10282231_M	2	71.9317	AAAACCCTAGACACCCACTTCTCTCTCCTTGCCCTTTTATCGCAGCCCCTCTCTGTCCGCTCGT	10282231			Chr09	36875600
7S_10371299_efg	2	71.9559	CGACTGCGATTTTCGCGCTCCTCTGCATTTGCGGGCTCGTGAGGGGTGACCCGAGATCGGAAGA	10371299	6:G>A	33:G>A	Chr02	40067421
2.1D_10363659_M	2	71.9559	GCTCTCCTGTTCTTGAGATCTTGTGACTTTTTTGTGGAGAATCTTTCCTATGATTAGAGTTGGT	10363659			Chr02	37065118
2.1D_10568185_M	2	71.9685	CGAAATTGGGGTAAGCTCGACAAACTGGACGCTTTCCGGTCGCCTCGCATGCATCCGAGCCGAG	10568185			Chr02	39147686
2.2D_10568273_M	2	71.9685	CTGCTCCGAATGATATTCCTACCTGCAAAGTGTATCCTGACGATCATGAGACCGCACTGAATGC	10568273			Chr05	74374035
3D_10369935_M	2	71.9922	TCGCACTCTGCATTACCAGCTCTGCGTGGAGACCCTCCGAGATCGGAAGAGCGGTTCAGCAGGA	10369935
2.2D_10572798_M	2	72.0182	ACGTTATCTCTCTCTACTACACAGATATCTAACTTACCGGAAAGTATTCGAAATCTTTCTTCTC	10572798	45:T>C		Chr07	8553283
2.2D_10312171_M	2	72.0528	GAGCCACCTCTTTTATGCCCCTATGAAATTGATTATGATGGCTGCATGCAATGTTCGGCTTGTC	10312171
2S_10358773_M	2	72.122	TCTCAGGACTAAGAGAATGTCAAACACCAAATTACATTAGTTTGATCGCTGTCGTCATCATCAT	10358773	49:C>T		Chr02	43230542
2.2D_10360700_M	2	72.1408	AATCGGCCAGCGCGATCCACAGAAACCAGGTAACCCATCTCCGTACTCTGTCTCTGCGGCCGAG	10360700	61:C>T		Chr02	40139314
2.2D_10371888_M	2	72.2807	CAAGGCATGGAGTCTTTTGTTGTGGAAAGATTGGATGCCCTAGCGACGGACACCATTTGGCGAG	10371888	4:G>A		Chr08	13167809
2.1D_10346585_M	2	72.2949	CCGCCACCTCCTCCCGTTCACAATGTTCCCATCTGTCTAAGTCCTCCATCAGAACTCCCATCTC	10346585			Chr02	40395056
2.2D_10351822_M	2	72.2949	CTCTCGCGTTCTCAATCACTGCTTCTCTCTGTCTTCGGTGCTTGATTTGGTTTTCCCAGTGCTT	10351822
2.2D_10571645_M	2	72.2949	CGGTTGTGGATCGAGCAGCTTACACAACCACCTTTTTTGGCAGGACCACAAAGCGTCGCAATGT	10571645	36:T>C		Chr06	18863153
2.2D_10324616_M	2	72.3295	CACACCAGTTGCCTGGCGCCACCGCAGCCCCCACCTCTGCCTCCACGTCTGGAGGCGGCAGATG	10324616			Chr02	40353666
2.2D_10572942_M	2	72.405	CATTCTCCTTAAGCTATGGTAATTCCGCTGGTATGGATATTGAACTCTACTTGAATCATACAGC	10572942			Chr02	40395126
2.1D_10571646_M	2	72.988	CGTGAGCTTGGTGAGAAGAGGGAGACATTCAGAACAAAATGAAGAGAGAAAGAGAGGAGCGTAT	10571646	4:G>A		Chr02	41190812
2.1D_10568364_M	2	73.2982	GAGTGAGAACCTATGGCTCCATAAAAGCCAACCCCTGCAAGCAGTGATGGTGGATCCGAGATCG	10568364			Chr02	59037115
3D_10274435_M	2	73.3297	CTATGAAAGGAACAGGAGGCCTCGTGTTTCCAAATTTGATCAGAGAGAACCGAGATCGGAAGAG	10274435			Chr02	41335927
2.1D_10353077_M	2	73.3443	CCTGTAATGTTGTACAAATTGATTTTCTGTTCCTTTGCGTTAACAGCTCATGCAGAAATTGTGT	10353077	2:C>T		Chr02	40901324
2.1D_10348348_M	2	73.3783	TTTTGGATTCGAGTGTAAAGGGGGGTTTAAGATGGCCTCAGAGGAAGGCGTTTGCTGGGGATAG	10348348			Chr02	40891358
2S_10324678_M	2	73.4089	CAGATGAAGTTGGAAGGGATTGGCTGCGAGGAGGAGCTGTTCGTGGAGGTGATCGACTCGTATC	10324678	29:A>G		Chr02	58926110
2.2D_10326832_M	2	73.4452	ATGAAGAAATCGATCCCCTGAGAAAACCCCCTGAACGACGACGACGCTGGCGGCAATGGCGTCG	10326832			Chr02	41128631
2.2D_10362943_M	2	73.4773	AAGAGAAAGTGGTGAAAATCTTGTCCATAGGCAGCTTGCAAGGATATCTAAGCAAGTCGGTCCC	10362943			Chr02	41150001
2.2D_10317342_M	2	73.5058	TCTCGCCGCTTGCCCTCTACTGAATTTTCATAAATTAGGACAGAACTTGAGTCTATACGAGGCA	10317342			Chr02	41116755
7S_10348347_efg	2	73.6269	TTTTAGATTCGAGTGTAAAGGGCGGTTTAAGATGGCCTCTGAGGAAGGCGTTTGCTGGGGATAG	10348347	5:A>G	40:T>A	Chr02	40891358
2.1D_10288389_M	2	73.7666	AATTTGGTGTGATTTTTCCCAGTTCCTTGGCTGCAAACAAAGTGGTATGCACAGCTTCTTCATA	10288389			scaffold_659	10809
2.2D_10277629_M	2	73.7666	ATTCAGCTCTCCCGGAGCTCGGGGAAGAGAGCCGAGCTCCCGAATCGCGCGAGCTCGATACGCG	10277629			Chr02	40605255
1D_10325541_M	2	73.9901	GATCTGTTGCTAGGGGAAATGATGTCGAAGCAGGTCACCAGTGCAGTTCGCCCCAACTCAAGGA	10325541			Chr02	40774441
1D_10574197_M	2	73.9901	GTTACACGAAAGCATTACCCAGAGAAGTCCATATCTAGCTTACAGACGATAAAAGAGTCCAATT	10574197	44:A>C		Chr02	3112416
1D_10326459_M	2	73.9901	TTCGAGAGACCTACCTCGTTCGATGAAAGAGCTGCGGCGGACGGTGGCGGACGGGCGGACCTCC	10326459			Chr02	43160495
2.2D_10274587_M	2	73.9901	GCGCTTCGCTGTTATTGAGATCTTTTGACTTTTTTTGTGGAGACTCTTTCCGAGATCGGAAGAG	10274587			Chr08	5297820
2.2D_10573906_M	2	73.9901	TTGTGGTCCCCACCGAGATCTTCCCAGCACAGCTCAGGTCAACGTGTCATGGCATGATCTGCCG	10573906
2.2D_10334447_M	2	73.9901	GCGCCTTTTTTTTTGGGGGAAATGTTGGGGTGGAGCTCGCGGCTGACTAGTTCACGCGAACTTC	10334447			Chr03	48507330
1D_10369637_M	2	73.9901	GTTACACGAAAGCATTACCCAGAGAAGTCCATATCTAGCTTATCGACGATAAAAGAGTCCAATT	10369637			Chr02	43125444
1D_10348524_M	2	75.2405	CCATACAGCGTAGAGACCTCAAATAATCAAATAATTCTCCAGGCAAAATGTCTACATCCTCTAC	10348524
1D_10571853_M	2	75.2721	GTGGCATCTCCCCTTAGTCTCCACAATGAGGAGCAATCTCCTATCCAGGTTCCCCCCTTCAGCA	10571853			Chr02	40074967
2.1D_10354242_M	2	75.2721	ATGAAGCAATCGATCCCCTGAGAAAACCCCCCTGAACGACGACGACGACGCCGAGATCGGAAGA	10354242	32:C>T		Chr02	41128627
3D_10311126_M	2	75.2721	ACTGAATAGCACGTTCTCAACCTAACTCCCTAGTATTCTCCAAAAGTGCAAGTCCCCTCCAGCC	10311126			Chr02	40901252
1D_10571595_M	2	75.2721	CCAAGCTTGATCGCTACAAGTAAACCTTTAGTTAAACCATGCATGGCCTGCCAAGATGCCGAGA	10571595			Chr02	41083207
1D_10371645_M	2	75.293	TGTCATCTCCCCTTCTCCTCTGCAATGAGGGGCAATTTCACACCCAGGGTCCCCCTTTAGCATC	10371645			scaffold_659	8864
2.1D_10334191_M	2	75.2935	GAATTGGTCCAGGTTTTAAAGGAACTGTCCAGAAGTGGGACCTGACTAGGCTGAATTGCTTATC	10334191			Chr02	41313232
2.2D_10338621_M	2	75.2939	GCTCTCCTGTTCTTGAGATCTTTTGACTTTTTTGTGGAAAATCTTTCCGAGATCGGAAGAGCGG	10338621			Chr02	40067413
3D_10573761_M	2	75.2957	CTCCTTTAAGCCCGAACCAACGCCACCGCAACCACGAGTCTTCACCAGCCTTTGGGAGGCCGCC	10573761			scaffold_236	13710
7S_10344196_M	2	75.3038	CTGAGCCCTAAAAGTAAGCCTTTAGTTAAACCATGCATGGCCTGCCAATATGCCGAGATCGGAA	10344196	9:T>A		scaffold_947	11790
1D_10328617_M	2	75.3039	ACAATTTCTCGTATATACTTTTCTGCTCAAGAGAATTGTTAATATTAGCGGGAAAAAGATACAT	10328617			scaffold_1869	730
2.1D_10573821_M	2	75.3045	GGAAAAAAATGTGAACCTCGTTTGGGAGTCTAACCGTCGAGGCCCAAATTTCGAGATTCTGACC	10573821			Chr02	40646357
2.2D_10285835_M	2	75.305	GCTCCGCTGTTATTGAGATCTTTTGACTTTTTTGTGGACTCTTTCCGAGATCGGAAGAGCGGTT	10285835
2.2D_10359304_M	2	78.5161	GTCACACGATCCACTTCACACTGAGTGGGGCAACTAGCAGGGCAAGTGAACTCAACGCCATAGC	10359304	8:G>A		Chr02	58000349
2.1D_10354538_M	2	78.5274	AAGTTATTTGATATGTCTGTTGGATCTGGAAAAGATGGCCCCTCCTTGGCCAAGCTTGCCTTGT	10354538			Chr05	13890724
1D_10325285_M	2	78.5278	CTGTGGTGCTTCTGCTGCTTACTGCGATTCAGGCTTTCTATTCGGCTTATCAATATCTTCCCGA	10325285			Chr02	58090772
2.2D_10573357_M	2	78.5478	ACCACCCAATTTTTCTATTGGCCTCAACGAAGGCGCCGAGATCGGAAGAGCGGTTCAGCAGGAA	10573357
2.2D_10319136_M	2	78.5691	GGGGGCTCAAGAGCTTCGGTTGTTCCTCGACATGCAATTAATGGACAATCCGAGATCGGAAGAG	10319136
2.2D_10275634_M	2	78.5691	GTGACGTCATTTTCCGACGCGGAAATTCCCAACAATGTATCGTGGCCCCCCTCTTGAACAGCCG	10275634			Chr02	58473473
2.2D_10313256_M	2	78.5756	ATTCCTGGAAAATCTACTTCCTCTCTTTCCCGCTTTCAAGGACATCTGTTTATTAGAGCCATCA	10313256
7S_10332019_M	2	78.5784	TGGATGTTGGTGTGATGGGACTGGAGCCCTGCCTGTACTTGTCTATAGTTATCGTGTATTTAGC	10332019	53:C>G		Chr02	58140784
3D_10350610_M	2	79.586	AATCTTCTTGCATACAGGAGGGTTGCTGTTTGCAGCCTGAATCCTCTTTGTGGTTTCGTTTTGT	10350610			Chr02	58495819
1D_10354539_M	2	79.5951	GAGTTATTTGATATGTCTGTTGGATCTGGAAATTATGGCCCCTCCTTGGCCAAGCTCGCCTTGC	10354539			Chr05	13886527
2.1D_10368374_M	2	79.8989	ATCTTGCGGACTCTGTTGGGTGTCATGCAATCGAAAGTTCGAACTGGTTCTTTAGCAGTTGTGT	10368374
2.2D_10368377_M	2	79.8989	ATCTTGTGGACTCTGTTGGGTGTCATGTAATCGAAAGTTCGAACTGGTTCTTGAGTAGTTGTGC	10368377			Chr02	58074111
2.1D_10275946_M	2	79.8989	AGAAAAACTAGTACGCTTTCTGGACCGAGATCGGAAGAGCGGTTCAGCAGGAATGCCGAGACCG	10275946			Chr02	58088213
2.2D_10276095_M	2	79.9293	CAGAACCGCAGAATCGTGGGACCGAGATCGGAAGAGCGGTTCAGCAGGAATGCCGAGACCGATC	10276095
2.1D_10353067_M	2	79.9293	CCCTACATGATGCATTTCGGCTAGCAATTGAATGCAGTCCTCTGCTACTTGCTTCACAGCCCAC	10353067
2.2D_10318906_M	2	79.9664	CTGCTTATCTTAGCTGCCAAAACCGTTGGCTAAGGCCGTTTACCGAGATCGGAAGAGCGGTTCA	10318906
2.2D_10330317_M	2	80.3815	GGGGGCTCATGAGCTCCGAGATCGGAAGAGCGGTTCAGCAGGAATGCCGAGACCGATCTCGTAT	10330317
2.2D_10569849_M	2	80.4746	GAGTATGGTTGTCCGAGATCGGAAGAGCGGTTCAGCAGGAATGCCGAGACCGATCTCGTATGCC	10569849
7S_10346385_M	2	80.55	CAGCTAGAATATTAGAAGGAGAGTTGTTCAGGATGACGCTGTCCAAGCCCCAGAATGGCAACGC	10346385	1:C>T		Chr02	58549790
7S_10332018_M	2	80.5699	TGGATGTTGGTGTGATGGGACTGGAGCCCTGCCTGTATTTGTCTATAGTTATGGTGTATTTAGC	10332018	38:T>C		Chr02	58140784
7S_10369974_M	2	81.6003	AATCCCTCTACGGGCGAGTATCTGCTTGTAGAAGGAGTTGTCGACGATTGACGAGCTCGCCGAG	10369974	20:A>G		Chr02	57701975
2.2D_10568540_M	2	81.6517	TAATGCCTTTTGTTTTGCAATCTGATGCGTGTAGTCCTTTGCTAATGGTAATTGATTGCCGAGA	10568540			Chr02	57819835
7S_10372715_M	2	81.8231	CCCCTCTAGAGGGAGAACTTACCCAGTGAAGTAGCCAGGAATTGAAGCCAAGGCCTTGCCTCCA	10372715	26:G>A		Chr02	57493160
1D_10347459_M	2	82.2687	GCCGCTCGCCTCGCCTCGTCTTCGTCACAAGCGAGTAGTTCGGTCTCCCTCTTCACCACTCGAA	10347459
3D_10347898_M	2	82.4597	TCCAGAGCTTCTTCTTCTTCTTCTTCTTCGTCTTCATCCTCTTCCTCCATCCCTCCTCACCGAG	10347898			Chr02	57335807
2.2D_10319456_M	2	82.4597	AACACAAAGACAGCCGAAAACCACATCAAAACTCTTTCGGATTGTAATCTAAACCGAGATCGGA	10319456			Chr02	57331295
1D_10336086_M	2	82.4915	TTGGACAAATCTTCTTCCTAAAGTTATTCCCGATTCCAATTCTCTGTCTTTTCTCTTTGATGTC	10336086			Chr02	57510945
2.1D_10569734_M	2	82.68	TTAACTAATTGTATCACTGTGGATGATTCGACTTGATGCTATCAAGAACCCTCCACTTTTTTTC	10569734
1D_10339534_M	2	82.9371	ACAATTCAAGGAGCCTTGCTAGTGCCTCAGCCCTCTGCCTTAAGGACTTAACATCCAATGTCTC	10339534	18:G>T		Chr02	57596473
7S_10347457_M	2	83.6008	GCTGCTCGCCTTGCCTCGTCTTCGTCACAAGCGAGTAGTTCCGTCTCCCTCTTCACCACTCGAA	10347457	3:T>C
2.1D_10573462_M	2	84.9281	GCTGATGCACCCAAAGATAAACTGTAAGCTATAAGTCCAAAAACATTTCCGAGATCGGAAGAGC	10573462	29:C>A		Chr02	57235886
3D_10574863_M	2	84.9503	CCCCTCTGGAGGGCGAACTTACCAAGTGAAGTTGCCCGAGATCGGAAGAGCGGTTCAGCAGGAA	10574863			Chr02	57488175
1D_10291394_M	2	84.9543	GCATCATCAAGAGGGAGGGGGCGTGGTGCCGAGGAGGGCTCGTGTTCCCGAGATCGGAAGAGCG	10291394
2.1D_10289500_M	2	84.9546	AAATGGAATAGGATAAATGAAAAAAATAGAGGATGGGCATTGCGAAATTGGTCCGAGATCGGAA	10289500			Chr02	57543492
2.2D_10358460_M	2	84.9551	ATGATTTCAATAAATGAGCGCTGAGGCAATGTGATATTGGATGTTGTGCTCACCCCTCTAGTCC	10358460
7S_10367727_efg	2	84.9572	CCCCTCTGGAGGGCGAACTTACCAAGTGAAGTCGCCCGAGATCGGAAGAGCGGTTCAGCAGGAA	10367727	23:C>G	33:C>T	Chr02	57493174
7S_10358458_M	2	84.9581	ATGATTTCAATAAGTGAGCGCTGAGGCCATCTGATATTGGATGTTGTGCTCACCCCTCTAGTCC	10358458	14:G>A
2.2D_10272889_M	2	84.9603	AAATCGCCATCGATTCCTGGACAAAAAGATCACTCTCGTTCACGGCAGATTGAGGTTGATGGAA	10272889			Chr02	57612847
7S_10314299_M	2	84.9733	TTGGACAAATCTTCTTCCTAAAGTTATTCCCGATTCCAATTCTGTCTTTTCTCTTTGATGTCTT	10314299	48:T>G		Chr02	57510947
2.2D_10311703_M	2	84.9765	CCAAGGAAATCTCAACCTCTCCTTAATCAGCAGATTCTGACCATTCGGCAATCCAATTTGCAGG	10311703			scaffold_3910	3565
7S_10346393_M	2	84.9777	CAGCTGTGCCAAGCCGAGTGCCTCCGAAGCTGGCCGCCCTCGCCCCGATCATGTCTCTCGCCAG	10346393	7:T>C		Chr02	57574646
3D_10327629_M	2	86.6001	GCATGAAAACAGTGATCAGTACATAAGGACTGTGATTATGTGCAAACCATATCCAGGCGCATGC	10327629			Chr02	42672318
2.2D_10571404_M	2	86.6151	AGAAAATATTGGGTATCACTCGGATTCCAGCGTGTCAAAATCCGATCCACTCACCGAGCGACAC	10571404			Chr02	42473364
2.1D_10568231_M	2	86.6151	CTATTAAAACTTGTGAAACATGTGTGGGCCTCGCGATCAACGAACAACCAAGTTGACCTGACCC	10568231			Chr03	67283533
1D_10574846_M	2	86.6151	CTGACTTGACTGGTACTGTTCGGAGGGGGAAGCAAATCGCTGAAACCGCCCTTCTGATCATAAA	10574846			Chr08	10994486
2.1D_10281939_M	2	87.6895	GGAGTTGTTCTCCTTTTTCTGGTCTGAAGCTACTGAGAAAAGTTAGGACAGCGTTTCTGACCGA	10281939			Chr02	42807235
7S_10339583_M	2	87.7663	ACCATTTTTCACAGCTTGAACCGAAAGTAATTTACTTTAAAAATCTGTTGATGGGAGCTGCTCA	10339583	27:G>A		scaffold_3187	1185
7S_10572730_M	2	88.3418	AAAGGCCCATTTGGGTTTGGAAATGAAGTCCGCATGATGAAATGGTTATCCGCCGAATAGATCT	10572730	52:G>A		Chr02	44001850
2.2D_10568088_M	2	88.4058	CAGGCTCTGAGTTACTGGTAGCCATGCTCTTCTGAGAGAGCGGCTCATTGTCGCCAACTTCATG	10568088			Chr02	43968768
2.2D_10315904_M	2	88.4953	AGCAGTAGCAGCATGTACTTCGTCTGACGTAGTTTCGTGGGGGGGAAGAAAAGGAGAGGCCGCG	10315904
1D_10323935_M	2	88.5686	ACCATATAAAAATTCCATGAAGTTTCCGTAGGTGTTTGAGTTGGCCACATGCCTCAAAGAAACC	10323935			Chr02	43997427
2.2D_10314306_M	2	88.7639	TTTTAAAGGTAACCCATATCTTCAATTTCCAAAGAAGAAAAACCTGGCTCTCATAATTGGTCTC	10314306
1S_10571435_M	2	89.3011	AGGACGACAATGACAATGACAATGCCGATGATGACCCATGCTAGAGTATCCCACCACGAAATGT	10571435	15:A>G		Chr02	43765772
1D_10317195_M	2	89.5771	TTTCATTTAGGCAAATAAAAATCTTAAATTTTCTAGGGAGACTGTTCGAATAGAGACTCCATTT	10317195			Chr07	33416114
2.2D_10336261_M	2	89.5895	CTAACCGCTCCCTCGAGCTCGCCTTCTCCCTTCGGTTCCCTTTTTCTCTTGTCTCCGAGATCGG	10336261			Chr05	52046438
2.2D_10319621_M	2	89.5901	CCCTTCCCGAACCAGGTAAGTTCGGCTCCGTTCTTGCTCCGTTTTAAGCGCACCGAGATCGGAA	10319621			Chr02	47147311
2.2D_10315892_M	2	89.6024	ACTCATCGCTTGCGTTAAACGACAGAGGGGTTTTCCTGATGGAGAGCAATGACTACTGTCCACC	10315892			scaffold_16	2661
3D_10338064_M	2	89.6357	GGCCTGATGAAAAAAAGCGAGATAGGGGGACTTTGATGGCAGAGATAGCCCGAGATCGGAAGAG	10338064			Chr02	43998764
2.2D_10318503_M	2	89.639	AGAGTACTCGAGGTAGGCCCGAGATCGGAAGAGCGGTTCAGCAGGAATGCCGAGACCGATCTCG	10318503
2.2D_10567841_M	2	89.64	AGAGAGAGAGAGAGAGAGAGAGAGAGAGAGAGCGACATCAGGTAGAGGAGAGAGATGAGGAAGT	10567841
7S_10352984_M	2	89.6473	ACGGAGATGGAGAGAGAGAGATAAGAGATTTTGGTTGTGGGTGACGATGGGGGAGCGGATTTTA	10352984	59:A>G
7S_10348098_M	2	93.32	CGTACTTAAAGAACCTTCATTTAAAGGAACGAGAGAAGCAGATGACGGTGTGTTGGTTGGATGT	10348098	1:C>T		Chr02	58616259
2.1D_10348892_M	2	93.3419	TGTGATGGTGGCATAGGAATCATATAAGAAACTCAAAACATGGAGAGTGAGAAGCCATGTGCCT	10348892	23:T>C		Chr02	45129004
7S_10341252_M	2	93.3439	GAACTGTATCTGCGCCATTATCAACTTCACGTCCCTAGCCTCCTTTTCCTTGTTCTCCTCCTCC	10341252	24:A>G		Chr02	46090810
2.2D_10352582_M	2	93.4014	TCATTCCATAACGATCGATCTCCCACTAAAATCATTACACCATGGCCCGTTTGCAGTCGTGATC	10352582			scaffold_2507	5087
2.2D_10326262_M	2	93.4141	TGATTGGAGGATCGCCCTTGCTATCAAGGACGGTCACTCCCAGAAAGGCTCTCTACTTTAGTGT	10326262
2.2D_10341328_M	2	93.4141	GAGCAGAAGCCCTTCTACTCAGTTGGGCCCGTATTCCCAGAGGGCTTCACCAGGAGCGACGTGG	10341328	24:T>C
3D_10310777_M	2	93.4141	GTTTCGGTTCCTTTTTCCCTTTCTGACCAGAACCCCCCTCTGCTGCGGTTTTGCTCGTTCTTCT	10310777			Chr02	45405165
7S_10344999_M	2	93.4141	CCGGGCCACAGGCCGCCGAGATCGGAAGAGCGGTTCAGCAGGAATGCCGAGACCGATCTCGTAT	10344999	9:C>A
2.2D_10352714_M	2	93.4141	TGCACTTAAAGAACCCTCGTTTGAAAACAAAGTGAGAAGCAGATGATGGTGTGTTGGTTGGACG	10352714	12:A>G
2.2D_10337616_M	2	93.4141	CACCGCGGCTCAAGCTTGCACCTCCGAGATCGGAAGAGCGGTTCAGCAGGAATGCCGAGACCGA	10337616
2.2D_10324262_M	2	93.4141	ATAACGAGAAAGAAGAGAGAGAACCTTGAGATAACAGCGAGAATGAAAGTGAAAGCTGGGGTGA	10324262			Chr02	45453765
2.1D_10345727_M	2	93.4141	ACTTGGGATTTGCTTTTCTTGGAATTCTTTTGAAGCGACGCGTCTTAATCGAACGCTGATGCAG	10345727			Chr02	58620074
2S_10310847_M	2	93.7947	AAACAGAGCAAAAGCGATTGTGCGAAAGCCATGGTCGTTGCGATTTTTCCTTGTTTATAAAATT	10310847	59:A>G
1D_10327289_M	2	93.7972	TGCGAAAACCCTGCAACCCAAGAGTCCAAAAGAAAATCACCCGTCACCGCCAGTGCACACGAAA	10327289			Chr10	7485758
2.2D_10332405_M	2	93.8051	AAGGACAGCAGTTCTATTATAAGACTTGCAAAGGGAGAGAACTAAATGTCACTAGGAAGTATGA	10332405			Chr02	46082850
2.2D_10284857_M	2	93.8051	GTCATAGCTCTCGAAAGTCCAGACCTGGTTTGGTCGTGCGAGTACACGAATTTATTTCACCGAG	10284857			Chr02	45964842
2.2D_10311701_M	2	93.8051	CCAAGAAAAGACAAGATAGGCTGAATGAGCAGAATATCACTGACAAATGACCAAACTGAAGTCG	10311701			Chr02	45899067
1D_10352584_M	2	93.8051	TCATTCCATAACGATCGATCTCCCACTAAAATCATTACACCGTGCCCCGTTTGCAGTCGTGATC	10352584	42:G>A		scaffold_2507	5087
1D_10275091_M	2	93.8134	ATAACGAGAAAGAAGAGAGAGAGAACCTTGAGATAACGGCGAGAATGAAAGTGAAAGCTGGGGT	10275091			Chr02	45453767
2.2D_10352715_M	2	93.8135	TGCACTTAAAGGACCCTCGTTTGAAAATAAAGTGAGAAGCAGATGATGGTGTGTTGGTTGGATG	10352715			Chr02	45460940
2S_10355134_M	2	93.8209	ATCAAGTACAAATTACAAACCAATCAGTGGAGGTTGGTCACCCTTCCCATGTAAAAAGGAGGAG	10355134	28:T>C		scaffold_303	23224
2.2D_10273813_M	2	93.8223	TAGCCCAGTTCACTATCGTTTAAAGTAAAGCCTCTGGAAAATGGAAACAGAATACAGGTGCCAA	10273813			Chr02	45821043
7S_10335423_M	2	93.829	TTTTGGCAAATTTTAAGGCGTAGTTTTACCGCATTTCATCCCTTCACAGGAAATCCGAGATCGG	10335423	14:T>G		Chr02	46011992
7S_10311700_M	2	93.829	CCACGAAAAGACAAGATAGGCTGAATGAGCAGAATATCACTAACAAATGACCAAACTGAAGTCG	10311700	4:C>A		Chr02	45964841
7S_10352727_M	2	93.8562	TGCAGTTCCAAGGACTGTGCGCATGAATCTATGCAATGAGCATATTTGTATGTGAAGGACTTCC	10352727	13:G>A		Chr02	46012062
2S_10329587_M	2	93.8683	AATGAGTACTACGCTACTCCCGAGATCGGAAGAGCGGTTCAGCAGGAATGCCGAGACCGATCTC	10329587	12:C>T
7S_10334076_M	2	96.3626	CTTCTTCCTTCGCCGAACACATTGTCATCAACACTACACTATCCTCCACACGCGTCGTCGCCCG	10334076	13:C>G		Chr05	53299837
2.1D_10335310_M	2	96.3962	TTGCCAATTTTGACCATCGCACAGCACAAAGGAGAGGAATACTGATGTAAACCTTAGACTCATC	10335310	19:G>A		Chr02	46321956
2.1D_10375432_M	2	96.4124	AAGAAAAGTTTTGGTCAGGGCTGAAGAAAAAAAGTGACGTGAAGTTGTCAGGGAGAGGAGAGAG	10375432
1D_10311947_M	2	96.4129	CTCGTTTCTCAGCGTGACAAACTGGAGGTTGCTCTGGAGCACAACACGTGTCCTTCTGTGGGCC	10311947			Chr06	29228104
7S_10318670_M	2	96.4292	CAATCTTGAATGGATATCACTCACAAGCAATGAATTGACCGAGATCGGAAGAGCGGTTCAGCAG	10318670	19:A>G		Chr02	46477382
1D_10569731_M	2	96.4371	TGTTATCTGCATGTATCTCACCATCTCCTTCACTATTTCTGCTTCTGCTTCTGCTTCTGCTTCC	10569731			Chr02	46479227
2.2D_10320036_M	2	98.3699	CGGCAAGAAGATACAGCAACAGCAGTTTCGGCCGAGATCGGAAGAGCGGTTCAGCAGGAATGCC	10320036
1D_10278028_M	2	98.3705	AATAACCTCACATCTCCGAGATCGGAAGAGCGGTTCAGCAGGAATGCCGAGACCGATCTCGTAT	10278028
2.1D_10326940_M	2	98.3767	CCACACCGACCGCCACCCCGTCACCGCCGCAGCTTCGCCGTCCCGCCAGCTCGCCGCCGAGATC	10326940			Chr05	24024878
2.1D_10335367_M	2	98.4076	TTTATTTTGAGGCATGCAAAAAGTAAATGGACTCATTCAAACAGATTCCGCAAGCACCAATACA	10335367			Chr02	48311089
1S_10350474_M	2	98.4201	ATCGTAGATGCCATTGATCTTTATGGACTGCAAAATGTTCCCATTTGCTGATAGAGTCTTCACT	10350474	26:G>C		scaffold_2791	4917
1D_10352187_M	2	98.4275	GCGTCTACACAAGGTGACTCCATCTCCGATGGAGACCTGGGAGATGTCGACTCGCGGGTCGGAA	10352187			Chr02	46918710
2.2D_10277355_M	2	98.4276	GAGGCCGCCGAGATAAGAGGGAGGTCACCGAGATCGGAAGAGCGGTTCAGCAGGAATGCCGAGA	10277355
2.1D_10314271_M	2	98.4425	TGCCTGCCCCCCCTTCCCCTCCTGCGAAAGAAAAAACCGAAGGAAACTGACGTGCTTGCGATTT	10314271			Chr08	7724835
7S_10330364_M	2	100.728	GTGGGACAGTGGTGGCCCCGAGATCGGAAGAGCGGTTCAGCAGGAATGCCGAGACCGATCTCGT	10330364	8:A>G
2.2D_10278365_M	2	100.763	CACAGCGTGCAACCACATACTGTCCATGTTAGCATGAACCCTCTCCGTAACAGTTCAATGTACT	10278365			scaffold_28	295943
2.1D_10351939_M	2	100.763	CTTTGTTGCCACTGGCAATTGCCTTCAATTCCTTCAAAACCTCATCCATTGAAGGCCTCATATC	10351939	14:G>C
1D_10324595_M	2	100.792	CAATATGTGGCACGCCTTCTCTCCCTTAGACAACTAGATGGATCTGGACAGAGGGAAAATGCTG	10324595	6:T>C		Chr02	20556304
1D_10346283_M	2	100.792	CAATATGTGGCACACCTTCTCTCCCTTGGACAACTAGATGGATCTTGATAGAGGGAAATTGCTG	10346283			Chr02	20556304
2.1D_10569708_M	2	100.802	TGCAAAATCTTATTTTTATCTGGTTACTTTGCAGCTTGCTTTAAGGAATATCTTCAAGTTTCGG	10569708			Chr02	48457172
2.1D_10273305_M	2	100.802	CAGCAGCAGCAGCCAAAGCAGGAAGGAAAAGCCAACCACGACGCCAAGGAGCTCCACATGTTCG	10273305			Chr02	20559196
2.1D_10339865_M	2	100.803	AGGTCCTTGCGCTAGAACCGTTCGAACATTTGAGCCCCAACCAAGATGATTCCATATTTTCCGT	10339865			Chr02	48783739
2.2D_10277005_M	2	100.803	GCTTTTCACTTGTTTCTCTCCGCTGTTTCAGTCGTTCCTCTTTCTCGGTTGGCGCATTCACCTG	10277005
2.2D_10314183_M	2	100.803	GCTTTCAATTGTTTCTCTCCGCTGTTTCAGTCGTTCCTCTCTCTCTCGCGGTTGGCGCATTCAT	10314183			Chr01	2152972
2.2D_10311999_M	2	100.803	CTGCTGTTGCTGCTGCTGCGCGTTCTTGCTGCTTTTGTTGAAAGCGGATGCGATTTCTGGATTC	10311999			Chr02	20559245
2.1D_10348149_M	2	100.844	TTATGACGTCCTCCTATTAGAGATGTCCACGGGATTGAGCCCAACTATTGGGATGTTCAAGGAC	10348149			Chr02	48375522
2S_10339864_M	2	100.851	AGGTCCTTGCGCTAGAACCGATCGAACATTTGAGCCCCAACCAAGATGATTCCACATTTTCCGT	10339864	21:A>T		Chr02	48783732
2.1D_10334077_M	2	100.854	CTTCTTCCTTCGGCGAACACAGTGTCATCAACACTACACTATCCTCCACACGCGTCGTCGCCCG	10334077
2.1D_10569611_M	2	100.855	GTAAATGCATCGCCAGACTCTGATGAATTATCTAATCTATGCCCATCGCAATGAAGTATATCAG	10569611			Chr02	48303953
7S_10333516_M	2	104.112	CATTACGATCGGGACTATCCTTGGAGACTTCACACTGGGTCTTGAACTTCCTCTCTTCTTCGTC	10333516	37:G>T		Chr08	45129338
2.1D_10572941_M	2	104.129	CATTACGATCGGGACTATCCTTGGAGACTTCACTCTTGGTCTTGAACTTCCTCTCTTCTTCGTC	10572941	34:T>A		Chr08	45129338
2.1D_10276926_M	2	104.151	CTGTAGCTCAGGTATGTACACCGACATGAGATTGATGAGCTGGAGGCGGGTCGCCAAGTCCGTG	10276926			Chr02	50846217
2.2D_10310889_M	2	104.161	AACAATCCGAAGATCACAAGGAGTTCGACCGCAAGAGGTAGCCCATGTCCGTGAGCATGTACAA	10310889
2.2D_10277323_M	2	104.171	CTACACAGAGACAGAGGAGAGAGACAGAGGAGAGAGTGCAGCCGAGATCGGAAGAGCGGTTCAG	10277323			Chr05	12991084
2.1D_10312305_M	2	104.173	GCTCGATGCGGACTTACCATCATCCACTGTCTTTGCCAAGCAAATGCTAAAGAATTTCAACATT	10312305			scaffold_113	78833
2.2D_10344603_M	2	104.194	TTCTCATGCGATGGCCTCAGTGGCTGTGGAAGCATCGCGACCGAGATCGGAAGAGCGGTTCAGC	10344603
1S_10334703_M	2	104.194	GTTCACCACTTCGGAAGAGCGAGGCAACCATAGCGAAGTCGGCGTCGATCATTTCAACAATTCC	10334703	58:C>T		Chr02	50677198
2.2D_10363302_M	2	104.211	CAACGGGGAATAATCGTCGGTCGCTCTCGGTTGCATGCATGGGTTCGAAAAGTCATACCCGACT	10363302			Chr02	50617013
2.2D_10281695_M	2	104.22	AATGGCGCCAATAGCAGAGCAGGTAAATGTTGGCAATACCACCAGCAGCCTCTCACTAGGTTTG	10281695			Chr02	50571935
2.2D_10278368_M	2	104.236	CACGCCGAGTAGCCAGTAGAAGTACTCCAGCTTGCCCCCTGTTCAGGTTGTCGTCGGGGAGCCA	10278368			Chr02	50549289
2.1D_10376287_M	2	106.795	ATTACTGTGCGTGGAGAGGCAACGAGCAAGAAGAAGGTTGACGGGTCGGGCTGGGAAAGGAAGA	10376287
1D_10573082_M	2	106.795	GAGTCAAACTTGGAACAGATCACAGATGCCACTGCTTCGACATCGGCAAGTGAAGTAATTCGTG	10573082	45:G>A		Chr02	51476483
1D_10359386_M	2	106.822	TAGCACAGGCGGTTCCTCTGTGGATGTGGCTTACTGGTTAAAGTAGGTAGCGATTGCTCTAATG	10359386	28:G>C
2.2D_10312304_M	2	106.824	GCTCGATGCGGACTTACCATGATCCACTGTCTTTGCCAAGCAAATGCTAAAGAATTTCAACTTC	10312304	21:G>C		scaffold_113	78833
2.1D_10329610_M	2	106.827	ACAGGACCTTATTAGACGCTTCCTTTCCGAGATCGGAAGAGCGGTTCAGCAGGAATGCCGAGAC	10329610			Chr02	50836343
2.2D_10363298_M	2	106.828	CAACGGGGAATAATCGTCGGTCGCTCTCGGTTGCATGCATGGGTTCGAAAAGTCAGACCAGACT	10363298	5:G>A
1D_10348975_M	2	106.834	TGTGCACCAATTGAGCTTTACGTTTGCATTTGGATGTAATGTAGGTTAATGCTTTTAGAGAACG	10348975			Chr02	52055923
7S_10348107_M	2	106.842	TGTCATCTCATAGAACGCTGACATCTTGATCTGATGGCGGACCTTCCCGTCCTTGATGAACATG	10348107	51:C>G		Chr02	51153179
2.1D_10333551_M	2	108.066	TCACACGAACGCTGCAAACGTGAGCAGCATCCCAAGACTGTATAAGAAGTTCGCTAACATAATG	10333551			Chr02	51735556
2.2D_10340297_M	2	108.419	CAATGGCCGAGCATGTTATGTACACAATACCAAATAACACAATGGTTTCCTCTCCTTAAGTGAA	10340297	28:T>C		Chr02	51812731
2.2D_10349580_M	2	108.912	CGAATAACGCCTTTCGTAGCATATATATTCTTACGCTTCTAGTCATGGACCGAGATCGGAAGAG	10349580
2.1D_10314412_M	2	108.956	ATTACCGTGCGTGGACGAGCAAGAAGAAGGTCGACGGGTCGGGCTGGGAAAGGAAGAAAAAGGA	10314412
2.2D_10363586_M	2	109.081	CTTGTACCAAATTGGAGGGCGTAGGACCAACCATGGGATTAAGGAGAAGGACGGCGGAGATTCT	10363586	42:A>C		Chr06	43545481
7S_10363584_M	2	109.081	CTTATACCAAATTGGAGGGCGTAGGACCAACCATGGGATTACGGAGAAGGACGGCGGAGATTCT	10363584	4:A>G		Chr06	43545481
1D_10574523_M	2	109.879	ATCAGGAAGCATCATCGTCGCCAAGAAAGAGATTTTTCTGACAAGCTTGAAGCTCTCAGATCAA	10574523			Chr08	46763502
2.2D_10361150_M	2	110.343	CCAGGCTACTCTGTTTACAGAGTGAGTAGTATACTCTTTATGGGACATTTTGTGCATCGTTTTT	10361150	28:A>G
2.2D_10312600_M	2	110.483	TATGCAAATTGGAGAGGGGAGTTCGTACCCAACTTCAACAACTCCGCCCAAAAACTGGTAAATC	10312600			Chr02	52615700
2.2D_10567942_M	2	110.974	ATCTCGCTCTCTCTCTCTCTCTCTCTGCTCGTTCGAATCGGATCTGGCTCTCGGCTAGATGCCT	10567942			Chr02	52765039
2.2D_10333938_M	2	111.319	CTCTTCCCATGTCTCCTGAGGCCTATGTCAGAGAGAGAGAGAGAGAGAGAGAGAGAGAGAGAGA	10333938			Chr02	53658451
2.1D_10333499_M	2	111.449	CATCGGTGCACACGAGAATTCCACCTCTCTCCCGGAAATAAACTATGGTCTCTGCACGCTGCTC	10333499			Chr02	53218692
2.2D_10334971_M	2	111.49	TCGCCGCCGCGAGAAGCCGAAGGGAGTGAGCAAGAAACAGGTGGCAGCGGGGGCAGCCAAGGCT	10334971			Chr02	53379417
2.1D_10567990_M	2	111.49	ATTTATGGAATGAATCCAATGTAGCCAATATCTAAACAACCCTCTGTTTTTCATGTTTCTGCAA	10567990			Chr02	53690951
2.2D_10313535_M	2	111.526	GAGGCTCAATTATGGAAATCTGTACAAAACTTTATTTTGAAGGTTCGGAATTGTCGGATCAGGG	10313535
3D_10571416_M	2	111.549	AGAGAGTCAGTGGGAACGTGATGTCAAACTGGATCTTCAAATTTCCCTTCTTGCTTGGTTCCTT	10571416			Chr02	52902155
2.2D_10274862_M	2	111.691	AAAAAGGAACCACGCGGCGTCAGATCGGGAGGGGAGAGAGAGAGAGCCGCACTGATCACGAGCA	10274862			Chr02	52833970
1D_10278577_M	2	112.295	AAATGGTTTTTGCTCGAGGGGTATTTTCAGAATTTTCCCCGAGATCGGAAGAGCGGTTCAGCAG	10278577
2.1D_10277120_M	2	112.391	TCTCTCGTGCTTCTTCTTCCACTTCACGGACAGCTTTAAGACAGCCGACGGCAAGGTCTACTAC	10277120			Chr02	52422952
7S_10331965_M	2	112.391	ATTTATGGAATGAATCCAATGTAGCCAAATATCTAAACAACCCTCTGTTTTTCATGTTTCTGCA	10331965	17:C>T		Chr02	53379416
7S_10356716_M	2	112.391	CTGAGGCCGAGGCGGCAACCTTGCCATCCACACACTAGTGAGGGGCAACGTCCCAATCCGAACC	10356716	1:C>T
2.1D_10275690_M	2	112.392	TATGCAAATTGGAGAGGGGAGTTCGTTCCCAACTTCAACAACTCCGCCCAAAAACTGGTAATCA	10275690			Chr02	52615698
2.1D_10361148_M	2	112.392	CCAGGCTACTCTGTTTACAGAGTGAGTAGTATACTGTTTATGGGACATTTTGTGCATAGTTTTT	10361148	36:G>C		Chr02	52526714
7S_10334300_M	2	112.392	GAGGCTCAATTATGGAAATCTGTACAAAACTTGATTTTGAAGGTTCGGATTGTCGGATCAGGGA	10334300	50:T>C
2.2D_10570144_M	2	112.392	CTCTTCCCATGTCTCCTGAGGCCTATGTCAGAGAGAGAGAGAGAGAGAGAAAAGCATGTGAAAT	10570144			Chr02	53658457
2.1D_10340041_M	2	112.392	ATCTTCGAAAAGTGTTGCGACATGACAAAAGAAAAAAGGACGACAAAGAAATTTCGTGGAGTCC	10340041			Chr02	53373361
1D_10343581_M	2	112.392	CAGACTCGATTTGTTTTTATGCACAGCCCAAACTCGGTTGAATAGTTGCATTAAAACTATGCGA	10343581			Chr02	52840010
2.2D_10310822_M	2	112.392	AAAAAGGAACCACGCGGCGTCAGATCGGGAGGGGAGAGAGAGAGCCGCACTGATCACGAGCAGC	10310822			Chr02	52833965
2S_10310833_M	2	112.393	AAAAGCACGCGAGACTTCGCAGTTTGGCTAGAACTAACCCATAAATGCATGTACAGAATGAACG	10310833	52:T>A		Chr07	20901639
2.1D_10358956_M	2	112.393	CTGATGTAAGAGACCGAAGTGATTTTTTTATGCATGAATATCAAAGTCATTGTGTTATATTACA	10358956	19:G>A
2.1D_10325383_M	2	112.393	GAAAGCATGCCTTGCAACCGCCCAAGAATAAACGTCTTAGAGACTTCAATACCTGGAGACCGAG	10325383			Chr02	53010224
1D_10323977_M	2	112.393	ACGGCTTGTTATGTCTTCCCTGTTTGTTGTTTCTTGTCAAAGCTTTTATTCATAATGGTGGCTC	10323977			Chr02	53020788
2S_10362793_M	2	115.238	TAGTCGGTGCAACCGAGATCGGAAGAGCGGTTCAGCAGGAATGCCGAGACCGATCTCGTATGCC	10362793	8:T>C
3D_10574446_M	2	115.239	AGCGAAGGATGGCAACTAGCGGTCGGCCGAGATCGGAAGAGCGGTTCAGCAGGAATGCCGAGAC	10574446
2.1D_10371108_M	2	115.271	GCACCGGGCCGCCGACGGGGGCCGCGAGCGCCTCTCCTCCTTCGTTGTCCTCCGATCCAGCGCC	10371108	17:G>A		Chr02	54416635
2.2D_10330224_M	2	115.288	GCACGTCTTCCACAAGGGATGCCTGGAGAGGTGGTTCCAGAATTACCGAGATCGGAAGAGCGGT	10330224			Chr02	54037298
2.1D_10325161_M	2	115.29	CTCACCACCTCGCTCACTTCCTCCTCGTCCTCGAACCTGCTCAAGCACACGCAACACTCCTCCT	10325161			Chr02	54037360
7S_10351525_M	2	115.3	CCCGCTAAATTCGCCTGCTTCGCCAGCCAATTCAACGCCTCGGCCCCGTCCTCGAACGCTGCCG	10351525	6:T>C		Chr02	54487387
2.2D_10319686_M	2	115.317	GAAGTGGCGGCGTCGACGAGAGCGGGGGTGGTCGCCGAGATCGGAAGAGCGGTTCAGCAGGAAT	10319686
2.1D_10327100_M	2	115.317	GAGCAGCCTGTAGATGACGACGGGGTGGGTCATGGGGTGGTTCTCAAATTGTGAAATTAATTTC	10327100			Chr04	10747223
1S_10572968_M	2	115.326	CCGTACTTTGCCTTGTATGGAATAAAGATATTTTATACGGAAGTGGGCTGCGTAGTGCCGAGAT	10572968	24:A>T		Chr02	54757797
3D_10338031_M	2	115.59	GTGCCTCTTCTGGTTCAGGAACAGAGCCGCGGCAATCACCGAGATCGGAAGAGCGGTTCAGCAG	10338031	2:T>C
1D_10347476_M	2	115.59	GGAAATTTTGGAAAAACGGCGACGGGGTTTCCGAACGTACCCAGCGATTCTTAGGACCGAGATC	10347476
2.1D_10327101_M	2	115.604	GAGCAGACTGTAGATGACGACGGGGTGGGTCATGGGGTGGTTCTCAAATTGTGAGATTAACTTC	10327101	7:A>C
2.2D_10570167_M	2	115.604	TCATGGCCATGATTGGCAGGTGGAAATTTGAGATATTTTTGCGTGGCTCTGACAGTGACTCTCC	10570167			Chr02	55030251
2.1D_10283459_M	2	115.617	ACCCACCACCACCATCCCACGACTCACGTCTTTCTTTTCCCCTTTCACTCCCAGCATTTCTTCG	10283459			Chr02	54950717
2.2D_10343895_M	2	115.63	AGAGGACAGTTTGGTCAAGCTCCGCACCGAGATCGGAAGAGCGGTTCAGCAGGAATGCCGAGAC	10343895	8:A>G		Chr02	55168870
1D_10356714_M	2	115.657	TTGAGGCCGAGGCGGCAGCCTTGCCATCCACACACTAGTGAGGGGCGACGTCCCAATCCGAACC	10356714
2.2D_10344461_M	2	115.657	TAGAGGACGGCGGGCCGAGATCGGAAGAGCGGTTCAGCAGGAATGCCGAGACCGATCTCGTATG	10344461	5:G>T
3D_10274097_M	2	115.661	AAGTCAAGGTTTTTCGCTTTCCGATTCATTTGACCGAGATCGGAAGAGCGGTTCAGCAGGAATG	10274097			Chr02	53788040
7S_10324529_M	2	115.665	CAAATCTCGCAGCCCTACACTGGCGGCAGTGGAGACGACACTGGCTTTCCGCGATGGACTCCGT	10324529	52:C>T		Chr02	55245794
2.1D_10333136_M	2	115.667	ATTATGCAGAACTCCTGTATCGTCAACTACAAAAGGAATATAGTAAACATGATCAGTGAATGGA	10333136			Chr02	55344184
2S_10340562_M	2	115.703	CTACGCGAGGCCTATCCTCTGCCATCTTTCCGTGAATCTCATCTCTTTCCCTGAAATATCTCTC	10340562	2:T>C		Chr02	55167691
2.1D_10312175_M	2	115.706	GAGCGACGCCGCCAAGCTCTGCCTCCTCTGCGACCACCACGTCCACTCCGCCAACCTCCTCTCC	10312175			Chr02	55336167
7S_10351526_M	2	115.707	CCCGCCAAATTCGCCTGCTTCGCCAGCCAATTCAACGCCTCGGCCCCGTCCTCGAACGCCGCCG	10351526	21:C>G		Chr02	54487387
7S_10350819_M	2	119.793	AGCAAGAGCGACCTCCTGAAACGAAGAAGGACAACAAGAATCGGACATGACTGAAAAAATGAGC	10350819	10:G>A		Chr02	56695066
2.2D_10274838_M	2	119.824	TTTTAGGAACTGCACCTTTACCCCGAGATCGGAAGAGCGGTTCAGCAGGAATGCCGAGACCGAT	10274838
2.1D_10279241_M	2	119.831	CTGCGCCACCACCCCTGCAGGGCGCTCATCCGTCGTGAGCCGAGATCGGAAGAGCGGTTCAGCA	10279241
3D_10568643_M	2	119.836	TGCCAGGCCATGCCATCCATGGCTTGGACCCACAATTTTTTAAATCCCCCAATAGCTCGTTTGG	10568643			Chr02	56051747
2.2D_10369351_M	2	119.84	AAAAGAACGGTACAAGCCAGAGCAACAAAGACGTACGCAGAGCAGCGGGATGCAACGCCATCCC	10369351	8:C>T
2.2D_10286276_M	2	119.852	CAGCATCTGCAAAGCTAGAGTCCGCCTCGCCTCCTCGAAACGAAGAAGAAGGACGAATCGGAGA	10286276			Chr02	36013757
2.2D_10572494_M	2	119.853	TAAAAGCATGACTATAAAATTTACCCGAGATCGGAAGAGCGGTTCAGCAGGAATGCCGAGACCG	10572494			Chr02	56372288
2.2D_10336822_M	2	119.866	CTTCTGAAGCTTGTGTTGCGATAGGAGTTTCTGGGGGAGAGTCTGGCGCATCTATGGAGGGCTT	10336822			Chr02	56678863
2.1D_10325026_M	2	119.867	CGAGCGAAGAAGAAGAAGGATCGGAGAAGACGAGAATGAGCGCGACGATCGGCGAAGGGAAGAT	10325026			Chr02	56697559
2.2D_10274946_M	2	119.867	AAGGTTCTGTTTTGAAGTTTCTGTAATAAGTCGTTTAATAAGGAGCAAATCAACAGATGATGGA	10274946			Chr02	56372379
1D_10311199_M	2	119.868	AGCAACCTCCTCCTCCTCCTCCTCCTCCTCGAACCGAAGAAGAAGAATCGGAGAAGACGAGAAT	10311199			Chr02	56765047
1D_10327704_M	2	119.868	TGCCACCTGATGATGGCCATCCACTCTCTGATACAACAATTGTCAAACTTGACCCACCAACTTT	10327704			Chr02	56792457
1D_10355816_M	2	119.881	CTTCACCAGACAATGCAGGCACTTACTGTGCAAATTTGATCAAACATGTGAAGGGAGGCACGCC	10355816			Chr02	56792387
2S_10325812_M	2	119.922	GGTGCCTCGCTTGAGTTCAAGAAGAGGTGAGAGAGATAGGGCACCGCAGGGTGGTGTGCAAGGA	10325812	45:C>G
7S_10340013_M	2	119.928	ATCGCTCATCATGCGTTTTCGGCCTCTTCGTGCAAAAAGCAAAAATTCGGACATCATGTTCATC	10340013	15:G>A		Chr02	55443682
7S_10334474_M	2	120.564	GCTCTCTCTTCCGAAAGACTTATGTCGAAGAGAACGGAATCCAGAAAGCCGCACTCTTGGTGGT	10334474	9:T>C		Chr02	59431863
7S_10574355_M	2	120.57	AGCTGGAAATAACAGGAGGTTCATTGATTTTGACAGCATTGCGGAGATTTCGGGAATGATATGA	10574355	3:C>T		Chr02	42278331
7S_10348033_M	2	120.571	TGCAGTGGCGCCACTTAGCTCGGGCGGGGGAGCCGCCCCACTGCAACTCAAATTGGCGTTCTCC	10348033	10:G>A
7S_10319289_M	2	120.576	TCTCTAGACTGTTACTATCAATAGCAGATCTAAATCTCGAGGGTATCTCACCGAGATCGGAAGA	10319289	34:A>G		Chr02	42188394
2.1D_10314617_M	2	120.58	TATAGGGTGGAAGGATGGCAATTCGAAGCAGAGCACGAATCTCAAGCATCAATATTCAATGTTG	10314617			Chr02	42010905
1D_10351178_M	2	120.58	CAACACTCTGCTTGCTCGAATCATCCGCGTTATCGGCTTTTCTTGTTGCCGTTACAGGGAAACT	10351178	22:C>T
7S_10573263_M	2	120.582	TTGGTACGACCACCTTCTCTGAATATTTCGCCAGATACAATGTGGAATTGTAATGCATCAAGAC	10573263	5:T>C		Chr02	42131664
7S_10348352_M	2	120.582	TTTTTTGTGGGTTTCACTCACTTAAAACTTACTGACAGCAATGAGCCTGTACTGTTCTTGTGTT	10348352	63:T>G		Chr02	56989550
2.2D_10332071_M	2	120.588	CGAGCGAAGAAGGAGGATCGGAGAAGACGAGAATGAGCGCGACGATCGGCGAAGGGAAGATCGT	10332071	13:G>A		Chr02	56695003
1D_10356678_M	2	120.588	TTCGCGAGTTGCCATCAGGGCTCTTATTGCAGTGTCGCACTTCAAAAGTCATGTTCGACTTGCG	10356678	28:T>A		Chr02	56792387
1D_10355813_M	2	120.588	CTTCACCAGACAATGCAGGCACTTACTATGCAAATTTGATCAGCCATGTGAAGTCAGGCACGCC	10355813			Chr02	56705263
2.2D_10324877_M	2	120.588	CCATAGATGATGCAAGACCACGTGCTGCACAGAAGGGATTTTGGAACATGACTTCAGGACGTTA	10324877			Chr02	56697560
1D_10339763_M	2	120.588	AGCAACCTCCTCCTCCTCCTCTCCTCTCCTCCTCGAACCGAAGAAGAAGAATCGGAGAAGACGA	10339763			Chr02	56765045
1D_10324694_M	2	120.588	CAGCATCTGCAAAGCTAGAGTCCGCCTCCTCGAAACGAAGAAGAAGGACGAATCGAAGAAGGCG	10324694			Chr02	36013750
2.2D_10369352_M	2	120.603	AAAAGAACGGTACAAGCCAGAGCAGCAAAGACGTACGCAGAGCCGCTGGATGCAACGCGATCCC	10369352	25:G>A
2S_10323766_M	2	120.607	AAGACAAATTTCATGGAAAATCGATCTCGGAGTAGTGTGCAACCCTCTCGAATAAACAGTTTCT	10323766	51:A>T		Chr02	56700099
2.1D_10326682_M	2	120.608	AAGGACAAAAAAAGAAGAAAAAAAATCCCCCGCGAGATTGATCGTTCTTTCGCTTGATTGAATC	10326682
2.2D_10274339_M	2	120.608	CCAGTTCTGGTTGAAAGGGTTTTGATTTTGCATGTTCATGCCGAGATCGGAAGAGCGGTTCAGC	10274339
1D_10319547_M	2	120.613	ATTTGGCCGCGGATTCGTGTCGGAGCGATTCGGATTGGCCTGAAATCCGAGATCGGAAGAGCGG	10319547	8:T>C		Chr02	56386091
1D_10369349_M	2	120.618	AAAAGAATGGTACAAGCCAGAGCAACAAAGACGTACGCAGAGCAGCGGGATGCAACGCGATCCC	10369349
2.2D_10335102_M	2	120.624	TGATTTTAGTAGGCAAAGAATTGTCTTGAGCTGTACCAAATGTGACTGCATTGGCTATAAATCT	10335102			Chr02	56208198
7S_10355815_M	2	120.63	CTTCACCAGACAATGCAGGCACTTACTATGCAAATTTGATCAGCCATGTGAAGCAAGGCACGCC	10355815	55:A>C		Chr02	56792387
7S_10349727_M	2	120.705	GCCTCCCCCTGGAAAAGTATTGATTGAGCAACCGAGATCGGAAGAGCGGTTCAGCAGGAATGCC	10349727	12:G>C
7S_10366037_M	2	122.2	AGTTGGAAATAACAGGAGGTTCATTGATTTTGACTGCATTGCAGAGATTTCGGGAATGATATGA	10366037	35:T>A		Chr02	42205855
2S_10325554_M	2	122.204	GATTAGCTGAATGGTTTCAGTTCTTTCCTCCCTTGGAGCGTCACAACCACCTACTTGAAGTTGA	10325554	40:G>T
2.2D_10316036_M	2	122.213	TTTTTGAACACTTGTTGCTGGGCATATATGTCATGGGTCATTTGTTGTACCAAGTTCCTTTTCT	10316036			Chr02	56949077
2.2D_10273384_M	2	122.223	CCTCAAGGCCACGACGACGACGATGAAAAACCAAACCCATACAAACAAACATTTCAAGAAGAGG	10273384			Chr07	28928556
1D_10568693_M	2	122.223	TTATTTACCTGGTGGTATCGTTATCAAAATGTTGGAAGGCCAGGTTCTTTTAGTCAGGTTCCAT	10568693			Chr02	42010971
2.2D_10339164_M	2	122.238	AAAACGGTCGTGCAAACGCGTCAGGGAGCAGCAAAATACGTGAGATCGGAATTTTGAAGGGGGA	10339164			Chr02	41895290
1S_10339165_M	2	122.238	AAAACGGTCGTGCAAACGCGTCAGGGAGCAGCAAAATACGTGAGATCGGAATTTTGAAGGGGAG	10339165	63:A>G		Chr02	41895290
7S_10350329_M	2	123.798	CCTCTGCTTCACCATGTCCATCGGCGTGAGCACCGCGTCGCTGGCCACCGTCGCGCACACTCCG	10350329	34:C>A		Chr02	59137463
2S_10325498_M	2	123.816	GAGCCACGTCTCGCCGTCGCTGTTGAAGATCCCCTGGCCGAGCAGGTCGTGGAAGGCAGTCTGC	10325498	55:G>A		Chr02	41803207
2.2D_10319065_M	2	124.927	GCGCAGCAGATTTGGGCTCAAAACGCTTGTAAAATCAGAATTTTGCCTCCGAGATCGGAAGAGC	10319065
2.1D_10355103_M	2	125.761	ATACCATCAGGCAATTGTGCAAAAGAAACTGCGAGTTGTTGATGCATGAGTGATACTGGGGTTA	10355103	20:C>T		Chr02	59237489
2.1D_10573072_M	3	0	GAGAAACTCAGGTCTAGCACTGTGTGGCCCTTTCACCAAGGTTGTTACCCGCAACTTGATTAGG	10573072
1D_10350976_M	3	0	ATCAAGCTCAAATTTTTAATCTTTTGCTGAAAAGCACGGTCCTTTTTCTTGTTTAGCTTATCTT	10350976			Chr03	1153066
1D_10332083_M	3	0	CTGTTCCAAATAATAATCAAGCGAAAGTTTTAAAAAAAGGAAATATATGTTAATTTACAGTAGA	10332083			Chr03	944725
2.2D_10354893_M	3	0.277778	ACCGACGGTGGTTCCTACTTTGTGGACCTCCAAGGTATAAGCGTCGGAGACAAGAAGCTGCCGA	10354893	51:C>G		Chr03	481853
2.1D_10342773_M	3	0.277778	CATTTAACCATAACTGGATTCCACGAAGTCATGCATAAAGAGAGAAACAATACTGTTGTTTTGA	10342773			Chr03	482752
2.2D_10330596_M	3	0.277778	AAAAAAACAAGATAAGTTGGTGTGCATATCATCCGAGATCGGAAGAGCGGTTCAGCAGGAATGC	10330596
1D_10569665_M	3	0.277778	TAGATGAGCTTGAGGATACTCTTTACTATTTTAGTGATATCACCTCCGCTGGTATTCCTGATGT	10569665			Chr03	657279
7S_10341369_M	3	0.291837	GATAATACACGCTAAAGAAGAAAATCTGGTGCTTCTCTTTTTTAATCTTTACTTTGTCTCTGGA	10341369	22:A>G		Chr03	276820
2S_10347517_M	3	0.316651	GGATGGACTTACGCACTGAATGGAGCTCTTCTCAGAGCATCTAGAATAAAAGGAATCCGAGATC	10347517	34:A>G		Chr03	482804
2.1D_10314255_M	3	1.68041	TCGGATAAAAGGAGACAAAGCGGCACTGGCGGCTGCGTTGGTCGGACTCGTCTACGAAAGTGAA	10314255
2.2D_10311954_M	3	1.68506	CTCTCCACCTCATCATCTTGCCCCAACCGAATCTCTTCGAATTGGAAGAACCATCGCCTCTGCC	10311954			Chr03	6815427
2.2D_10323505_M	3	1.68923	CGGTTCACGAACATGGCTTTCTCTTTCTCCATGTGGGGAAAGGAAAGCTAAAGCCCGAGATCGG	10323505
2.2D_10572856_M	3	1.68951	ATCCTCTCCCAGCATTTCCGATCTGGCTCGGCCATCTCTAAAGCGAACTTCGCATCTTCAGCGA	10572856			Chr03	1942523
2.2D_10337389_M	3	1.68958	ACATGGAAGTCTGTCTTCCGAGATCGGAAGAGCGGTTCAGCAGGAATGCCGAGACCGATCTCGT	10337389
2.1D_10337990_M	3	1.70731	GATGACGTCCCGGAGACCCAAACGCAGGCCTCGGCGCTGAAGCTCCGAGATCGGAAGAGCGGTT	10337990			Chr03	1330534
1D_10350977_M	3	1.71178	ATCAAGCTCAAATTTTTAATCTTTTGCTGAAAAGCACGGTCCTTTTTTTTTGTATAGCTTATCT	10350977			Chr03	1153069
3D_10572934_M	3	1.72489	CATGAAGAGCAGGTAAAACCTTGTTTGTGGAATGGGGTGAACAGGCCATGTTACTTGTTTGCGA	10572934			Chr03	826521
7S_10312970_M	3	1.72946	TTTTGTGCCCATCTCATGTTCTCTTCATCTTCCAGGAGATCTGCTTGACCCGTCTAAATGCAGC	10312970	26:C>T		Chr03	1127802
2.2D_10284402_M	3	1.74371	ATTTCGCGTGAATCGTGTTCCTCGATATTACAGAGACAGAGTCTCTCTACGTTCCGAGATCGGA	10284402			Chr03	303864
2S_10341059_M	3	1.74714	CTGCGTCACCGAGGCGATTTCCAGATTCAATGGTTCGAGTTCGCTCAGCGCGGCGGCGGCGTCG	10341059	62:T>G		Chr03	702044
2.1D_10572543_M	3	1.75267	TTGAAAAGACAGCACCACAATCAATGGGGACGAAACGACCGAGATCGGAAGAGCGGTTCAGCAG	10572543	25:T>C
7S_10354892_M	3	1.77054	ACCGACGATGGTTCCTACTTTGTGGACCTCCAAGGTATAAGCGTCGGAGAGAAGAAGCTGCCGA	10354892	8:A>G		Chr03	809977
2.2D_10314375_M	3	1.98778	AGCCGTCAAAAAGCAATTGAGGGAGTAAGAAACTCTTGCGATTTCTTCATCAATTCTTCTGGAG	10314375			scaffold_1125	7729
7S_10324383_M	3	3.65105	ATGATCTTTGTGGCAATCCTTCTCATCATGCAAGCTCACGTGCTAGATTCATGCAAAAGAGAAC	10324383	39:C>T		Chr03	12609085
2.2D_10338554_M	3	3.69778	ATTTCACATTTTCAAAATCATAATGCACGTTGTTACCGAGATCGGAAGAGCGGTTCAGCAGGAA	10338554			Chr03	8109808
2.2D_10375519_M	3	3.69778	CAGCGCAATGAACCATACTCCAACAAGTTGCATCGCTCAGCTTCTTTTAGAATTTAGACGCCTT	10375519			Chr03	10102294
1D_10573023_M	3	3.69778	CTGCACGGTTCAATTAGAGGACAAATACTTCAGACCGACGTTCTCGGGAACGTACTGATTGCGT	10573023			scaffold_17	136910
2.2D_10338659_M	3	3.69778	CCGTTTTAGCTGAAAACGGACCGAACTTGGTCCCAAGGAGAACACCGAGATCGGAAGAGCGGTT	10338659			Chr03	50817420
1D_10574648_M	3	3.69778	CAGCGCAATGAACCATACTCCAACAAGTTGCATCGCTCAGCTGCTTTTAGAATTTAGACGCCTA	10574648	43:G>T
2.2D_10572495_M	3	3.69778	TAAAGTAAATCGAGGTGGTTGAGAGTGGAAAGCTCCTTGATCTTTTCCGAGATCGGAAGAGCGG	10572495			Chr03	8132093
2.2D_10569795_M	3	3.69778	ATGTGCTAGTTGCGAAATATTAGGTCTTCTAAGGGACCGAGATCGGAAGAGCGGTTCAGCAGGA	10569795			Chr01	23663451
2.2D_10292426_M	3	3.69778	TTGAAGGGCAGAAAGACGAGCAAGCAGGAAACTAGGGAAAAAAGAGAGATCGGGGAAGACTCCG	10292426			scaffold_662	1000
1D_10572603_M	3	3.69778	TCTCTCTTTCTCACTAGGAATTCCCCGAGATCGGAAGAGCGGTTCAGCAGGAATGCCGAGACCG	10572603
7S_10361057_M	3	3.70404	CAGAATTAGCCTGGTCTCCATGCTCGGGCCTCAATGCTGCTCTTAAGAGCTGCGAACACAAGTT	10361057	26:G>A		Chr03	7034872
1D_10567782_M	3	3.70415	AATTTATGGGTCATTGAATGCGAAAATATAACCGAAATTAAATGCCTTGAGAGGTTGGAAAAAT	10567782			Chr03	8159404
1D_10372062_M	3	3.70419	TGGGAAATCATTGCTCAAAGCAACAACTCAAGCGTGTTAAGTACACCGATGGTTCGAGTCCGAC	10372062			Chr11	24564267
1D_10568104_M	3	3.70421	CATGATTCAGTCGCTACCGAAGCTTCCTACCAATTCAAGATATCTAGTAATCACCTGTCATGTT	10568104
1D_10572515_M	3	3.70421	TCGCTCTGACCCACGCCGCTCACGCCATCCCGAGATCGGAAGAGCGGTTCAGCAGGAATGCCGA	10572515			Chr03	10438632
2.1D_10283817_M	3	3.70424	CTAGCTTTATCCTGGTGGTCCAATCCAATGGAGTCCTCCCTGGTCCTCTGTTTTCTGTTACATT	10283817			Chr03	11915909
1D_10574824_M	3	3.70426	ATCTTTTATGTCTGCAAATCGCCCTCCGAAACCTAGAAAACCCACTCCGTCTCTCTGCGTTTTC	10574824
1D_10573227_M	3	3.70426	TGGGAAATCATTGCTCAAAGCAACAACTCAAGCGTGTTAAAGACACCGATGGTTCGAGTCCGAC	10573227			Chr11	24564267
1D_10311785_M	3	3.70426	CCTGAACGCCAACATTGAGGGCGCGGACGGGGACGCCAGAAAAGCAGAGGACAAACAGGGGAAT	10311785			Chr03	8531423
1D_10315096_M	3	3.70428	TTGAGCAGTAGACTGTTTTTTTGGAGACTTTGTTGAGTCATCAAATCTTCTTCAGGATTCATGG	10315096
1D_10336495_M	3	3.70428	GTGCGAAGGACGGCCGAGTAGGTAGGCCAACACACGTCGTTGGGACTCCATATGGCCATGTAGC	10336495	5:G>A		Chr03	9966413
1D_10375525_M	3	3.70428	CGGCGCAATGAACCATATTCCAACAAGTTGCATCGCTCAACTTCTTTTAGAATTTAGACGCCTT	10375525	2:G>A		Chr11	42593658
1D_10567927_M	3	3.70428	ATATGATAAGCTAACAGGAGGTTTTGGGAGTGACCGAAGCTCATGACAGCTACTTAAATCGAGG	10567927			Chr03	8109808
1D_10569617_M	3	3.70428	GTCACCTGTCGGAGCAATGCGCTGCCTTCGCTCTCTCATTTAAAGCATCTCAAGAAACTCACCC	10569617			Chr03	9738438
2.1D_10359953_M	3	3.70428	CAGGTGCATTCTTGTCCCTTAGAAAGATCGTGTTGGAGAGGACAGTGGTTGGATTATCTCTTGG	10359953			scaffold_662	1128
1D_10362295_M	3	3.70428	TGGGCCCCTCTCGAGATGCCACGCGTCCGCGTGGGGTTTCATCTTGCGGTTATGATCATCGACT	10362295			Chr03	8445934
1D_10569693_M	3	3.7043	TCCTGGCTCAAAAAGTCATCTGCACAAAACCTGTCAGGTCACAATGTCACAACTCTGGCGATAT	10569693			Chr11	42593658
2.1D_10569657_M	3	3.7043	TAATATATATAGTGGCAATATATATAGCTATAATGTTCTTTTCTTTCATTTTTTTATAACGGGG	10569657			scaffold_354	52976
2.1D_10573229_M	3	3.7043	TGGGCCCCTCCCGAGAAGCCACGCGTCCGCCTGGGGTTTCATCTTGCGGTTATGATCATCGAGC	10573229
1D_10569662_M	3	3.7043	TACGTAAATTTGTCAAAAAGCTCATTATAGATGTTTGTAGCCAGAGTCGTCTTACCGATACCGC	10569662			Chr03	9974352
2.1D_10338480_M	3	3.7043	GGATGATAAGCCAGAAGGAGGGTCCGAGATCGGAAGAGCGGTTCAGCAGGAATGCCGAGACCGA	10338480			Chr03	7107710
2.1D_10337002_M	3	3.70432	CCTGCTGCTCTACCCCCCTCTCTACCGTTGTACTGTTCCTTTTCTACAAGGGTGTGACAGACGT	10337002
2.1D_10328243_M	3	3.70432	TAAACTGGAGGGAGAAATTGTTGTTGATAAAGGTGGATTGTCTTCTCTAAGAACCCTTCGTTTA	10328243
2.2D_10372134_M	3	3.70432	GAACGTAGAACAGAGACGATGGCGGCGCAGGACAGAAGAGACCAGGGCGTCGACCGAGATCGGA	10372134			Chr03	7668833
2.1D_10568235_M	3	3.70432	CTCACCTGTGGGAGCGATGAGCTGCCATCGCTCTCTCACCTAAGGCATCTAAAGAAGCTCACCC	10568235			Chr03	8109808
2.1D_10574649_M	3	3.70432	CAGCGCAATGAACCATACTCCAACAAGTTGCACCGCTCAGCTTCTTTTAGAATTTAGACACCTT	10574649			Chr11	24587482
2.2D_10342322_M	3	3.70434	TTCCATGCGCGAAGCTCGCGTTATTCGCCGCCAACTCGAATGAACCCGTCACGATGGACGCATT	10342322	7:G>T		Chr03	11605157
2.2D_10575086_M	3	3.7044	CCGCTCCTCATTCCCTCTCTCTCTCTCTCTCTCTCTCTCTCTCTCTCTCTCTCTCTCTCTGTGT	10575086			Chr03	11220191
2.2D_10572322_M	3	3.7044	ATTTCACAATTTCAAAATCATATCAAACATCGTCACCGAGATCGGAAGAGCGGTTCAGCAGGAA	10572322			Chr02	9220368
2.2D_10341531_M	3	3.70447	GCTCATTCGGCACATTCATGGTCATCTGCCTGATCCTCTGTCTCTCTCCGCGACCGCCTCTCAG	10341531			Chr03	11296699
2.2D_10274163_M	3	3.70456	AGATTATCTTAGGAATTAGGACCGAGATCGGAAGAGCGGTTCAGCAGGAATGCCGAGACCGATC	10274163
2.2D_10330939_M	3	3.70462	TCCAAGCCCACATGATTAATTCAGGCCCAATAACCACCGCCGAGATCGGAAGAGCGGTTCAGCA	10330939
1D_10343357_M	3	3.71057	CTTCTTCTTCCTCCTCCTCTTCTTCTTCTTCTTCTCCTGGTTTTCTTGGTCGGAGCTGCTGCTA	10343357			scaffold_110	32498
1D_10348570_M	3	3.71065	CTGATGGGCGCGTGCATCGACCCGCCCGAGCACGCCTGGATAGTGACCGAGTTCCTGGGCTCGA	10348570
1D_10574848_M	3	3.71065	CTTCTTCTTCTTCTTCCTTCCTTCTTCTTCTTTCTGTTGTTCTCCCTCGCCGAAGCTGCTGCTA	10574848	37:T>C		Chr03	12418089
1D_10567728_M	3	3.71069	AAGAAGCCGACTGAGGTTTGTGGGGAGCTATAGTTGGATCGTCATGAGGAGGAAGCCAACGAGG	10567728			Chr11	24586798
2.1D_10571927_M	3	3.71069	TCGCTCTGACCCACGCCGCTCACGCCATCCCGGCTGGACCTCGCGCCATCCCTGTCGCAGACCG	10571927
2.1D_10569582_M	3	3.71077	GCGCTGCCACGTCGCATCCCAGCTGTCATTGTTTCCCTTTCCCTGAAGTTGCGGTTGCAACCTC	10569582			Chr03	8452253
2.1D_10346732_M	3	3.71086	CGCCTTGGAAGCGCGGAAAGCTGATGGCTTTCTTCTTCTTCTTTGCTCTGGAAATGGCGGTTTC	10346732	16:G>T		Chr03	5598006
2.1D_10314254_M	3	3.71086	TCGGATAAAAGGAGACAAAGCGGCAGTGGCGGCTGCGTTGGTCGGACTTGTCTACGAAAGTGAA	10314254	26:G>C
2.1D_10569690_M	3	3.71086	TCCCTTTAAATCAAGTTCTTCAAGACAAGAAAGCTTCATAGTTGCGTCAGGGAAGCTAAAAATG	10569690
2.1D_10329060_M	3	3.7109	AAATCAATTTCTAAAAAGACAGGGAAATCTCAAAATAATCTAGCTTTCACTTCAATGGATACGA	10329060			Chr03	1991917
2.1D_10569501_M	3	3.7109	CGGTCTGTGTTCTTGTCCCCAAGAAAGATGGTGTCAGAGAGCACAGTGGTTGGATTGTCTCTTG	10569501			Chr03	11220065
2.1D_10569511_M	3	3.71094	CTCACCTGTCGGAGCATTGAGTTGTCATCGCTCTCTCATTTAAAGCATCTAAAGAAGCTCTCCC	10569511			scaffold_98	7043
1D_10346977_M	3	3.71715	CTCTTCTTCTTCTTCTTTCTTCCTTCTTCTTCTTGCTGCTGGTTTCCTCGGCCAGAGCTGCTGC	10346977
2.1D_10569499_M	3	3.71727	CGGGGGCTTTATTGGATCTAGAAATCAACGTCATAGTTTACTGTGTAGAAAATAGTAAGTCTAA	10569499			Chr03	8244619
2.1D_10292284_M	3	3.71752	GTATTTCACATCCTTGGGTTCCACCTTGTATGGCACGGGCAAGACAATTTGTCCCCTTCTTTCC	10292284			Chr03	10285070
7S_10329993_M	3	3.72274	CCTCTCACACCAGATCATTACCCCCTACCCCAAGCCTCCCGAGATCGGAAGAGCGGTTCAGCAG	10329993	27:A>T		Chr03	5927437
1D_10306520_M	3	3.72313	CTGATGGGCGTGTGCATCGACCCGCCCAAGTTTGCGGGGATAGTGACCGATTTCCTGGGCTGGA	10306520			Chr03	12418089
2.1D_10352017_M	3	3.72394	GAGAAAGCGGACTCTGCATGATCTTGCGATGTTTCTGTCATTTCTAAACAAGATGAGTTATGTT	10352017			Chr03	1713225
2.2D_10306510_M	3	3.72436	CACGAGGCAGTGCCACTGCCGCGACGGGGTCTTCAGCTCCTGTGCGAAGAACGAGGCGTCAGTC	10306510			Chr03	12511969
2.2D_10350681_M	3	3.72828	ACCACAAACGTGGGCAGACATAACTTGCCGTCGGGAGCCTTTTCCCTTTTGAAATTTCGTAACT	10350681	2:C>G		Chr03	12564067
7S_10328158_M	3	3.72879	AGTTACTTGTTTCTGGAGAGGCTACATAATCTGTATGTTGTGCATCAGCGTTTGTCCTTGCACC	10328158	24:A>C
2S_10319281_M	3	3.72889	TCGCTCTGACCCACGACGCTCACGCGATCCCGAGATCGGAAGAGCGGTTCAGCAGGAATGCCGA	10319281	16:A>C
2S_10312155_M	3	3.735	GACTTTACGTAGCTCCGCAAAATCCTTGAATTCCTGGAACGAGATCCTCAGGTCCCTGAGCAAC	10312155	46:C>T		Chr03	7312243
7S_10358103_M	3	3.73604	AAGGGACGATATACTGATACAAAGTTGAACGACAGGGGCGAGCATCACCATCTCCTCGCCCTAT	10358103	7:C>A		Chr03	6637421
7S_10346323_M	3	3.7364	CACCCTTCTTGTATAGATGAATAATATTCATTCGTCTGACTGAATTAACCCAGAGCTCATTACC	10346323	34:G>A
2S_10334976_M	3	3.74107	TCGCTCTGACCCACGACGCTCACGCGATCCCGGCTGGACCTCGCGCCATCCCTGTCGCCGACCG	10334976	16:A>C
7S_10318851_M	3	3.74755	CGGTTCACGAACATGGCTTTCTCCATGTGGGGAAAGGAAAGCTAAAGCCCGAGATCGGAAGAGC	10318851	15:G>A
7S_10357427_M	3	3.75361	CACTGCAACTCAAGCCCTCATCCGCGCGCGCTCTACGCGGTGCCGAGATCGGAAGAGCGGTTCA	10357427	32:T>C		Chr03	1713225
7S_10352015_efg	3	3.75361	GAGAAAGCTGACTCTGCATGATCTTGCGATGTTTCTGTCATATCTAAACAAGATGAGTTATGTT	10352015	9:T>G	44:C>A	Chr03	11579186
7S_10350918_M	3	3.75834	AGTCATGGCAGTCTCTTAGTCGGTCTTAAATATGACCTATTTAGTAAACTGGCCACTTACTGTT	10350918	61:T>C		Chr03	12544206
2S_10330141_M	3	3.76057	CTTGAGAATCAACTGGGGAATCGCCCTTGGCTTCCCCAACCAGCGTAGCCGAGATCGGAAGAGC	10330141	28:T>C		scaffold_98	117416
2S_10334097_M	3	3.76057	CTTGGTCGATCGAATGGTGTGATTCCAGACTCCCCCGATGTGGTCATCGGCCTCGAACACCACC	10334097	41:T>C		Chr03	1879384
2.2D_10572251_M	3	5.70603	AAAAAAAAAAAAAAGAATCCAACCTCGTTGACTTCATTTGCGATTTCCACCGAGATCGGAAGAG	10572251			Chr11	8574834
2.2D_10568758_M	3	5.70616	AAAAAAAAAAAAAGAATCCAACCTCGTTGACTTCATTTGCGATTTCCACCGAGATCGGAAGAGC	10568758			Chr11	8574834
2.1D_10572488_M	3	5.70663	GTGTGGGAGAAGCTGGACTTCTCCAGGGCCTTCGCCGCCGAGGGCGGGCTCCGAGATCGGAAGA	10572488			Chr03	13218729
3D_10574708_M	3	5.74478	GAGGACTTGATGAGGGACTGAGCTTCCCGAGATCGGAAGAGCGGTTCAGCAGGAATGCCGAGAC	10574708			Chr03	12882686
2.1D_10312993_M	3	5.74478	AAAACTTAGCCACCATTCTAAGAAAAGTCCTGTCAAGTCCATTTTCGAGGTTCCAGGATCAACC	10312993			Chr03	12696701
2.2D_10354836_M	3	5.75211	ACACGAAGGACCTTTGGATCACGTGACTCGAGAGGAAAGTCAGCTTGGATTCGGCACACTGAGC	10354836
2.1D_10350680_M	3	5.75908	AGCACAAACGTGGGCAGACATAACTTGCCGTCGGGAGCCTTTTCCCTTTTGAAATTTCGTGACT	10350680			Chr03	12564068
2.2D_10351845_M	3	5.75917	CTGATGGGAGCGTGTATCGACCCACGCGGGCATGCGGGGATAGTGACCGTTTTCCTGAGCTCAA	10351845			Chr03	12418088
2.2D_10326179_M	3	5.75926	TCGAATTACTGGATCGGCATAATGCCTATGATCATTTGATCATGCAGCCTGACATCACAGCCAC	10326179			Chr03	12438217
2.2D_10368043_M	3	5.77384	ATCTCTTTCCCCCCATGCAAACCCCCATGCGCGCCCGAAGCTGCTCTCCCTGCATTTCTTCCTG	10368043
7S_10351741_M	3	7.17978	CTGAAGATCTGCTAATGTCCATCGAAGTTTTCATGTTCTTTTCTACCATATCTTTATTGGTTTC	10351741	15:A>T
2.2D_10343880_M	3	8.04078	AGAATTGCAAACCGATATGCTGTTTGAAGCATATTTTCTATCGACAGACAACCCGAGATCGGAA	10343880			Chr03	13649361
2.2D_10274378_M	3	8.04078	CCTTTCGCCATGCCCGAGATCGGAAGAGCGGTTCAGCAGGAATGCCGAGACCGATCTCGTATGC	10274378
2.1D_10273938_M	3	8.04078	TGGTTGAAGATGAAGCTGAGGCAGGCCACGGCCTCGTCGGCGAGGTCGCTAACGAGCATCTTGG	10273938			Chr03	13649298
2.2D_10274479_M	3	8.04078	CTTCTCGAATGGCGGCGCCGACGTCCCCCTCATGCGGGGCGTGATAGGCCGAGATCGGAAGAGC	10274479			Chr11	3221862
1D_10327404_M	3	8.04078	AACCCTAACGGCGACGACATCGAAAAAACGCAGATCAGCGGGATTCCGCGGGGAAAGTTGCGGC	10327404
1D_10351743_M	3	8.28604	CTGAAGATCTGCTATTTTCCATCGAAGTTTTCATGTTCTTTTCTACCATATCTTTATTGGTTTC	10351743
1D_10343396_M	3	8.30356	AAAAAGAAAAAAGAAAAAAAGAATCCAACCTCGTTGACTTCACTTGCAATTTCCACCGAGATCG	10343396			Chr03	13232978
1D_10569548_M	3	8.32378	GACACCAGAGCCCGGAACGAATTCAGTTAAAAGAAGTTCTTTCCTTAGTTCTTACCTATCTTTT	10569548
3D_10330754_M	3	8.40868	GAAGGTGCGGGGGGCAAAGGCAACATGGAAATGTCCGAGATCGGAAGAGCGGTTCAGCAGGAAT	10330754
2.2D_10353777_M	3	8.8153	ATGAATCCATCTGCAAGAACGGTTCATGACCGAGATCGGAAGAGCGGTTCAGCAGGAATGCCGA	10353777
7S_10362510_M	3	9.02184	CCGCCGATGGTTCGAGCGTGGCCTCGACGTCGGTCGACGACTATGCCGAGATCGGAAGAGCGGT	10362510	34:T>C		Chr03	13096699
1D_10273446_M	3	9.17278	CGTTCAGTTCCATACGCCCGCCGCCGCCGCCGCTCTCGATTCCTTCTCCGCCCAAGAACCGCCG	10273446			Chr03	14194074
1D_10572167_M	3	9.51238	TTTTGTGAAGATGCAGGTATTGAGGTTAAACAGTATCTCCCCCATTTCGGCAGTGAACCAGAAT	10572167
2S_10335296_M	3	9.51238	TTGATAGCCAGCTGAAAATATTAATTTATAATATTTCGGTGATGGTTTATAATTATGGCCGAGA	10335296	58:G>A		Chr03	14235997
1D_10573719_M	3	9.57369	CCATCATGATTGGGATGAAGCTTGGGTGAAATTAACATAATTGTCGAGATGATATCGAGACCTA	10573719	57:G>A		Chr01	4618756
2.1D_10277532_M	3	9.71305	ACAATGGCAGGTTTAGTTGAGGATCTGTGTAACGTCAGAAACAGCACTTCACCAAAATCGCTAT	10277532			Chr06	40882486
2.2D_10283793_M	3	9.73878	TTCGAATTGACTATGGGATTCCTAAAGCCGAGATCGGAAGAGCGGTTCAGCAGGAATGCCGAGA	10283793			Chr06	5656470
2.1D_10359223_M	3	10.5878	GGAGGTGGGGTGGCGGGCCCCACCCCCCGAAGCAGCTGGAGGGAGAGCAGAAGGGCCCTTCCAT	10359223
1D_10312027_M	3	10.8438	CTTCACCAGTCCCTTCAGCGCTCTCAGCGCTTTCCTCGCCTGGTATGTGTCCGAATTCAAGAAA	10312027			Chr03	15032676
1D_10284148_M	3	10.8438	AAGGAAGCGGCGATCCAAACAATAGTAGCAGAAGAGGCGGCGGTAGCGGTGGGAGCGGAAGCTC	10284148			Chr03	15074003
2.1D_10278950_M	3	10.8541	CTGACGTTTTCTGATCCATGCCACGAGGTGAGAACGCTTACCAGAAGGGGCATGAGGGAAGCGT	10278950			Chr03	15024902
2.1D_10339935_M	3	10.984	ATACGCTAAGAAAGAGCCAAAGGAAAAAAGAGAGAGAGAGATAGAGAGAGGATGAATAACAGTA	10339935			Chr03	56839822
3D_10574473_M	3	11.0705	CTCGACAAGGTGAAGTCCATGCCCTGCGGTGGGTCAGCCTCCGAGATCGGAAGAGCGGTTCAGC	10574473	36:A>C		Chr03	14914091
2.2D_10363939_M	3	11.2292	TTGCCACTTTAGGTCCACGCCGAGAGATGAGGAGGTCGTCGAACCGAAGGCTTCTCAAATCCAG	10363939	4:C>G		Chr10	27118878
2.2D_10572289_M	3	11.4368	AGAAATTACCGCACATAGAAGCCCCGAGATCGGAAGAGCGGTTCAGCAGGAATGCCGAGACCGA	10572289
1D_10340307_M	3	11.7198	CAATTGTGATTACATGAGCAATCCAATCAAATTCTCTTATTATAATGCATGATGAGTGCTTGGA	10340307			Chr03	14750886
7S_10353884_M	3	13.4913	CCATATGATAAACTACGTGATAAATCCAATCAGATTCCCATGTCAGCCGAGATCGGAAGAGCGG	10353884	10:A>T		Chr03	14754422
7S_10360261_M	3	14.913	GCGCAAAGGAAAGATCACATCTCACTTAGACACGCACCGAGATCGGAAGAGCGGTTCAGCAGGA	10360261	19:A>G		Chr03	16972972
2.2D_10289306_M	3	14.9376	TTGTCCTCTCCGAATAAAACAGAAATAACTACCGAGATCGGAAGAGCGGTTCAGCAGGAATGCC	10289306			Chr03	16925192
2.1D_10311312_M	3	14.9749	ATACGCAAAGAAAGAGCCAAAGGAAAAAAAAGAGAGAGATAGAGAGAGGATGAATAACAGTAGT	10311312			Chr03	15031303
2.2D_10318917_M	3	14.9816	CTGTTTTAGTACTACCGAGATCGGAAGAGCGGTTCAGCAGGAATGCCGAGACCGATCTCGTATG	10318917
2.2D_10341028_M	3	14.9841	CTGACGTTTTCTGTCCATGCCACGAGGTGAGAACGCTTACCAGAAGGGGCATGAGGGAAGCGTT	10341028			Chr03	15024901
2.2D_10571582_M	3	14.9924	CATGCCACCATGCACGTCTTCCCCCCCATGCGCGCCCGCAACTTCTTCTTCTTCTTTTTTATTT	10571582	7:A>C		Chr10	19017944
2.2D_10334449_M	3	14.9943	GCGCGGGTGAGAGGGTACCTGGTGAGGAAGCGAGCGGCGGCAACACTCCACAGCTTCGAAGCTC	10334449			Chr03	15073930
2.2D_10313558_M	3	15.0358	GCCTCTTCCCTTGCATCACCGTCATATGGCTGGGGCAAGCATACAAGTGACTCCTCTCACTATG	10313558			scaffold_2294	1873
2.2D_10273529_M	3	15.0358	CTGTTTTTAGTGCTAAGAGTCAGTAGGTGTTGCACCTGAGAACGCGATAATCGCTCCGAGATCG	10273529			Chr03	16072574
3D_10343862_M	3	15.0358	ACCGATTTCAGGAGGAACCGAGCCGAGATCGGAAGAGCGGTTCAGCAGGAATGCCGAGACCGAT	10343862			Chr03	8880220
2.2D_10324645_M	3	15.0358	CACGGAAGAGGTAGTGGAGGAAGGCGAAGAAGAAGATTATGGGAATCCGAGGAGGAGATGAGGT	10324645			Chr07	46757333
1D_10356493_M	3	15.0358	TTTCACATGGAGCTCCACTCCTTTCGGCCCGACGACACTTACGTACACAACCGCCTCCTCCATC	10356493	63:T>C
7S_10341029_M	3	15.0423	CTGACGTTTTCTGTCCATGCCACGAGGTGAGAACGCTTAATAGAAGGGGCATGAGGGAAGCGTT	10341029	40:A>C		Chr03	15024901
2.2D_10575237_M	3	15.2628	CCTGGCGATCGATGCTGGGATGTCAAACGAGAAGCTGTTGGCGGTGAGAATCACGACCTGAAGA	10575237			Chr03	8847465
3D_10575234_M	3	15.2628	CCTGGCGATCGATGCTGGGATGTCAAACGAGAAGCTGGTGGCGCTGAGAATCAGGACCTGAAGA	10575234
2.1D_10342608_M	3	15.2628	AGGAACGAACTTGTCGTTTTCTGGCTTGCCGTCAAGCTGATCTAGAAAATCTGATTTTGCCAGC	10342608
2.1D_10311517_M	3	15.2628	CAAATCCAATAGCTTTGATGGCTGGTCAGCATGGAAGGACAACTACTGATGTCCCAGCAGCTAG	10311517			Chr03	15197561
2.2D_10573944_M	3	15.2628	ACTGGCGATCAATGCTGGGATGTCAAACGAGAAGCTGTTGCCGAGATCGGAAGAGCGGTTCAGC	10573944	1:A>C		Chr03	15780355
2.2D_10313675_M	3	15.2628	TAGCCGAAACCCTAGCTGCAAGTGAGGCTCTGCAATGGTTGAAGAACACACGACGCCGAGATCG	10313675			Chr03	15598593
2.1D_10351355_M	3	15.2628	CAGGACTTGCACTTCTTGATCTTGGATTTGAGACTCAGCAACATGGGAGAGGGAGTAGAGGAAG	10351355			Chr09	34659555
2.1D_10571307_M	3	15.2628	AAAGATAAAAAAAAAGAGAAAGAGGAGGGGAGGGAACGGGAGACAGAAAAAAAGGGAGGAAGGA	10571307			Chr08	31280105
1D_10573218_M	3	15.2628	TGCCATTGTCCTCTTCCTCAGTGTTACTAGTGTAACTCATTGAATCCTGAGGATCATAAAAATC	10573218			Chr03	15815179
2.2D_10377338_M	3	15.2628	CCTGGCAATTGACGCTGGGATGTCGAACGAGAAGCTGGTGGCACTGAGAATCAGGACCTCAAGA	10377338			Chr03	15780355
2.1D_10359306_M	3	15.2628	GTCCAAAAAGTACAAGAAGAAGACTTTGTCACCACTTTGGAGAAGGACTCCAATCTTGATCGTG	10359306
2.1D_10366023_M	3	15.2628	AGAGAAGTGGCACACGGACGGATGGCAAGAGTTAAAGCCTGTTCAGCTGCAAATTTGACGGAGG	10366023			Chr03	8875655
1D_10364397_M	3	15.2628	GTCCCGCGAGTGGAGAAGAAAGGAGCGAGAGAAGAAAGCGGACGGGCCGAGATCGGAAGAGCGG	10364397			Chr05	3608767
2.1D_10569291_M	3	15.4633	AAAATCAAAACCCTTTCTCGCTTCTCCTCTCTCTCTTCCAAGAGCGCTGCTCGGCTGGCGAGAG	10569291			scaffold_141	17819
2.1D_10569727_M	3	15.4633	TGGTTCAGCACCCAGCTAAAGCTGCTACGGTGGCTGGACGGTGAGGACAGAGGCAAACCAGAAG	10569727
2.1D_10308401_M	3	15.4633	GCTGCTGTTTCCACGCGCGGGAGAAGAAGGGAAGAAGAAGAAAGACGGAGCGGCCGAGATCGGA	10308401	50:G>C		Chr01	7157802
1D_10569484_M	3	15.5134	CCTTGTGATTGACGCGGGGACGTTGAACGAGAAGCTGTTGGCTGCGAGAATCAAGACCTCAAGA	10569484			Chr03	15804070
2.1D_10569724_M	3	15.597	TGGTGAAGATCACGATCAAGGTGCGGTTGGTCTTACTTGATCTATGGGATTGGGAATTGCAGAC	10569724			Chr03	15588283
2.1D_10569550_M	3	15.6388	GACGCCGAAGTTGCCGCCTCGGCAGCCGCCTGAAGCTAGCCAAGCCGACTGCCTCGCCTGAGCT	10569550
7S_10330518_M	3	15.6925	TGGCGAGGCGGGATCTTTCTTCCCGAGATCGGAAGAGCGGTTCAGCAGGAATGCCGAGACCGAT	10330518	5:G>T
1D_10334448_M	3	15.8894	GCGCGCGTGAGAGGGTACCTGGTGAGGAAGCGAGCGGCGGCGACGCTCCACAGCTTCGAAGCTC	10334448	6:C>G		Chr03	15073930
1D_10313293_M	3	15.9312	CAATGGCCAAGATCACAGTCAAGGCGAGATTGGTTGGCAAGCTTTTGCTCGATCTATGGGATTG	10313293			Chr03	15769756
2.2D_10343952_M	3	16.1222	ATCACCAATTTCCTCGACCTTCAACCAACCTTCCGAGATCGGAAGAGCGGTTCAGCAGGAATGC	10343952	6:C>T		Chr03	16469272
2.2D_10353904_M	3	16.1883	CCCCCGATCCTCTACCTCACCGAAGAGGAGCAGCAAACCACCATCCGAGATCGGAAGAGCGGTT	10353904
7S_10354605_M	3	16.7668	AAAAGCGCAAAATTTTTACGAAAATGAAAATTTTACAGCAAAAAAAGTAGACAGCTCTTCCCAC	10354605	45:A>T
3D_10357592_M	3	17.3452	GCGGCGCACCATCATCTGGTGCTTGGTCTCATCAGAAGTCGTGAATGAGCCTTCCGAGATCGGA	10357592
1D_10311334_M	3	18.2708	ATCAAGAGCTCCTTTCAACAAGTCTTTTGCAATGTTATCTTTGTACTGCCCATCAAGGTTTAGC	10311334			Chr03	16889175
2.1D_10272920_M	3	22.3481	AAGAAATCTAAGGTAACTTATAAGTTGTTAAAACATAATGGAATGCTAAATTAAGGATGTGGCA	10272920			Chr03	17790009
1D_10348089_M	3	22.7188	TGGTAAATTAAACTTTCTCCTGCAAATGATCTATCTAATTTGAGATTCCAATAGCTAAATTTGT	10348089	24:A>G		Chr11	11244337
3D_10569215_M	3	22.7913	TCAACATCAAATCCAACTAATTATATTGTAAGCCGAGATCGGAAGAGCGGTTCAGCAGGAATGC	10569215			Chr03	17789908
2.2D_10329598_M	3	22.8578	AATTTGCAAGTGTACCGCCGCCTACCGAGATCGGAAGAGCGGTTCAGCAGGAATGCCGAGACCG	10329598
3D_10320369_M	3	23.0572	CCACCGTCTCCAAGCAGTCCGTCACCGAGATCGGAAGAGCGGTTCAGCAGGAATGCCGAGACCG	10320369
2.1D_10349864_M	3	23.4459	TCCCGGCACCCCCAGCCGCAGCCGCCGCCGAGATCGGAAGAGCGGTTCAGCAGGAATGCCGAGA	10349864	14:A>G		Chr03	40539037
1D_10332615_M	3	24.1088	ACGACGACACGTCCCAAGCTATCTAGCAATTTCTTTCAGAGTGTATCTAGCGTCCTGCATTACG	10332615			Chr03	18275462
1D_10367183_M	3	24.3868	CAGAAGAAGACAAAACAAGGAAAAAGACAAAAAGTGAAGAAAAAAGAATTAAAAAATGGAAAAA	10367183
1S_10345596_M	3	24.3868	ACACACCCATCTCTGTCACTGCTCTCCAAGTGCAAGAACCTCCAACAGCTCAGGCAAATCCACG	10345596	29:A>G		Chr03	18138659
2.1D_10568649_M	3	24.7348	TGGACATCGGACAGAGCATCGCTCGCCACCTTTCGCTGCCCCGTACGGCCGCACGCAATCGCGC	10568649
3D_10369889_M	3	24.7348	GAGTTTTCCTTTGGGCGAAGAGGAAACTCATCATGCTCGCCGAGATCGGAAGAGCGGTTCAGCA	10369889	15:G>C		Chr03	20329686
2.1D_10567785_M	3	24.7348	AATTTTAGTATCGTTTTGAAGTATTGCTCAAGGATTACCTTAAAGAGACTTGCAGAGATGTAAT	10567785			Chr03	18117222
2.1D_10319499_M	3	24.7348	AGAGCAAACTTCCTTGCCAGGTCCGAGATCGGAAGAGCGGTTCAGCAGGAATGCCGAGACCGAT	10319499
2.2D_10568061_M	3	24.7348	CAGACAGGGAGAGAGCAATCTACGGATCAGACGAAAGAGGTTAGGTCGGCAAAGTCAGGCGTCA	10568061			Chr07	10664548
2.2D_10571705_M	3	24.7348	CTTCTCCCGTCCGACGACTTCCTCCACCGAACCGATGCCAACAAACGCCATCTCTGGCGAAAGC	10571705			Chr10	33682375
2.2D_10326952_M	3	24.7348	CCATTCATCTTATCCCTATCAGCAAACCTCGCCGACAATTGAAACGAACACCCTACCATGGAAT	10326952
2.2D_10288157_M	3	24.7348	TGGCCAAGAATATTGCCAATTGGTTTTATTTCCGAGATCGGAAGAGCGGTTCAGCAGGAATGCC	10288157			Chr02	47139041
2.2D_10571304_M	3	24.7348	AAACTGCCATTCGGCGACAAAGCTCGTTTCGAAGATTTTCAATAGGGAGATAATTGCCCGAGAT	10571304
1D_10317563_M	3	24.7348	GTTGCTGCCTCGCGCGTGGGAGAAGGAGGGAAGAAGAAGAGAAAGGCGCGGGCTGGGCCGAAAA	10317563			scaffold_1630	7208
2.2D_10275987_M	3	24.943	AGGCGCAGAATGGAGCTGACAAGTTGGCCGATGGTGCCGAGATCGGAAGAGCGGTTCAGCAGGA	10275987
2.2D_10311375_M	3	24.9728	ATGACAACACGTCCCAAGCTTTCTAGCAATTTCTCTCGGAGTGTGTGTAGCGTCCTGCATTACG	10311375			Chr06	5701939
2.2D_10568256_M	3	24.9728	CTCGCAACGTCGCGCGACGCAGTTCGCCATTTCATCCCTCTCTCCCTCTGCGCCAAATCAAACC	10568256			Chr03	18275463
2.2D_10567892_M	3	24.9911	AGGGAGCAGATGCTCCTGTCTTTCACACTCTTCTGGTCAGATTATGTTTATATCTTCTGTTTCC	10567892			Chr11	23794250
2.2D_10343139_M	3	25.0124	GCTCAGATGTTCTTGGCAATCCTGATGGTCGTCTGGGGCCTAGTACTGATCAGCCCAAATGCAA	10343139			Chr03	18123982
2.2D_10335729_M	3	25.1513	CATTCGGACTCAATACTGTTAATGTGAGTTGGACCGAATAAACTAACAAGTCGTCTCTTTCAAC	10335729			Chr03	17976569
2S_10345618_M	3	25.4637	ACCACAAAAGGGACGCCTTCTTCCCCGCCCTTGGAGCTCCACAGGACAAGCTTCTCCAAGAAAA	10345618	27:G>C		Chr03	18219727
7S_10348087_M	3	25.5678	TGGTGAATTAAACTTTCTCCTGCGAATGATCTATCCAATTTGAGATTCCAATAGCTAAATTTGT	10348087	5:G>A		Chr09	758089
2.2D_10571380_M	3	26.8768	ACAACAAGACACAAAGTTCTAGAGAGAGAGAGAGAGAGAGAGAGAGAGAGAGAGAGAGAGAGAG	10571380
2S_10363260_M	3	26.9561	ATTTCTTCATCCCCATGCACGCCTTCAACCTCCCGACGCCCTCTTCGCCTGCAACTTCACCGAA	10363260	56:T>A		Chr07	20201358
2.2D_10360338_M	3	27.2338	TGGTGCAGAGGAAGTAATAGTCGCCGAGATCGGAAGAGCGGTTCAGCAGGAATGCCGAGACCGA	10360338			Chr03	20369063
2.2D_10573379_M	3	27.2979	ATCTCGACCGAACCTCACGCCGTCTGTGCTGCCGACCGCTGTCTTCCCCGAGATCGGAAGAGCG	10573379
2.2D_10338475_M	3	27.3528	GCGATCCTTCCCTCGCCGTCCACCACCTCGTCCTCGGTATCCACACCTCCGAGATCGGAAGAGC	10338475			Chr09	24569450
2.2D_10346940_M	3	27.6503	CTCGGTCTCGCCCTCCCCAGCAGCGACGGCTACGTGCGAGCTCAGCAGCAGCAGCAGCAGCGTC	10346940			Chr03	23976347
2.1D_10369646_M	3	27.8105	TAATTTTGACCGCTGCCGTAGCTGTACTTACTTCTCCGTGATTGTTGCAGCGTCAAATTTGTTG	10369646	18:G>A		Chr03	20438263
2.2D_10574406_M	3	27.8105	GCCACTGCTCCCAGGGTCAGAAGTTGGCCATCACCGTCCCTGAGCCCCCAAGCGGCCCGACCTC	10574406			Chr03	21838644
2.1D_10368935_M	3	28.0668	GGGTTAAACGTCACGAAAAGTCGCGCGAATTCAGTTAAAATCCAGGGCCTTGGTGGATTAAAAT	10368935			Chr03	54970418
2.1D_10359115_M	3	28.484	GAGCCCTCGATTATGCATTAGTGACATTACCCTAATTTATATAGCTTGAAACATAGCTATTCGG	10359115			Chr03	24183664
2.1D_10569757_M	3	28.4908	TTTCTTCTATTGTATCCTTGCTTTTATACGAACTCATTCAAGTTTAGATAATCGAAAATTGGTC	10569757			scaffold_1805	8441
2.1D_10572588_M	3	28.4908	GAGATGCAGTTGCTCCCGCCCAAGGGATTCTGGCAACATCCCTCAGCGTCACCGAGATCGGAAG	10572588	31:T>C		Chr03	21661213
2.2D_10569248_M	3	28.4908	TGGCCGTTACCTTCGCCTTCCCTTTCCCCGACGCATTTGTCCGAGATCGGAAGAGCGGTTCAGC	10569248
1D_10370404_M	3	28.4908	CAAGGTGGGATGGTGTGGCTCTCCTGCTAGAATGACGGCTGCTCCGAGATCGGAAGAGCGGTTC	10370404
1D_10306955_M	3	28.5085	CTACTGCTATATGCATACGCTTCAGTCAGAGCAATCAGATGATGCCGAGATCGGAAGAGCGGTT	10306955			Chr03	23939131
2.2D_10313953_M	3	28.509	AGCGGCGGACAGACGGGACGGGATCGGATCAAGACTGTACCCGAACAGAATAGCAATACAAAAG	10313953			Chr03	20112767
7S_10370401_M	3	28.5418	CTAGGTGGGATGGTGTGGCTCTCCCGCTAGAATGACGGCTGCTCCGAGATCGGAAGAGCGGTTC	10370401	2:T>A		Chr03	22483732
7S_10360781_M	3	28.5441	AGAAAAAAGGAGGGGAACACGAAAGAAGAAAATCCGAGAGCGAGGAGGGAGAGAGGGGATCTTC	10360781	21:G>T		Chr06	28630857
2.2D_10312478_M	3	28.5635	GTGCCTCAGCTGCTGCCACTGCCGCCGCCTTCCCCCTTGTTTCACCCATTGGAGGAGGACAGTG	10312478			Chr03	18855122
2.2D_10573415_M	3	28.5635	CGCGGAGTGGAGCAACCGCTACACAAAGTCCCTTGCCTTAGCTGGATATCGCCGAGATCGGAAG	10573415			Chr01	18336100
2.1D_10342675_M	3	28.5791	ATGTTATGGGGCTGCATAACTACATGCGATGGAACACACGGAGCATAAATTAGTTTTTAGGCCT	10342675			Chr03	18763729
3D_10568097_M	3	28.5861	CAGTTTCAAAGTATGTGGGCTTGGAATCTCATCAGTGTCGGATATAATCAATAAGTCCCCATAT	10568097			Chr03	23954226
2S_10374544_M	3	28.6523	TGGTGCAGAGGAAGTAATAGTCGCTGGCGATATCCAGGGGGTAAGTGGCCGAGATCGGAAGAGC	10374544	20:G>C		Chr03	20369050
2.2D_10313285_M	3	28.6561	CAACTGATGGAGCAGATCGACGGTCATGTCACAGTGCGACTGTCCATAGCACTCCTCTTGCTAT	10313285			Chr03	23953566
2S_10360541_M	3	33.9818	GCAACGCATATGATCATCATCGAATCAGCGGAAGACTTCATCAAAGCATTTCGCTCCTCGTTCC	10360541	7:C>T		Chr03	28340277
7S_10349984_M	3	36.5931	CGCCCTCATTTTTATGGTTACCGAGATCGGAAGAGCGGTTCAGCAGGAATGCCGAGACCGATCT	10349984	13:T>A		Chr03	26375011
2.1D_10573062_M	3	36.6572	GACCCCGCCTGCCCCGTGTTGATCGCGGGGTTGATGTCGATACATCCGTACTTTGGCAGCGAGA	10573062	20:T>C		Chr03	29458386
2.1D_10365066_M	3	36.6575	CGTGCCGAGGCTTCGTCGGACTGACGCCGACTCCACCGCGAGGCCTGCCAGTCTTAAGGGAGTC	10365066
2.1D_10287926_M	3	36.6739	CCGAGGTGCTCTTCCCACAAGGACATTCGGAACCCATAGATGTGGCCCCTGGGCGGCTTTCTAG	10287926			Chr03	29478457
1D_10288154_M	3	36.6745	TGAGAAATTTTACGATAGGCCGAGATCGGAAGAGCGGTTCAGCAGGAATGCCGAGACCGATCTC	10288154
2.1D_10313619_M	3	36.683	GTGACACATAATAAGTACTCGAAATATAGAAGTCAATCCTGCATAATTCAGACACAAGCCACTC	10313619			Chr03	29389585
2.1D_10319245_M	3	36.6999	TCAATATATTGTTAATGACTGCCGAGATCGGAAGAGCGGTTCAGCAGGAATGCCGAGACCGATC	10319245
2.1D_10345722_M	3	36.7005	ACTTGCAAATTTCAGAAACTTAGAGACAATAGAATTAGAGAATCACCACGGCCGACGTTAATGA	10345722	49:C>T		Chr03	28774545
1D_10281870_M	3	36.7012	CTCTCTCTTGTCACTCCTATCTCAGGCGTAGCATCAATGTGGTCAACGGACCAGCGGCGAAGGG	10281870			scaffold_45	22020
1D_10335604_M	3	36.7012	GTACCTCCACTTATGCTCTTCCATCGCCCTGCTGTCTTTGCCATGATGGAATGGCCCGATGGAG	10335604			Chr03	28840551
7S_10350602_M	3	36.7026	AATCTAATAATTCTGGATATTAATCACACTAAGATCAAAAAATTACCCCGTGGTATTGGAAGAT	10350602	15:G>A		Chr03	26778203
3D_10327638_M	3	36.7081	GGAAACAGATGTGTATTTTGTGATTGTGAAGTTTAACTTGTCAATGAAGTCCACATCTTGCCCG	10327638			Chr03	26253181
2.1D_10574108_M	3	36.7101	CAAAAATTGTAAATGTCGGTCAACAAAACCACCTAGTTGATCCAAAATTGGACGGTAACCCTTG	10574108			Chr08	43364858
2.2D_10350603_M	3	36.735	AATCTAATAATTCTAGATATTAATCACACTAAGATCAAGAAATTACCCCATGGTATTGGAAGAT	10350603			Chr03	26778203
2.2D_10284418_M	3	36.735	CCCTTCCCAATGTCCGAGATCGGAAGAGCGGTTCAGCAGGAATGCCGAGACCGATCTCGTATGC	10284418
2.1D_10571851_M	3	36.7351	GTGCTTCTCATCACTAGCCTAGGCAGCTGGTAGTCTCAGCAGAGTCAAACTAAAATGGATGAAC	10571851			Chr03	27959048
1D_10568072_M	3	36.7351	CAGCAGCAACTTTGATATCAAACGAAAATCAACAGGAATTAAGCTAGAACTACTATTGCTTGAG	10568072			Chr03	27762446
2.1D_10571351_M	3	36.7438	AAGCAAAACCATTGTGAATTATTTGGATCTATGAATCTATGTTCATTTGCTTTGAATCCGAGAT	10571351			scaffold_82	65898
1D_10308370_M	3	36.7438	TAATTTAGCCCGTTGGCTAAGTTGGAGGGAAGCACGGAGAGAATGAGAGCAAGAATGTGTTATT	10308370			scaffold_82	111946
1D_10324510_M	3	38.3398	CAAACAGTATCACGTTGCGCTACCAAACAGACTTGTGGTAACAAAGGGGGATGGTCCGAGATCG	10324510			Chr03	28833146
2.1D_10347805_M	3	38.3398	TACTTGCAGAACTTCCTCCAGCTCAACCAGAATTACTGTCTCAGGGACTATATAGAGAAAGTCA	10347805			scaffold_45	130900
1S_10358441_M	3	38.3398	ATGAGGGAGGCAGCGAGCCTGCTGGTTTCAGGGGAGCTAGGAGATAAAATGATGGAGTTGAGAT	10358441	50:T>C		Chr03	28792030
3D_10273812_M	3	38.3662	TAGCACCATTGGAGACAATAAGGACACATCTGATGGTCGGAAACAGTGGGCATTCTACTACCGA	10273812	17:A>G		Chr03	29271780
1D_10377420_M	3	38.6448	TAATCGCGCTTGAACGTCGCCTTCCACTTGTTATAAGGCCTTTGGCAATGCTTGTTGAGCTTGT	10377420	6:G>A		Chr03	28410271
2.2D_10366749_M	3	38.6448	CAATCTAATGCAGACGTCGGCACTGCCGAGATCGGAAGAGCGGTTCAGCAGGAATGCCGAGACC	10366749			scaffold_818	5976
2.1D_10313909_M	3	39.1354	AAGAAGCCCAGCCCAGCAAAAATCCCCTTTCCCGAGCTCACCCTCGCCCTGGAGCTCGCCGCTT	10313909			Chr10	30463753
2.2D_10568777_M	3	39.1716	AACCTGCCTCCACCACAGCACTTTGAACACCTCCCGAGATCGGAAGAGCGGTTCAGCAGGAATG	10568777			Chr03	28164837
2.2D_10350705_M	3	39.1976	ACCCTCGGCTAAAGCAACAACTCCATCGCATAAAAACAAGAACTCTGACCACCATTCTATATTA	10350705	12:A>C		Chr03	49106571
2.2D_10330858_M	3	39.2548	AAAAAACAGAGGAGAGACCGAGGGAGAGGTCGGGCCTCGGAGAGCTTGAATCCGAGATCGGAAG	10330858			Chr03	73120808
7S_10366748_M	3	39.2548	CAATCTAACGCAGATGTCGGCACAGCCGAGATCGGAAGAGCGGTTCAGCAGGAATGCCGAGACC	10366748	9:C>T		scaffold_818	5976
2.1D_10356931_M	3	39.3564	GCGTAACATATTAAGTACTCGAAAAATAGAACTCAATCCTGCATAATTCAGACATGAGCCACTC	10356931
2.2D_10312599_M	3	39.4378	TATGATTAGATTAGAGGATTGTCATGTCTCGGATCACTTCAAGATTATGTCATACTACTTATAT	10312599			Chr03	25815563
2.1D_10371505_M	3	39.4378	CAGCAGCAACTTTGATATCAAATGAAAGTCGACATGAATTAAGCAAGAACTACTATTGCTCGAG	10371505			scaffold_490	2197
3D_10274638_M	3	39.8648	GGTCCAGGCGTAGGCGCTTGACCCGAGATCGGAAGAGCGGTTCAGCAGGAATGCCGAGACCGAT	10274638			Chr03	29461745
2.1D_10339860_M	3	40.1189	AGTGGGAAAGGGAAAATGACTGGGGAATGGGAAAGGAAAAAGGGGAAATGGGAAGGGAAAGTTG	10339860
7S_10357912_M	3	41.3001	TTCATGCGCGACGGAGAGAAAGGGACAGATGACGACAATGGTTGCACCACAAAGGCCGAGATCG	10357912	9:C>T
2.2D_10316398_M	3	41.6338	AGACGGCAGTCTGTGGTGACATTTTGTAATCCCACATAAATGCTTTTCACAAGAAGGCAGTCTA	10316398			Chr03	29919213
3D_10364914_M	3	41.6439	CAGCTCCAGCAATATAGAATAGACCCTTGAAACTGTCAAGACCCAAGCTATTGGAAGAAATCGA	10364914			Chr03	31686369
2S_10349409_M	3	41.771	ATACGAATTTGGGCTATTATATCCGAGATCGGAAGAGCGGTTCAGCAGGAATGCCGAGACCGAT	10349409	4:C>T
2.1D_10377956_M	3	41.8473	CCGCCTACCACGAGGCCGCCTCCTCGGACTGCGATGACGGCGGCAACACCCGCAAGGTCTGCTC	10377956	18:G>A		scaffold_1431	2043
3D_10575327_M	3	41.9443	TGGAAGGAGGCTGCTGGTCGAAGCAAAAACAAGCTGGCCGGAGCTCCGACGAGCTGGTGGCCGA	10575327			Chr09	11177247
2.1D_10574554_M	3	41.9998	GTTTCTTCCCCCAATGCGACCCCATGCGCGCCCGACGCCCCCCATCTTCTCTTCTGCGCTTCAT	10574554
2.1D_10376831_M	3	41.9998	CTCCTGATCTTCATGCAGCTTCTGACTATTTCCTACACCGAACGAACGTGGAACGAACGCCAAA	10376831	7:A>G
1D_10569447_M	3	42.0293	CAGTGTTTGTCACTTCCCCTACTTACCAGGGTGTATGCAGTAACATATATGAGCTTTCCCGAGA	10569447			Chr03	37189190
7S_10574735_M	3	42.057	ATTTCTTCTTCCCCCATGCACGTCTTCAACCTCCCGACGGTGAGTTTCTCCTCTGCAACTTCAC	10574735	24:C>A
1D_10572756_M	3	42.057	AAGATCTTTTTGCTCTTTTTCTGCTACTGACTTCTTCTGCTGAGTTGCTGCTGCTGCCTTTGCT	10572756
2S_10360085_M	3	42.0676	AAGAACGACTCCGCAATGGCGGCTCCGTTGCCGCGACGCTAGGGTTTGGCCCCGAGATCGGAAG	10360085	26:C>T		Chr03	30142703
7S_10356178_efg	3	42.1523	GGTCGTAGAATCGCCTTCCATGATCGCCCCAACTCCCAAGATGAGTTGATTGTATTGATAATGG	10356178	13:G>A	25:C>T	Chr03	816359
2.1D_10373518_M	3	42.1523	CGGGGCACGCTGAGTGCGATGAAGCTGCCAGCAAGCAAGGTAGAGGCACGACGATGGGCAAGCT	10373518			Chr03	31256292
2.1D_10574736_M	3	42.1828	ATTTCTTCTTCCCCCATGCACGTATTCAACCTCCCGACAGTGAGTTTCTCGTCTGCAACTTCAC	10574736
2.1D_10285203_M	3	42.1924	CAGAGTTTTCCACCGAGATCGGAAGAGCGGTTCAGCAGGAATGCCGAGACCGATCTCGTATGCC	10285203			Chr03	29965758
1D_10285792_M	3	42.1924	GTTCAATAGATGAGAGAGATCAGGACCTTTCAAGTACTTGACTCAATGAAAGACGCATGAGATC	10285792
1D_10356409_M	3	42.2285	TATCTCCTTCAGCCTTGGAATCGCCGAGACCTCGACCTTGATCGAAAAGGCATCCCAGTTGAGC	10356409			Chr03	29994905
2.2D_10375758_M	3	42.2285	GGGGACTTAGAACAGGTGCAGGAGATGTTAGAGGCGCAACGGACGGCGGCAATAGGTGGGCGGA	10375758			Chr03	30440170
7S_10326620_M	3	42.2612	AGAACGAGCAAAATTCAGTCTAAACTATGGGTATCAGCCACAGTATCTACTGTATAATTATAAG	10326620	8:G>C		Chr03	30796918
2.2D_10274754_M	3	42.2909	TGACGATGGTCCAATCCATGCTGTCACCGAGATCGGAAGAGCGGTTCAGCAGGAATGCCGAGAC	10274754
2.1D_10373286_M	3	42.3429	CGTGGCCGTCGTGGAAGCAGCAGAAGAGGAGGGACGGGGAGGAGGAGGCCGATCTGAGCTTGTG	10373286			scaffold_2490	1108
1D_10330240_M	3	42.3429	GCCCTGTTTCCACGCGCGGGAGAAGGGAAGAAGAGGAAGACGGATGGGCCGAGATCGGAAGAGC	10330240			scaffold_2490	1108
2.2D_10327083_M	3	42.3429	GAAACTCACTGTGCATTAAAGTCTAGTTGAAGCTCATGAAAATAATCGAAATCAGGCTCAACTT	10327083
2.2D_10373282_M	3	42.3429	CATGGCCGTCGTGGAAATAGCAGAAGAGGAGGGACGGGGAGGAGGAGGAGGATCTGAGCTTGTG	10373282			Chr08	59796826
2.1D_10370809_M	3	42.3658	CCGCGACAGCAGCTTTGCCGGCTTATTCCAACCGCATGGCAGCAGTCCCAGGCAGTTTCCGAGA	10370809			Chr03	31450091
2.2D_10340849_M	3	42.3765	CGTGGCCGTCGTGGAAGCAGCAGAAGAGGAGGGACGGGGAGGGGGAGGAGGAGGAGGATCTGAG	10340849	31:A>G		scaffold_2490	1116
2.2D_10318970_M	3	42.4064	GAATTTGGCCATTTAGCGTGCGACTGCCACCGAGATCGGAAGAGCGGTTCAGCAGGAATGCCGA	10318970			Chr03	30466381
1D_10367905_M	3	42.4064	AAAAAAGAGAGGAGAAAACGAGGAAGAGACGAGGGGGTTGTCAAGCAGAGAGCTAGAGTGAGGG	10367905			Chr03	30440170
1D_10375740_M	3	42.4064	TGGGACTAAGAACAGGTGCAGGAGATGTTGGAGGCGCAACGGACGGCGGCAATAGGTGGGCGGC	10375740			scaffold_69	7431
3D_10278672_M	3	42.6098	GAGCAATTCATTTTCTATCGATGCTGACGGCCGAGATCGGAAGAGCGGTTCAGCAGGAATGCCG	10278672			Chr08	20187826
1D_10572578_M	3	42.6969	CCCCGCTGAACCGCCGCCGCCAACCTCCCGTCGTGCTTCAGCTCCGACGCCGAGATCGGAAGAG	10572578			Chr03	30524987
2.1D_10573882_M	3	42.6969	TGCATTCTAGTAACTAAGGGATGTGCCTAAAAAAATGTCTTTACGAGCAGCTTTTTAAGAGTGT	10573882
7S_10276565_M	3	42.6969	ATCTCTCTCTCCAACTCTCTCTTTTTCGTTGTTTCCTGCCTTCTCTATCATCGCCCGCTGGCCT	10276565	12:C>T
7S_10352198_M	3	42.7159	GCTTCCAGCCACGCTCAGAGTTTACAAACAAAGCACTCGTTTCCCTCTAAATTTTGCTTCTTCG	10352198	18:G>C		Chr07	2923572
1D_10569316_M	3	42.7159	AAGACCGCGCGTGGAGAGGAAACGAGCAAGAAGAAGACCGAGAAGGCCAGGCCGAGGCAAGGGG	10569316			Chr07	47359785
1D_10327541_M	3	42.9148	CAAATTAACATACTAAATGATGCGATGAACTCTTTTTCAGCATTAAATGCGACCCACTTGTTTA	10327541	2:A>G		Chr03	33322094
2.2D_10569831_M	3	42.9148	CGACTAAACTGAGGATCGAGTCCACTCGGCCGAGATCGGAAGAGCGGTTCAGCAGGAATGCCGA	10569831			Chr08	10661643
2.1D_10574382_M	3	42.9148	CGAAGATTAACTACACCACTATTGTGAAAATAGGCATGCTGCATTACCCGAATGAAATGGGTCT	10574382			Chr03	33629068
1D_10367499_M	3	42.9148	TTGCTCTTCATCGTGACTAACGGCTGCTCGACACCACGTCCCACCAGTCCAAGACTGCGCCGCC	10367499			Chr08	41058165
1D_10569722_M	3	42.9148	TGGGGCGCGCTGAGCGCGACAAAGATGCCATCAAGCAAGGTAGAGGCACGACAATGGCCAAGCC	10569722			Chr06	32293277
2.1D_10369882_M	3	42.9148	CGACTTGGTTCAACAGAACTACATAGAAAGTGACACAGAATCGTCAGTGTTGCCGAGATCGGAA	10369882	13:A>G		Chr08	41058153
2.1D_10369926_M	3	42.9148	CCGCGACGGCAGCTTTACAGGCTTATTTTAACACCACAGTAGCAGTCCCCGAGATCGGAAGAGC	10369926			Chr03	33848045
2.1D_10361301_M	3	42.9148	CTCCAGCCAAACGAAAAACATCGACGCCGCCATCACATCGGCTACCGACCGTCGTTGTACGCCA	10361301
2.1D_10569477_M	3	42.9148	CCGCGACAGCAGCTTTGCCGTCTTATTCCAACCGCACGGCAGCGGTCCCAAGCACTTTCCGAGA	10569477
2.1D_10569522_M	3	42.9148	CTGCGACAGCAGCTTTGCCGACTTGTTCTACACCACAGAAGCAGTGCCAGGCGGTTTCCAGTGA	10569522
2.2D_10315605_M	3	42.9148	GACGTGCTGAGCGCGACGAAGCGAGCCAGCAAGCGAGGTAGAGGCGTGACGAGACGATGCGCAA	10315605			Chr08	41058170
2.1D_10288970_M	3	42.9148	TATTAACTATAAACAACTTCCTTTTTAGGCCATCCACCCGAGATCGGAAGAGCGGTTCAGCAGG	10288970
2.2D_10376591_M	3	42.9148	CAGGACGTGCTGAGCCCGACGAAGCGTGCCAGCAAGCGAGGTAGAGGCGCGACGATGGGCAAGC	10376591	29:C>G
2.1D_10571486_M	3	42.9148	ATCTCTCTCTCTAACTCTCTCTTTTTCGTTGCTTCCTGCCTTCTCCATCATCGCCCGCTGGCCT	10571486			Chr03	33729332
1D_10573111_M	3	42.9148	GCTTCCAGCCACGTTCACAGTTTACAAACAAAGCACTCGTTTCCCTCTAAATTTTGCTTCTTCG	10573111			Chr03	31122282
2.1D_10572091_M	3	42.9148	CAGGGCACACTGAGCACGAAGAAAATGCCAGCAAGCAAGGTAGAGGCATGACGATGGGCAAGCC	10572091			Chr03	31083314
1D_10370221_M	3	42.9148	TCGTACGGTCACTGGCGAAGCTTTGATGGACGACGAACGGCCTTTCTTCTCGTCTAGGGGTCGA	10370221	24:T>C		Chr03	31083312
1D_10569559_M	3	42.9148	GAGCGACGGTAAACCAGCACTAGAAAAAGAGCACCGTAGAATTTGCTTGAAACGGAAAAATTTA	10569559			Chr07	42913578
2.2D_10574395_M	3	42.9148	CTGCAAGCGCGGTTCTTGTGGCAATCGATTCAAAAAATCAAGAAGCAGGTGCATTGAAAGATCG	10574395			Chr03	31083313
1D_10343723_M	3	42.9148	TGGGGCGCGCTGAGCACGACGAAGATGCCAGCAAGCAAGGTAGAGGCACGATGATGGGCAAGCC	10343723			Chr03	31256288
1D_10569709_M	3	42.9148	TGCACATGCCGCTCCTCCCTCTCCTCGTCTCTTCTCTCTCCCCGTTGGTCTGCGTGCAGCACCG	10569709			Chr07	43010557
2.2D_10372929_M	3	42.9148	CAGGACGTGCTGAGCGCGACGAAGCGTGCCGAGATCGGAAGAGCGGTTCAGCAGGAATGCCGAG	10372929			Chr03	31256293
2.1D_10371215_M	3	42.9148	CAGGACGTGCTGAACGTGACGAAGCTTACCAGCGAGCGAGGTAGAGGCGCGACGATGGACAAGC	10371215			Chr03	31083310
2.2D_10326969_M	3	42.9148	CCGAAGATAGAAAGCCATTTTAGTGATTCCAGTTTCTCAAGACCTTCAATCTCAACCAGTTCCG	10326969			Chr07	42913576
2.1D_10348707_M	3	42.9148	TCATAGCAAACGAGATATAATAAACAGAAAGTAAACTAATTGTTTGATTCGGTATACTTCCGAG	10348707			Chr03	31083319
2.2D_10337007_M	3	42.9148	CGGGCACGCTGGGCTCGATGAAAATGCCAGCAAGCAAGGTAGAGGCACGACGATGGGCAAGCCG	10337007			Chr03	31001880
2.1D_10569521_M	3	42.9148	CTGAGTGAACAAGGAAGCGGCATTTGACGTTTGTGCTGGAACGTGAAGCAGTGTGTTGTATATG	10569521
2.1D_10351353_M	3	42.9148	CAGGATGTGCTGACCGCGACGAAGCTTACCAGCGAGCGAGGTAGAGGAGCGACGAGACGATGGG	10351353			Chr03	31450165
2.2D_10370805_M	3	42.9148	CCGCGACAGCAGCTTTGCAGGCTTATTCTAACCGCATGGCCGCCGTCCCAGGCGGTTTCCGAGA	10370805			Chr10	1753450
2.2D_10306378_M	3	42.9148	CTGCGATTGCAGCTTTGACGACTTATTCTAACACCAAAGCAGCAGTACCCGAGATCGGAAGAGC	10306378			Chr03	31083313
1D_10337069_M	3	42.9148	GTTTGACCAGTTCTGGACCTCCTATGGTCAAGTGTCCTGAATCGGTACCTTTGTAATATATGCA	10337069
2.1D_10569476_M	3	42.9148	CCGCGACAGCAGCTTTGCCGACTTATTCTAACACCACAGCAGCAGTCCCAGGCGGTTTCCAGTG	10569476			Chr03	30987724
2.2D_10351352_M	3	42.9148	CAGGACGTGCTGAGCGCGACGAAGCTTACCAGCGAGCGAGGTAGAGGAGCGACGAGACGATGGG	10351352			Chr03	30740401
2.1D_10305245_M	3	42.9148	CCCCGCTGAACCGCCGCCGCCAACCTCCCGCCGTGCTTCAGCTCCGACGCCGGAAAACAGTGAG	10305245
3D_10306376_M	3	42.9148	ATTTAGCTTGGCAGTCAAATTACAACGACCCGAGATCGGAAGAGCGGTTCAGCAGGAATGCCGA	10306376			Chr03	31450169
2.1D_10371510_M	3	42.9148	CAGGACGTGCTGAGCGCGACGAAGCGAGCCAGCAAGCGAGATAGAAGCGCGACGAGACGATGGG	10371510			Chr03	31256293
2.2D_10317396_M	3	42.9148	CGGCCGTGGCAACAGTTTTGCCGACCTAATCTAACACCACATCGGCGGTCCCAGGCGGTTTCCA	10317396
2.1D_10288855_M	3	42.9148	GTCGTGGAGATTGCAGGTGTTGAAGCGCAATGGCAGACATGCAAGGAAACAGATGAGCGAGACT	10288855			Chr03	31442842
1D_10320158_M	3	42.9148	TACTTGTGCTATGCAGGGAGTGCGGAGAGAGATTTGATGAGATTCCCGAGATCGGAAGAGCGGT	10320158			Chr03	1280049
2.2D_10568535_M	3	43.8558	TAAAGCAGGAAATTTTGTTTTAGTCAATGACATAAAAGAAAAGAGTACAAATTTCTTCCGAGAT	10568535			Chr03	55239039
1D_10277566_M	3	43.8558	AGAGTACTCATTCGACGAGAAGAAAAGAATAGGGCAGAGAGTGTCCACTTTGATCCAATGTATG	10277566			Chr03	56010440
1D_10277905_M	3	43.8558	TAAAGCAGGAATTTTTATTTATTTTTATGCATCAGTGACATGAAAGCAAAAGCGTATAAAATTT	10277905			Chr10	9981913
2.1D_10272930_M	3	43.8678	AAGATCTTTTTGCTCTTTTTCTGCTACTGACTTGCTGCTGCTTTTGCTGCTGAGTTGCTGCTGT	10272930
1D_10326840_M	3	43.8687	ATGCTTTCTTTTAATCATATGGTGTGCTTCTTTAGTGTTTTTCGTGGTGATCGTCGCTTTCGCG	10326840			Chr03	41515497
2.1D_10368666_M	3	43.8688	AAGCTCTTTTTGCTCTTTTTCTGCTACTGACTTCTGCTGCTGAGTTGCTGCTGCTGCCTTTGCT	10368666	4:C>A
2.2D_10571386_M	3	43.869	ACAGAGAGAGAGAGAGAGAGAGAGAGATGATTAGGGTTTTCTAATTGTGAATTTTTTGGAATTC	10571386	2:C>G		Chr03	34982320
2.2D_10289133_M	3	43.8692	GGCCCGCGGTGGAGGACAGCCTCGCCGAGATCGGAAGAGCGGTTCAGCAGGAATGCCGAGACCG	10289133
2.2D_10289091_M	3	43.8694	AAACCGTTTCTCCCGCCCTCCTTCTTCCATTCCGTTCTGACCGAGATCGGAAGAGCGGTTCAGC	10289091
1D_10573110_M	3	43.8817	GCTTCAAGCCACGCTCACAGTTTACAAACAAAGCACTCGTTTCCCTCTAAATTTTGCTTCTTCG	10573110	6:A>C
1D_10361191_M	3	43.8817	CCGCGACAGCAGCTTTACTGACTTATTCTAACACCACAGCAGCAGTCCCAGGCGGCATCCCGAG	10361191			Chr03	31083316
2.1D_10376489_M	3	43.8818	GTTGCAGCAGAGAAGAAGGCAGAGGAGCAGCAGCAAAGCAACAGCAGGAAGTCAGCAGAAGGGA	10376489	18:G>A
1D_10373508_M	3	43.8818	CGGGGCATGCTGAGCGCGACGAAGCTGCCAGCAAGCAAGGTAGAGGCATGACGATGGGCAAGCC	10373508			Chr03	31156074
1D_10278527_M	3	43.8818	TCCCTTGCTACGCTTACTTGATCTATCGACCTGGAAGGAGATGAAGGAGTGGGACGTTGATGTT	10278527			Chr03	31256292
2.1D_10573701_M	3	43.882	CAGGACGTGCTGAGCGCGACGAAGCGAGCCAGCAAGCGAGAAAGAAGCGCGTCGAGACGATGGG	10573701			Chr07	42913576
2.2D_10328051_M	3	43.8826	CCGTAGATATAAAGCGATTCTAGTGATTCCAGTTTCTCAAGACCTTGAATCTCAACCAGTTCCA	10328051			Chr03	31442841
2.2D_10278708_M	3	43.8827	GTTTGGGCTTATAACGGCAAATCAGAAGACACAACCGAGATCGGAAGAGCGGTTCAGCAGGAAT	10278708
2.2D_10372931_M	3	43.8828	CAGGACGTGCCGAGCGCGACGAAGCGAGCCGAGATCGGAAGAGCGGTTCAGCAGGAATGCCGAG	10372931	4:G>T		Chr08	41058153
2.2D_10369885_M	3	43.8829	CGACTTGGTTCAACAGAACTACGTAGAAAGCGACACAGAATCGTCGGTGTTGCCGAGATCGGAA	10369885			Chr04	13245755
2.2D_10329564_M	3	43.883	AAGGCCGCGCGTGGAGAGGAAACGAGCAAGAAGAAGGCCGAGATCGGAAGAGCGGTTCAGCAGG	10329564			scaffold_2083	2549
2.2D_10573408_M	3	43.883	CCGCGACGGCAGCTGTACCGAGATCGGAAGAGCGGTTCAGCAGGAATGCCGAGACCGATCTCGT	10573408
3D_10363558_M	3	43.8843	CTGCAAGCGCGTTTCTTGTGGCAATCGATTCGAAAAATCAAGAAGCAGGTGCATTGAAATATCG	10363558	32:G>A
2.1D_10342057_M	3	43.895	TCCTTATTGGACCTTGCATTAGATGGAGTGGAAATTGCCGAGCTCCCAGAATCCATAGCAGCTT	10342057
2.1D_10574275_M	3	43.8954	CGACTTGGTTCAGCAGAACTACATAGAAAGCGAAACAGAATCATCGGTGTTGCCGAGATCGGAA	10574275			Chr04	13245755
2.2D_10377159_M	3	43.8955	CTTTGACTTGCTCCCCTCTGCTTTGCCGTGCGTGGAAGAAGAGAGGAAGGAGGAAACGGGTGGG	10377159			Chr08	17937872
2.2D_10572918_M	3	43.8956	CAGGACGTGCTAAGCGCGACAAAGCATACCAGCGAGCGAGGTAGAGGCGCAACGATGGACAAGC	10572918	16:G>T		Chr08	41058170
2.2D_10285479_M	3	43.8957	GCTTTCTTGGTCCCCAAAAAGCACACAGCAACAGTTTTCACCCTTTCACAACACAAACCTAGAA	10285479			Chr03	30468031
3D_10342777_M	3	43.8976	CCAAGAAAACATTATCAGAGGTATGCCCTTTCTTTCATATGAACTGAAGCAGGTGCTCCACCAA	10342777			Chr03	34603458
2.1D_10352688_M	3	43.9077	TGACGATGGTCCAATCCATGCCATCACCGATGAACATATCACGTTCTTCACGTCCCTTCCAATC	10352688	22:C>T		Chr05	15492012
2.1D_10376255_M	3	43.908	AAATCTGAAGGGACTGCCCAGTAGCATAGGCGAACTGGTTTCGCTAAACCAGCTTGATTTACAC	10376255			Chr03	32153793
2.1D_10571766_M	3	43.908	GAGTTGTCTGCTTCCTGTTCCTGAATTTCATGAGATGTTAACGCTGTAGGGGATACATGACATT	10571766			Chr03	30467914
2.2D_10369027_M	3	43.9087	TAATCTGAAGGGACTGCCCAGTAGCATAGGCGAACTGGTTTCGCTAAAGGAGCTTAATTTATTC	10369027	1:T>A		Chr03	32153793
2.2D_10574884_M	3	43.9089	CCGCCTACCACGAGGCCACCTCCTCGGACTGCGACGACGGCCGCAACACCCGCAAGTTCCGATC	10574884			Chr03	32108090
7S_10573700_M	3	43.932	CAGGACGTGCTGAGCGCAACGAAGCGAGCCAGCAAGCGAGATAGAAGCGCGACGAGACGATGGG	10573700	18:A>G		Chr03	31256288
7S_10349637_M	3	44.0844	CTCTCAGTGTACCCCCGAGTTCAACCGAGATCGGAAGAGCGGTTCAGCAGGAATGCCGAGACCG	10349637	8:T>G
2.2D_10359065_M	3	47.8355	GAAGTTTGCAGGGAACTTTCCTGTCAGGATCTCCAGGATGAGGATTCCAAGGCTCCAGACGTCG	10359065	40:G>C		Chr03	40424475
7S_10357918_M	3	47.91	CTTCGGCATCCTGCAAATCCAACGATTCCGTAGTGATTCAACCACTCTTCAGAAGGTCCAACTC	10357918	12:T>A		Chr03	36031689
2.1D_10327797_M	3	47.9329	ATCAACATTGCAGGTGGCCCAATACTAGGCTGCACCGCTTCCTGTCGAGTTGACTTGAAGTTCG	10327797			Chr03	40383461
2.2D_10334488_M	3	47.9718	GGAACGCTTTATCGGGATCGAACGATACAAATAAGGAAGGAAATCCCGAAATGATAAGACACGG	10334488			Chr03	39422925
2.1D_10333415_M	3	47.9718	CAGCCTCGACGCTACAACTAAGTCTTCGACAAAACTCACTGCTGCTATTTGTTTAGGGTCAGAG	10333415			Chr03	39364864
1D_10571556_M	3	47.9718	CAGCAGCAACTTGCGAATTTAACCCAGCAGAGAGGCAAGGAGGTCAGAAGAGTGATCGATATCT	10571556	53:T>C
2.1D_10568784_M	3	49.8678	AAGAAAAGCAAATGCTCCTCTCTCCGGCAAAGGCATGTTGAGAACTCTCCGAGATCGGAAGAGC	10568784
1D_10568783_M	3	49.8678	AAGAAAAGCAAATGCTCCTCTCTCCGAGATCGGAAGAGCGGTTCAGCAGGAATGCCGAGACCGA	10568783
1D_10316165_M	3	49.8678	TGTTCCAAGACTAGGGTTTCTTTTCCAGAACGGAGAGAGAACGGGATGGTTTCCGTGGAAAAAC	10316165
1D_10283568_M	3	49.8678	CTCCGCCCACCGCCACCAGCAAGCCGTCAACAGCAGAGCAGAGCGGCGGAGGGACGGAGGGACA	10283568
1D_10567827_M	3	49.8678	AGAAAGAAACGATGAGGAGAGAGAATATGAGATAGAGAAAGTGAAATAAATGTGTGCAGGCTAG	10567827			Chr07	37168933
2.1D_10361003_M	3	50.132	CATGATCGAAGCCCCTAGTTTCTGTTCAAGCTTCATTATGTGGTGTTACTGATCCAAAGCTAGC	10361003
7S_10361002_M	3	50.557	CAAGATCGAAGCCCCTAGTTTCTGTTCAAGCTTCATTATGTGGTGTTACTGATCCAAAGCCAGC	10361002	3:A>T
1D_10294616_M	3	50.717	AGTCACCTCAGGTCCCGAGATCGGAAGAGCGGTTCAGCAGGAATGCCGAGACCGATCTCGTATG	10294616
2.2D_10278262_M	3	50.7484	AACTAGACAATAATCTGGTATGCCAAATTGTCAAGTGTTGCTCAAATTCAGTGTTGGCCCAATT	10278262
1D_10366627_M	3	50.8189	ATGTTGCTGGAGTCGCGGATTCAAGTCCAAATTCCTTGGTGGAGCGGCAGCGGGTACAGCAGGC	10366627			Chr03	1598441
2.2D_10573693_M	3	50.8189	CAGCAGCAGCGCCGTCAACCACCTCAGCGCCGCCCCGTACTCCTCCAGCAGCCCCACCACGACC	10573693	18:A>G		Chr01	29813799
2.1D_10355381_M	3	50.8189	CAGCAGCAGCAACTTGGGAATTCAACCCAGCAAAGAGGCGAGGAGGTCATAAGAGTGATCGATT	10355381			Chr03	1598374
2.2D_10571698_M	3	50.8189	CTGTAGCTGTAGTCGCGGATTCGAGTCCAAATTCCTTGGTGGGGAGGCAGCGGGTACAGCGGAT	10571698			Chr03	1598374
2.1D_10371718_M	3	50.8244	CAGCAGCAACTTGAGAATTCAACCCAGCAGAGAGGCGAGGAGGTCAAAACAGTGATCGATATTT	10371718			Chr03	1598444
1D_10314442_M	3	50.8244	CACGCCCCCATGCACGCCTGACCGAAGCTCCTGTAGCTTCTTCGCTGGCCTACTTCCACGCACG	10314442
3D_10344661_M	3	50.8585	ACGAGCTTGAGCTTTCTTGACGGGGCGACGGCGGTGATGGAGGGTTTCCTCCGAGATCGGAAGA	10344661			Chr03	18028923
7S_10280447_M	3	50.9486	GGAACGCTTTATCGGGATCGAACGATACAAATAAGGAAGGAAAACCCGAAATGAGACACGGCAA	10280447	44:A>T		Chr03	39422923
2.1D_10568131_M	3	51.0739	CCATGACCAATTGGGTCGCCAATGCTTCGGCAAGGGCTGACAACCCTCTAATCTGTCTAGAGGA	10568131			Chr06	40773492
7S_10341457_M	3	51.1888	GCCAATGGCCATCGTGGGCCTGGATGGATGAGTAGAAGCTGATGGCCCTCCGCAGCGTGGTGGT	10341457	55:G>A		Chr03	40224186
1D_10324586_M	3	51.1888	CAAGTACATCAGTTTCTGAACTGAAGGGGACGCCCCTTTTGTCCTGTATCCACGAGAGGGCTCG	10324586
2.2D_10311446_M	3	51.2831	ATTAGGGGTGGTGGTGCTCTTCGGGCGGCGGTCGCGGGGGAAATCGAAATACGGGCCGAGATCG	10311446
2.2D_10348112_M	3	51.453	TGTTTATTTTTTTATGCTGTCTCTTTTTATAGAAGTTCGTTTATTTGCGTGCAGGGTCGAATGA	10348112	4:T>C		Chr05	32955639
3D_10332504_M	3	52.1323	AATTAACTTAGGTGGCCGAAAGATGGTTTGATGACTGGCATGTTGGGTCAAACAACAACCGAGA	10332504			Chr04	31010455
2.1D_10342740_M	3	52.3065	CAGATTGTGAGAGAACATCCAGCGGGTCAGACGGGAGGATTGGGTCGGCAAGGTCAGGCGGCAG	10342740
2S_10345968_M	3	52.5793	ATACCGAGCTATGGAGAGGAGGAGGAGGGTTCTGGTCTCCATAGGGGATGATGCTGCCGCTGCC	10345968	16:G>C		Chr03	41606151
2.1D_10355219_M	3	52.6114	ATGTTCGAAAAAAAAGAAGAAAAGGCGGATGATTTTCCTTTTTATTTTATTTTAATATAAGTTA	10355219			Chr01	34457045
2.2D_10346227_M	3	52.9162	CAAACACGTTGCCACCTTTAAATCCCTTATCAGCGACCAAGATGCTTCCATACCAACCCTGAAG	10346227	34:C>T
1D_10332498_M	3	53.2153	AATGGTGTTTCCTAGAATTTAAATCTAAGATCCTTATTGCGGCACTAGGGATGAAGCTTCGGTT	10332498			Chr03	41747697
2.2D_10326505_M	3	53.2153	TTGCATTTATCCTCATGGCAAAGCTCACAACCAAGTTTTCTCCTAGGTTATAAGTCTTCACCAT	10326505
1D_10276522_M	3	53.8308	TTCCTGGTGTTAAAAACCGAGATCGGAAGAGCGGTTCAGCAGGAATGCCGAGACCGATCTCGTA	10276522
7S_10345827_M	3	54.0259	AGCCAGCTTCTCACTGAACGTTACAGGAAAAGTTTGATGATTATTGTTTGGAGTCGTGGCACCA	10345827	35:T>A		Chr02	14409975
2.2D_10573666_M	3	54.0584	ATGAACCATGCCATAATTTTTCGATGCTTCGCCCACTTCGTCGAGAAAGCAGCGGGTGACAAAT	10573666	39:C>T
1D_10308993_M	3	54.3275	ATAATTAGCAAACGACACAATTCGCTTGTTGAGAATGCATAGGATGATAACACGTGGAGGCATG	10308993			scaffold_1449	10723
1D_10313841_M	3	54.5138	TTTTAGTCAGTTGGGACAAGACATTGTTAATGTTGTGCGTTACTTTCGTCAATTGCAGCTGCCT	10313841			Chr02	17051398
1D_10325318_M	3	54.5759	CTTCTCTGTCTTTCGTTTTCAAGAAAGGCAAATTGTACAAGCACTCCACTTTCCACTTGCCAGA	10325318
3D_10369177_M	3	55.045	CAATTCCACCCGTTCTCTCCATGCAGAGTCGCTCTCAACAATGAGGAACCGAGATCGGAAGAGC	10369177	8:A>T		scaffold_206	19300
2.2D_10370175_M	3	55.512	GACCTTGCAGGCATTCTCAGGAAATCAATGACGGCGATTGATGGTGAATATTTGAGCGTGCTTC	10370175	39:T>C		scaffold_48	118313
7S_10573046_efg	3	55.6521	CTTTAGGGTTTACTTCATTCAAACCCTGCAAGAAGTTTAGAGCTTAATGCGCGTATTTTTGACT	10573046	52:C>T	61:G>T	Chr03	44981837
1D_10316325_M	3	55.7432	CCGACATCCAAGAATCTTTTGGCTACTTCTGGGTTCGACGTCTTTTAATTACCCCCTGCCAAAA	10316325
6S_10347362_M	3	55.7533	GCACCTCTCCCTCACCCGCGCCCGCAACTCCAGCGCCACCACCTTCGGCCTCACCCGCGACGAC	10347362	31:C>T		Chr03	45332509
2.2D_10568893_M	3	55.9773	ATGGTGTTCCCGCCGGAGCTCAAGGTCGCCACCTTCGACTTTCTGAACCGAGATCGGAAGAGCG	10568893			Chr03	44998032
2.2D_10320716_M	3	55.9773	CGGAGAGAGAACAGCCCCGAGATCGGAAGAGCGGTTCAGCAGGAATGCCGAGACCGATCTCGTA	10320716
2.1D_10373884_M	3	56.0164	GAGGCTCATCAGGGATGCCAGGGCGTCCAGGAGGGGGGCCAGAGATGTCCAGAACTCCTTCATT	10373884	36:G>A		Chr03	45275668
2.1D_10335980_M	3	56.0505	TAATTTCACATATAAACCACATGTGGAGACCACTTCCTTGGCAGTAATAATTATTCCGAGATCG	10335980			scaffold_1677	2073
2.1D_10313237_M	3	56.1425	ATGCCACTATGCATTCATCCAGACTTTGCAAAACACAAGTACGTGGCAATAAGAATCAGCAAAA	10313237			Chr03	45139588
2.2D_10567872_M	3	56.2592	AGCTCGTTGGTGTTGACGCCGTCGATTTCAGTGATGTCATAGTAACAGTAGGAGGAGAAGTAGT	10567872			Chr03	45504263
1D_10572387_M	3	56.2592	CGCCGTCCAGCTCTACCTCAGCTCCTTCATCTCTGCCTCCGAGATCGGAAGAGCGGTTCAGCAG	10572387
3D_10329984_M	3	56.2592	CCTAACCTAACCAATATTTCTAGCCACACTCGCCGAGATCGGAAGAGCGGTTCAGCAGGAATGC	10329984	8:T>A		Chr03	45257339
2.1D_10340649_M	3	56.3144	CCTAACCTAACCAATATTTTCTAGCCACACTCGCCGTCGGTCTCTCCACCACTCTCTACACCGT	10340649			Chr03	45915758
2.1D_10365634_M	3	56.3144	AGAGCGCGAGAGAAAGAGAGGGAGAGGGAAAAGAAAGGCTGGGCCAAGGGAGGAAAAATGAAGG	10365634			Chr05	49929615
2.2D_10373895_M	3	56.5628	GATGCTCATCAGGGATTCCAGGGCGCCCAGGAAGGAGGCCAGAGATGTCCAGAACTCCTTCATT	10373895			Chr03	45275671
2.1D_10567849_M	3	56.5628	AGAGCGCGAGGGAAAGAGAGGGAGAGGGAAAAGAAAGGCTGGGCCAAGCCCAAGCCGAAAGAAA	10567849			Chr03	53299057
1D_10353355_M	3	56.5628	AAGAACGAGAAAGCAGAGGCACGAACCAGAGGGGCAGGCGAGGCAGAGGATCGCACGGCGTGAT	10353355			Chr08	68652266
1D_10364627_M	3	56.5791	AACATGCACCAATAACGTTGGCCCCGACTCCACCCCTTTTGTTATTCATCACATCATCCAGACA	10364627	14:G>A
3D_10568804_M	3	57.0102	AATGATTTTTCTATATAGAGGCCGAGATCGGAAGAGCGGTTCAGCAGGAATGCCGAGACCGATC	10568804
2.2D_10373715_M	3	57.0128	TTGAGAGGCGGGGGCTGGGGAGGGTTCATCGGGGGCGAGGCCTTTGCCTACCCGAGATCGGAAG	10373715	16:T>G		Chr10	7720200
2.2D_10569862_M	3	57.0128	GGCAGGCCTTCTACCAGCGGAGCGGCCGAGATCGGAAGAGCGGTTCAGCAGGAATGCCGAGACC	10569862
3D_10573530_M	3	57.0128	CTCCCCTGGCCACCACCTGGAACGCCGAGATCGGAAGAGCGGTTCAGCAGGAATGCCGAGACCG	10573530
2.2D_10330007_M	3	57.0128	CGAAGTCACGGAGGTCCTCCATGATGTCCCTCTTCTTCTCCGAGATCGGAAGAGCGGTTCAGCA	10330007			Chr03	45338811
2.2D_10362176_M	3	57.0128	AGAATTGGACAATCCACACTTCGCGGCCGTGCAAGCCACCAACGGCGTTGAGGGTCCCCAGATC	10362176
1D_10571760_M	3	57.0128	GAGGCTCATCAGGGATGCCAGGGCGTCCAGGAGGGAGGCCAGAAATGTCCAGAACTCCTTCATT	10571760			Chr03	45275668
2.2D_10314405_M	3	57.4303	ATGAGGAGGTCCCTAGAGAGGGCGCATTGAATTAGCTCCACGCATCGGAGCATGGGGCAACTCA	10314405			Chr04	35003847
2S_10365681_M	3	57.4581	GAGGCGGAGACGAAGGAGCTGAGGTAGAGCTGGACGGCGTTGTAGAGCTCGTTGGTGTTGTGGC	10365681	33:G>T		Chr03	45305009
3D_10572575_M	3	57.4899	CAGTCGGGGTGGTGGTGCCGAGATCGGAAGAGCGGTTCAGCAGGAATGCCGAGACCGATCTCGT	10572575
2.2D_10368113_M	3	57.5694	CCGCCTCTCCCTCACCCGCACCATCAACTCCATAGCCACCACCTTTGGCCTCTCCAACAACGAC	10368113	11:C>A		Chr03	45305077
2.1D_10373893_M	3	57.5694	GATGCTCATCAGAGATGCCAGGACGCCCAGGAGGGAGGCCAGAGATGTCCAGAACTCCGTCATT	10373893	13:A>G		Chr03	45275671
2.2D_10321292_M	3	57.6022	CAGCTCCCACGCGTGGAGGAGAAAGAAAGGAGAAGAAAGATGGACGGGCCGAGATCGGAAGAGC	10321292
2.2D_10312222_M	3	57.6022	GATGATCATCAGGGATGCCAGGACGCCCAGGAGGGAGGCCGAAGATGTCCAGAACTCCTTCATT	10312222			Chr03	71324469
2.2D_10329985_M	3	57.6022	CCTAACCAAACCAATATTTCTAGCCAGACTCGCCGAGATCGGAAGAGCGGTTCAGCAGGAATGC	10329985			Chr03	45275671
2.2D_10569563_M	3	57.639	GAGGCTCTGGCAGAAGGCCAGGAGGCTCTGGCAGAAGGCCAGGACGTCAAGGAGGGACGCAAAG	10569563			Chr03	45304848
2.2D_10362181_M	3	57.639	AGAATTGGACAATCCGCACTTCGCGGCCGTGCAAGCCACCAACGGTGTTGAGGGTCCCCAGATC	10362181			Chr10	7702548
2.1D_10320101_M	3	57.6808	ACTTACATTGGTATGACATATTGTTCAATTTTGTGGATTAACAGGGTGGACCGAGATCGGAAGA	10320101			Chr03	45154235
2.2D_10348620_M	3	57.7159	GAGGCAGGGACCAAGGAGCTGAGGTAGAGCTGGACGTCGTTGTAGTGCTTGTTAGTGTTGACGC	10348620			Chr03	45305009
2.2D_10574173_M	3	57.7159	GAGGAGGCGGAGACAAAGGAACTCAGGTAGAGCTGGACGGCGTTGCAGAGTTCGTTGGTGTTGA	10574173			Chr03	45257326
2.2D_10348619_M	3	57.8478	GAGGCAGAGACCAAGGAGTTGAGGTAGAGCTGGACGTTGTTGTAGTGCTTGTTGGTGTTGACGC	10348619			Chr03	45305007
2.2D_10312819_M	3	57.8478	TTAAAGAAAGAATGGGAACTTCCTTCTAAAACTATCGCTTATGATTGCAAAACTGTTGCGTTAT	10312819
2.1D_10349716_M	3	57.948	GCATACCTCTACTGATACCCGAAGTACCTCCCGAGATCGGAAGAGCGGTTCAGCAGGAATGCCG	10349716
1D_10312788_M	3	58.0024	TGGATGTAAGACATGCTACAGAACGGCGAGTTGTTGGTGATGGTCTCTCTGTGGGGTTCCTAAG	10312788	24:C>T		Chr03	44396092
7S_10353709_efg	3	58.0293	AGGAAAACGACAAAAAATCCTCGGGAGAATGCATCTTGGGCCTCCGATGCGGACCGAGATCGGA	10353709	20:C>A	35:C>G
7S_10368598_M	3	58.1261	GAGGAAGCGGAGACAAAGGAACTCAGGTAGAGCTGGACGGCGTTGTAGAGCTCGTTGGTGTTGA	10368598	6:A>G		Chr03	45305009
2.2D_10363018_M	3	58.3881	ACAAAGATCAAAACGATATCGGACCATGAAACTTTGTCTAAAATTTATTTATTTATTTATTTTT	10363018	41:A>C		Chr03	45606424
2.1D_10569834_M	3	59.3508	CGCGGAGTCAAGCAAGGTTTGGATGGCACCGGGAACACCTGAACTTACCCGAGATCGGAAGAGC	10569834
2.2D_10575330_M	3	59.8756	TAGGAGGAAGCTGCTGGTCGGAGCAAAAACAAGCTGGCCGGAGTTCCGGCGAGCTGGTTTCCGA	10575330
2S_10358895_M	3	59.8756	CTAGTCCATGGCCAGTGGATCAGCCTGCGGGCACAGCTGGAAGAAGTGGGTCCACCTTCAGAAC	10358895	32:C>T		Chr09	12004296
3D_10573540_M	3	59.9817	GTTGCTCTTCCCGCGCGGGGGAAGAAGAAAGATGGAGGGGCCGAGATCGGAAGAGCGGTTCAGC	10573540			Chr08	30306360
2.1D_10574058_M	3	60.0491	CTCTGCCACCACCCCGAGATCGGAAGAGCGGTTCAGCAGGAATGCCGAGACCGATCTCGTATGC	10574058
2.1D_10370933_M	3	60.0491	CTTTTGCAAGCTGTCTATGTCCAGAGGAATGCTTCCCTGAAAACGATTGAATGACAACGACAAC	10370933			Chr10	32075313
2.1D_10273377_M	3	60.0491	CCGCAAGCCGAGTAAGACTCTTGGCCGACCGCCCTTCTTTTTTGTGCCCATGCCCAGTTTCGGG	10273377			Chr10	32075378
1D_10569833_M	3	60.0491	CGCGGAGTCAAGCAAGGTTTGGATGGCACCGAGATCGGAAGAGCGGTTCAGCAGGAATGCCGAG	10569833			Chr06	9766485
2.2D_10273442_M	3	60.0491	CGTCGGACGGCGGACGAGTTCGAAGATCGGGCTACGTCCGTCCGCCTCGCGCGCCTCCTAGCCG	10273442			Chr10	20571624
2.2D_10277485_M	3	60.0491	AAATGGGATCCCCAAATCTCGACTGCCCCAGCAAATTAATGTGCGAAGGAAAGTTGCGCTGGAG	10277485			Chr03	45697256
1D_10574298_M	3	60.0491	GTTGCTCTTCCCGAGCGGGGGGAAGAAGAAAGATTGAGGGGTTGGGCCGAGATCGGAAGAGCGG	10574298
2.2D_10371439_M	3	60.0959	AGAACAGAGAAACAAGCCGATGATCCTTTACTCCGAAAGGCAAATGTAATCAACAAGAGAGATC	10371439			Chr03	45755230
2.2D_10367238_M	3	60.3528	CCCTTCCCCTCGAACCAGGTAGGTCTCCCCCGAGCGTGTGTGCTCTGTTTTTGGCAGGGTGGCG	10367238	8:C>T		Chr03	76085566
3D_10572129_M	3	60.3528	GAAGAAGGCGAGGTTGAATTAAGTGTTGAAATTTCGAGGACATACTGTTGCTTTGCCTTTTTCA	10572129			Chr02	44180358
2.1D_10278133_M	3	60.3528	CTCTGCCATCCCGCCAGCTCGCCGTCGGTCATCGGTGAGCCGCCGTTTGCCGAGATCGGAAGAG	10278133			Chr03	45756563
2.2D_10376517_M	3	60.3528	TTCCTTTTACTCGGTTTTAACAACTTGACTGGCACGATTCCTCAAACCATTGGTAACATGTCGA	10376517			Chr09	36647931
2.2D_10569461_M	3	60.3528	CCACCTATGAAGCAGTGCTGACGACCTCCAGCAACCCATGGATCCCTATCCCAACCCTCTCGTC	10569461
1D_10364408_M	3	60.3528	GTTGCTTTTCCCGAGCGGGGGGAAGAAGAAAGATGGAGGGGCTGGGCCGAGATCGGAAGAGCGG	10364408			Chr03	3909104
2S_10573968_M	3	63.15	CCACTCCACGTCCTTCTCTTCTTCTTCCTCCAGGAAGCACACCGCTGCCGAGATCGGAAGAGCG	10573968	25:T>C		Chr03	47929221
2.1D_10364738_M	3	63.1809	AGGACATGTCCAAAGCAGTCAGCATTAAGCAAGCGTTCGGAGCGTTCCCTAAGGATGAAAAATT	10364738	21:A>G		Chr03	49178638
2.1D_10285166_M	3	63.1835	TTATAGAGAAGGACGGTTTAATCTTCAAGATTAGAGCTGGAAGAACTGTTCTTACAAATAAGCT	10285166			scaffold_1009	9882
3D_10377609_M	3	63.1867	CTCCGCTACCACCCTTGTTCTTCGCCCGAGATCGGAAGAGCGGTTCAGCAGGAATGCCGAGACC	10377609
3D_10574630_M	3	63.1869	AAGAGAAATAAAAAAAGCGGCAGCAGCAGGTCAGCAGGCAGGAGCAGCAGCAAAGCAACAGCAG	10574630
1D_10336644_M	3	63.1906	AGGGGAGAGGGGATGTCGACGTGCATGGGGGGGGAAGGGGAGGAGAGAGAGAGAGAGAGAGAGA	10336644			Chr08	49911253
2.2D_10350034_M	3	63.1985	TTGGGCTGAATTTGTCACTGGCCGAGATCGGAAGAGCGGTTCAGCAGGAATGCCGAGACCGATC	10350034	6:C>T
2.2D_10377859_M	3	63.2067	GCTGCCATGCTGCAACTTGCTTCAATCTCCTGCTCCTGCTGGCCTGCTGTTCCTGCACGTGGGA	10377859	3:T>C
2.2D_10569986_M	3	63.2075	CTCTAGTGGATGGCAATAGGGGCGGCAATTATAATAAACAACAAGGGTGGTAGAGAGAAATGAG	10569986
2S_10362941_M	3	63.2086	AAGAATGTGCATGTTTGAATAGATTGATTGACATAGGGGTTTATTGGCATGTCTGAAAAAATAG	10362941	30:G>A		Chr03	48266818
2.1D_10275110_M	3	63.2258	ATCTAATTACGTATTACGAAGATGGGAAGATGATGGCAATTTTTTTATTTTTTCAAAAAAAGAA	10275110			Chr03	48302196
1D_10345302_M	3	63.2259	AAACATTTAATAATGCAGAAACTATATAAAATGCACTGCCCATCAAGATCATTAAAAGTTCCGT	10345302	33:G>A		Chr03	48302139
2.1D_10359750_M	3	63.2348	CTCCCGAACTGGGGAAGGACGAATTGAAGGTTGAGACCATCAATGGAGAAACGCTTTGTATCTC	10359750			Chr03	48058700
2.2D_10570058_M	3	63.2348	TTTCTTTCCAAAAGTTGGAGCAGAAGTGGATTTAAAGAAGTAAGTGAAGAAAGAAAAGTTACTA	10570058			Chr03	47994044
2.2D_10347103_M	3	63.2348	CTTCCGCAACTGAAGAAGGACGAATTGAAGGTCGAGATCATCGATGGGGAGTTCCTTTGTATCT	10347103			Chr03	48002630
1D_10315631_M	3	63.2348	GCAGTAGCCAGGGAGTTCAACATCTCCATGACTTGCTTCTTGACTCGAGTAGCCACCTCCGAGA	10315631			Chr03	47893848
3D_10574295_M	3	63.2348	GTGGACGCATTCACTGGCACGGCCTTCAAGGGGAACCCGAGATCGGAAGAGCGGTTCAGCAGGA	10574295			Chr03	47878843
1D_10359592_M	3	63.2348	TTCTTGGTCAACTGGTCAATCTTGAATATTATAATCTCCAAGAGGCAAAACCCTCACGTGAATA	10359592	2:T>A		Chr03	47893848
2.1D_10358914_M	3	63.2348	GTCCCGGAACTGGGGAAGGACGAATTGAAGGTTAAGATCATCAATGGAGAAACACTTTGTATCT	10358914
1D_10339049_M	3	63.2348	GCGGAAGACATAGGTGGCCGCAGTCATTTGCCTCTTAACCAACTCATCAGGAGAGCATGGATTC	10339049			Chr03	48002699
2.1D_10370945_M	3	63.2415	GACCTCGATCGATATGTGGTCCGTGGGCTGCATCTTTGCGGAGATCCTTAGGCACAAGCCCGTG	10370945	13:T>C		Chr10	28918514
1D_10363631_M	3	63.55	GAGCAGAAAAAGACAAAAAAGAAAGATTAAAAAAAGAGAAATGGAAAAAATCGGAAAATAGAAA	10363631
2.2D_10360392_M	3	63.5516	CTGGGGAATCCAGATAGCATCACTGCATATTCAGTGGAAGACAACCGAGATCGGAAGAGCGGTT	10360392	15:T>C		Chr03	48650132
2.2D_10374051_M	3	63.5532	CTTCTTCTTCTTTCTTCCTTCTTCTTCTTGCTGCTGTTTTCCTCGGCCAGAGCTGCTGCTGCCT	10374051			Chr06	33598186
2.1D_10329496_M	3	63.5578	AAAAGTAGCCGATTCACCGAGATCGGAAGAGCGGTTCAGCAGGAATGCCGAGACCGATCTCGTA	10329496
1S_10329495_M	3	63.5578	AAAGGTAGCCAATTCACCGAGATCGGAAGAGCGGTTCAGCAGGAATGCCGAGACCGATCTCGTA	10329495	4:G>A
1D_10353826_M	3	63.5686	CAACGAGTACAGCGGAACCGTCACCAGGATGAAGTTTCACTTGGCCGAGATCGGAAGAGCGGTT	10353826
2.1D_10573281_M	3	63.5688	TTTTTGCAAAACCTTTGGTGGACTGTCACATATTCACGTGAGGTACCAGCACTTGGACCGAGAT	10573281	7:C>A		Chr03	47790736
2.2D_10273669_M	3	63.5689	GCGGAAGACATAGGCGGTCGCGGTCGTTTCCCTCTTGACCAAGTTATCAGCTGACAACGGATCG	10273669			Chr09	38502404
2.2D_10320020_M	3	63.5691	CCAAGAGTAATAGTTCCTCCAAAATCACCGTCCATGTCACCGCCGAGATCGGAAGAGCGGTTCA	10320020			Chr06	2436929
2.2D_10568456_M	3	63.5803	GGGGACGTCGACGTGCATGGGGGGAAGGGGAGGAGAGAGAGAGAGAGACACGCCCACATGGGCT	10568456			scaffold_25	51566
2.2D_10345838_M	3	63.6024	AGCCTGCACCTCCATTTCTTGCCGTTGTCTGAGGAAATCATGTACTCCCAAATCGGTTCTTTCT	10345838
2.2D_10276741_M	3	63.6027	ATATTGACATCGTAAAAGAGCTCAACAACTTGTTGATGAGGCAGACACGAGTGTTTCTTGTTCA	10276741			scaffold_69	136244
7S_10368290_M	3	63.6102	TTTTTGAAAAACCTTTGGTGGACTGTCACATATTCGCGTGAGGTACCAGCACTTGGACCGAGAT	10368290	36:G>A
2S_10353827_M	3	63.6516	CAACGAGTATGGCGGAACAGTCACCAGGATGAAGTTTCACTTGGCCGAGATCGGAAGAGCGGTT	10353827	10:T>C		Chr09	4432748
2.2D_10568679_M	3	63.6578	TGTTTAGATTGCATGCTTGACTCTCTTTCCAGGCAACCCATCCTTGGGTAAATTTCCAATTGTT	10568679			Chr06	2436869
1D_10372329_M	3	67.0708	CGCCAGCTGCAAGGAGATTCCCTTGCTCGACACACACAAGATCGGCAGGGACGATGACGCCGAG	10372329			Chr09	13054407
3D_10362635_M	3	67.0708	TAGAGGAGATGGTCCGAAACCATGTCCCGAGATCGGAAGAGCGGTTCAGCAGGAATGCCGAGAC	10362635			Chr06	55350871
2.2D_10359464_M	3	67.0708	TCGTCCCTTCCAAATGTGACCAATCTCCCAGGGAATTTTAGTGCCTTTACTCAGCTCCGAGATC	10359464			Chr03	52189980
1D_10351427_M	3	67.0708	CATGCCTAGCAGCCGTTCGATATGCACGAAGAGTCCTGGACCGTTGGATGGCGAGGACACGCGT	10351427			Chr03	51856401
1D_10276811_M	3	67.0708	CAGCCGTATGGGGGAGGTGCGTGGAAAAGAAGCTCTGCCGAGACAAGGGGCCTTTTTGACTTGA	10276811
2.1D_10372667_M	3	67.0708	GAGTTTGGAGGGTCAGGTTCTTTGTGACATTTCAGGATTATCCTCTTTGAGAATTTTGAGATTA	10372667	1:G>A		Chr03	52424475
1D_10356945_M	3	67.0708	GGAATCACGCGCACAATTATCCAGCGCTTTCCGTGCAGCATGCCTAGCAGCCGTTCGATCGGCA	10356945			Chr03	52150904
3D_10330350_M	3	67.0708	GTCCTGGATTCCTTCCACCATGTATCATGCTTCCGAGATCGGAAGAGCGGTTCAGCAGGAATGC	10330350			Chr03	52048444
1D_10568521_M	3	67.0708	GTTGTCGAGGGCCTTGATGAACTAGAGTTTTTAACTCAGTTGTCTGTCAACAGTTGTCCTTCAC	10568521			Chr07	21016510
1D_10375505_M	3	67.0708	GTGTCGGCTTCGTGACGTATGACCAGGACATAGTTTCGCAGCTTCAGGAAGTCTTCGATGCTGA	10375505	13:T>G		Chr03	52203216
2.2D_10288357_M	3	67.0708	GGAATTACGCGTGCTACTATTTGCACTTTCCGTGCAGCATGCATCGCAGCCGAGATCGGAAGAG	10288357			Chr03	51825556
2.1D_10311704_M	3	67.0708	CCAAGGAGGGGAATACCAGCCTTACTCGGGCGTTTAGGAGCGAAATCTCGCCCCGATCCGCTCC	10311704			Chr09	30028609
1D_10284313_M	3	67.0708	GTCCTCGTTGCTCAACAGCTTTAGCGCCTGCACGGCTTGGATGGCTCGATGCTGAGGGTCCTAC	10284313			scaffold_1530	6618
1D_10568880_M	3	67.3458	ATCATTTAATATACATGCCACAGTGCTTTGTGGCATTTAAAAGTAACCGAGATCGGAAGAGCGG	10568880			Chr03	51371449
2.2D_10327478_M	3	67.3802	AGTCCTTTTCCATGCACCTCCCGTCCCGCCTACTGTTGCTATCGGGAATCAAGCGAAATTATTT	10327478			Chr03	51820932
1D_10571638_M	3	67.3802	CGCCCATTGGCTCGGATCCTAGCCCCCGACCATTTGCACTACTAATCAGTTATTGATTGCTCTA	10571638			scaffold_257	49919
2.2D_10340624_M	3	67.7458	CCGATTCTTCTTCTTCTTCTTCTTCTTTCTGCTGTTCTCCCTCGCCGAAGCTGCTGCTGCTTTG	10340624			Chr04	33756084
2.2D_10364266_M	3	67.8958	ACCGGACGGGCAATGACCCGAGATCGGAAGAGCGGTTCAGCAGGAATGCCGAGACCGATCTCGT	10364266
2.1D_10334317_M	3	68.102	GAGTGCAAGAATGATAAACTCCTGCTCACAATATAAAATATCCGTTCTCGAGAGTTTTCCATCC	10334317			Chr06	24750812
1D_10313049_M	3	68.1315	AAGAGGAGTAAAAAAAACAAAAGTGCAGGTCAATTGTAGGGATTAGAGACGGCAGCAGCGTGCG	10313049
2.2D_10366861_M	3	68.1708	TGGCGGTCGGTGATGGGTGGCAGCAGCAGCAGGCCGAGATCGGAAGAGCGGTTCAGCAGGAATG	10366861	29:G>A
7S_10371973_M	3	68.4208	GAAAATGGGAACCAAATTTATACCGTCCATGTACTTTCAATGTATAGATTTTGCATTCCAAATA	10371973	7:G>A		Chr08	51388428
3D_10337865_M	3	69.1922	CTCGCGAGATCTGCTGAATGACCGAGATCGGAAGAGCGGTTCAGCAGGAATGCCGAGACCGATC	10337865
2.2D_10318476_M	3	69.2364	AGTGACTCAAACTATGAAAGCGTTGCCCGAGATCGGAAGAGCGGTTCAGCAGGAATGCCGAGAC	10318476			Chr10	20073237
2.1D_10312500_M	3	69.2364	GTAAGTGGCGATGACAAGAATTGCCCTCGAGTCTTAGTTAGAGTCATCGTTGAAGATGTCCTGG	10312500
3D_10276336_M	3	69.3554	GCTGAGCCATTCTGAAAAGGGCGACGATCCTCCGAGATCGGAAGAGCGGTTCAGCAGGAATGCC	10276336			Chr05	76085235
1D_10286686_M	3	69.4002	CCAGACTTTTTCTCCGACGAACTCAACTCTGAAACTTCATTGAATTAACTCACGCCAGAATTTT	10286686			Chr01	38101171
2.2D_10569936_M	3	69.4155	ATGGAGAACAGGGACTCATTGAATGGAACGATGGCATCAACGACCGATAAAGGTCATGTTGAGT	10569936			Chr09	10961610
2.1D_10286920_M	3	69.5458	TAAAAGAAAATGAGCTTCCATACACAGTTGGAAAAATCTGAATCGCTGGTGGAGTTAGATTGGT	10286920	38:C>T		Chr03	53450595
2.1D_10273357_M	3	69.5458	CCATCAGAAGTGAGGCTTAGTGCTTGTACATCTCGATTTGTCTGCCAACACACTCAAGGTTATT	10273357			Chr03	55244223
7S_10369512_M	3	69.8993	CTCAAGGCAGACAACGCAACGGATCAACCGAGCGAAAAGAAAAGGCCTACACATGTTCCGATCG	10369512	2:T>C
2.1D_10278560_M	3	71.1208	TTGACGGAATCTAAGAAAACCTGAAGCCGTTTTAGCTGGAAACGGACCTAACTCAGTCCCAAGG	10278560			Chr07	43118006
3D_10568067_M	3	71.1208	CAGCAAAGTGCCCCCCATTCTTCCCTTTAAAATTTGAGTTACCCAACGCATTTCGCACAGCTGG	10568067
2.1D_10352639_M	3	71.1958	TCGGTCTGTCGTGACGGGCTCCGACGCCTCCGCCCTATGCGCTGCATGTGACACGGACGTGCAC	10352639	13:G>A		Chr11	38401076
2.2D_10319640_M	3	71.3751	CGCGGCTCTGCATCAGAAATTTCCGACCTTGTCGGTTGCTTTGGTCTCCGAGATCGGAAGAGCG	10319640			Chr03	56154722
3D_10353855_M	3	71.4708	CAGGCTTCCGCTCCATCAATGGCGGCCATCAGAGCCGAGATCGGAAGAGCGGTTCAGCAGGAAT	10353855			scaffold_4772	1906
1D_10277983_M	3	71.4997	TTAATACAAGTAGTTTGAGCAGTGCATCATCAACTACATATGTTGATGAACATAAATAGGTGGT	10277983			Chr03	53233638
2.1D_10573329_M	3	71.4997	CTCCAAAGAAGTACTTCAATCGGTTACCGAAGAGGTTTATAGAGCAAGGAAATTGTTAGACGTT	10573329			Chr03	53562246
2.1D_10277153_M	3	71.5258	TTCATCGGTTCCCAGTTTGATTCTTACCTAGGAACTAGAAACCAAACCACATGGTCCCAATTCC	10277153			Chr02	40855947
1D_10351811_M	3	71.5493	CTCGGCAGTCGACGGAGCTTTTTGACTTCAGTGGTTGCATACTCCGTTGCCAAACCTCTCTCAC	10351811	42:C>T
2.1D_10319442_M	3	71.7296	TTTTGGATATCTTCTGCCCGAGATCGGAAGAGCGGTTCAGCAGGAATGCCGAGACCGATCTCGT	10319442
1D_10573912_M	3	71.7603	AAAAGAGAACGACGTACGCGAACAAAAGGACGGCACAGAGGAGACGAGGCAGAGCCGAGGGCGT	10573912			Chr04	16118115
2.2D_10373150_M	3	72.0208	AACGCGTGAGGGAAAAAGAGGGAGAGGAAGAGAAGGCTGGGCCGAGATCGGAAGAGCGGTTCAG	10373150
2.2D_10569299_M	3	72.0208	AAAGTGTGCAATCATAAGGTAAAATCTGTGTTGTTCCATTGAGGAAAAAACATTCAAGTAAGAC	10569299
3D_10338275_M	3	72.0208	TGGCAGGATATCCGTGAGATGCAAGGTTGACAAACTAGACAGAAGCCGAGATCGGAAGAGCGGT	10338275			Chr03	55730609
7S_10356696_M	3	72.0208	TTGAAAAGGTAAGAGAACACGGGACCAAGAAAAAGGGCAAAATCTTAACATCGTTAATCCTTTA	10356696	13:G>T		Chr03	42459301
1D_10569945_M	3	72.0208	CAAAGCAGGAAACTTTTGTTATTGTCAATGACCTGAAAGAGAAGGGTATGAATTTCTTCCAAAT	10569945			Chr03	56010441
3D_10367211_M	3	72.0208	CATGTCCGCCCGAAGACCGCCGCTGTCTTTCGCCATCCTTCGGGAAGTCGACATGTCGTCACCC	10367211	35:A>G		Chr06	9810338
1D_10372984_M	3	72.0208	AACGCGTGAGGGAAAGAGAGGGAGAGGAAGAGAAGGCTGGGCTGGCCTTGGGGAAAAGAAAGGA	10372984			Chr03	55491008
1D_10346668_M	3	72.0208	CGAAGCATGAAAATATCGTTTCAGTCAAGGACATGATAAAGTACAGGACTATAGGGAACGTGTG	10346668			scaffold_26	32137
1D_10315382_M	3	72.0208	CAAAGCAGGAAATTTTTGTTTTCGTCAATGACGTGAAAGACAAGATTTAAATTTTTATCAGATG	10315382			Chr03	56010441
2.2D_10324631_M	3	73.9165	CACCCAGGACCTCGAGACTTGTATCATAGGGAACATCCTCAGGGACACAACTCAGTTCAGGGGA	10324631	20:T>C		Chr03	56884305
2.2D_10568636_M	3	73.9167	TGATGGCTAGCCTGAATTGGGTGTGGCCTAATGCTCGACCTGATGTTCCGGTTTGCATTCAATC	10568636			Chr03	56782601
7S_10325888_M	3	73.9171	GTGAAGGGATATGGGACAACGGAGCGTCGTGTGGGAGGCAGTACCTTGTACGGTGCATCAGCGC	10325888	50:A>G		Chr05	57248841
2.2D_10276887_M	3	73.9224	CGTCGACGAAGAAAAAGAGAGATTACCGAAGCAAGAGCCGTCCAATTTGAGGACGGAGAGCCTG	10276887			Chr03	56749908
2.1D_10286659_M	3	73.9229	AGATTAGATGAGCACATGTGAAATCAAACATAATAAATGGATTTTTCGCGAGATCCAGGACACA	10286659			Chr03	56333236
2S_10354163_M	3	73.929	TGATGGCCAACCTGAATTGGGTGTGGCCTAATGCTCGACCTGATGTTCCGAGATCGGAAGAGCG	10354163	8:C>T		Chr03	56782610
2.2D_10343884_M	3	73.9348	AGACGTGTCATTCAATCTGCTTTCTGGAAATTTACCGAGATCGGAAGAGCGGTTCAGCAGGAAT	10343884			Chr03	56756943
1D_10354164_M	3	73.9348	TGATGGCTAGCCTGAATTGGGTGTGGCCTAATGCTCGACCTGATGTTCCGAGATCGGAAGAGCG	10354164			Chr03	56782608
2.1D_10363956_M	3	73.9494	TTTCACTGACAATGTTTGTGCTCGTCGAATTCCTTCGTATAGACATACCCATTGTGCTCCGAGA	10363956	9:A>G		Chr03	56217651
2.1D_10318550_M	3	73.9567	AGTCATGGCGAGGGAAAGGCCTGAGCTCTCTACCGAGATCGGAAGAGCGGTTCAGCAGGAATGC	10318550			Chr03	56233677
7S_10367916_M	3	73.9624	AAAGCACAACGGTCAACTACTTTCGAATCGCGCGAGAAAAGGTTCGGGAGGTGGGAATCGGAAA	10367916	47:G>C
1D_10273113_M	3	73.9634	AGGCGGAGAAGGAAGGAGGAAGGGAGAAGGAGGAAGAAGGGATCGGGGCCTGGCCGAAGGAAAA	10273113			Chr08	8260448
2.2D_10571789_M	3	73.972	GCGACGTGTTTTTTTTTTTTCCTTCGATTTGTCTAGATAGTCAACAACGCTGTATTTACCGAGA	10571789			Chr07	22452705
2.2D_10571788_M	3	73.9944	GCGACGTGTTTTTTTTTTTCCTTCGATTTGTCTAGATAGTCAACAACGCTGTATTTACCGAGAT	10571788			Chr07	22452705
7S_10324427_M	3	73.9965	ATGTATTTTTTCTTCTACTCACCTGTGGAATCATTAGGTTAATATGAAATTGAATTTCCTACAT	10324427	48:A>C		Chr11	30801661
3D_10272841_M	3	73.9976	GCTGAAAGTGACTAGAATGTTATGTTGAGGATTAAGAGCAAGACATGTTGCTGCTGATGCAGAG	10272841			Chr03	56283252
7S_10357506_M	3	74.0036	CGCGGCTCTGCATCAGAAATTCCCGACCTTGTCGGTTGCTTTTGGTCTCCGAGATCGGAAGAGC	10357506	22:C>T		Chr03	56154722
2.1D_10319612_M	3	74.1478	CCCAGTCCAACCGAAGGCTCTGAACAAGGGCCCGAGATCGGAAGAGCGGTTCAGCAGGAATGCC	10319612
3D_10276290_M	3	74.1478	GATAGCATCTCGGGTTGTGTGATACTTGTGGGAATAATCCGAGATCGGAAGAGCGGTTCAGCAG	10276290
2.1D_10334403_M	3	76.2748	GCATGATTGAAGCCTCGCATTGCGAGAAGAAGATTTGAATTCTCCAGTCCCTTGAACGTGCAGT	10334403			Chr05	57310114
1D_10359169_M	3	76.2748	GCATGATTGATGCCTTGCATTGCGAGAAGATGATTGAGCCATGTAGTTCCTTGAGTGTGCAGCA	10359169	16:T>C		Chr03	57507684
1D_10278559_M	3	76.2748	TTCTTGCCTATTTGGACCGTCATGTACCCCCTTATTGATGGCCCAATGATACACTTGTCCCGAC	10278559			Chr05	57284456
1D_10339955_M	3	76.2883	ATATGGAAAACTTCTAAAGCGGTTGTCCAACCGCTAAGTTCTGTTCAAAATAATGAATCAAGCA	10339955	21:G>A
2.1D_10313584_M	3	76.3021	GGCAGTGCAGGCGTCGTGCTGGAGTCGCGGCCAGTCGACGTCGTGCTCGGATATGCCGAGGTAC	10313584			Chr03	57864378
2S_10358081_M	3	76.3148	AAGAGCACTCAATGAAGTTCGAATTCGATGGCCAGAACTGAGCCGTGGTGAATTCGGTGAGATG	10358081	45:G>A		Chr03	8085143
1D_10316475_M	3	76.329	AACTCCGTAGATGATGGAGAAAATATTGGCTGAGTGGAATACTCCACGTAGGACCATGCAGCTC	10316475			Chr05	39380715
2.1D_10324630_M	3	76.3298	CACCCAGGACCTCGAGACTCGTATCATAGGGAACATCCTCAAGGACACAACTCAGTTCAGAGGA	10324630			Chr03	56877506
7S_10355904_M	3	76.3319	GACCACTGTAGCCCCAATTCCTATCTTAGCAAAGTTAGATGATCTCCATATTCAGTATGAACTT	10355904	20:C>T
3D_10572997_M	3	79.4683	CGGTCCGGGATATGATGTAAATGCTATCGAGTCTGAATCTAGGCACCACTTCTTTCTGAAGTCA	10572997			Chr03	58466876
7S_10359017_M	3	80.4778	CTTTACCACCATGGTGTAGCCATCAAAGAGGTGGCGGAAGTTGTAGTCTCCGACATGCCATAGA	10359017	15:T>C		scaffold_259	17962
2S_10334009_M	3	80.5189	CTGGGGTCTTTCAATGGTTCTGCTATGGGAAAGGGAATTATAATTGGCCTCATGGATACAGGTG	10334009	2:T>C		Chr02	36740613
2S_10365415_M	3	80.5319	TTCGAGAACAGAAGATTAATCGCTGCCCACCGCCAGATAGAATCCGAAGCATACAAGGCCGCAA	10365415	39:A>C		scaffold_259	17892
2.2D_10361361_M	3	80.5417	CTTCACCAACGTGGCGTAGCCGTCGAAGAGGTGCCGGAAGTCGTAGTCTCCGACGTGCCATAGT	10361361	42:C>T		Chr03	58869120
2.1D_10359018_M	3	80.5419	CTTTACCACCATGGCGTAGCCATCAAAGAGGTGGCGGAAGTTGTAGTCTCCGACATGCCATAGA	10359018			scaffold_259	17962
2.2D_10359331_M	3	80.5689	GTGATCTTGGACGTTCCGAGCAATATGGTGGCGGTGAAATCGGAGGAGAGCTGTGGTTCAACAG	10359331	29:T>C
2.2D_10274394_M	3	80.5829	CGCAGCAGCCTTTGATCCTAAAGGAAATGGATTCGAAGAGGACGATGGCCGAGATCGGAAGAGC	10274394			Chr03	58753641
2.1D_10334010_M	3	80.5968	CCAGGGTCTTTCAATGGTTCTGCTATGGGAAAGGGAATTATAATTGGCCTCATGGATACAGGTG	10334010			Chr02	36740613
1D_10321359_M	3	80.5968	CCAGGCTGCTGAAAGTGCCAGCCTCGTTCGACTCAGCAGACCCGCCGCCGAGATCGGAAGAGCG	10321359			scaffold_820	9683
2.2D_10359255_M	3	80.6102	GGGCAAGCTGATTCTTGTACGGATGACCCCGTTCCGAACATGGGCGATCGATTTCCGAGATCGG	10359255	31:G>C
3D_10572256_M	3	80.6259	AAACCCCCCGATAATCCTATTATTCTTGATCATGCCATTTTACATGCAACCCGAGATCGGAAGA	10572256			Chr03	58262066
1D_10278322_M	3	80.6288	ATACCATGTTGGATACAAATGTCGCTGTCGCCCCTCTTCATTCATCAACTGGACGGCTACTGAC	10278322
2.2D_10319961_M	3	80.6306	TCGCTCGTCCCATGTGCGGGAGAAGAAGAAAGGTGGATGGGCCGAGATCGGAAGAGCGGTTCAG	10319961
2.2D_10361711_M	3	80.6362	TATAAACAACTAATGTGATTGGATAACTACTGTGCTTGTTTAAATTGTCACGGTTTATGGTCTT	10361711			Chr03	54905167
7S_10359254_M	3	80.6464	CGGCAAGCAGATTCCTGTACGGATGACCCCGTTCCGAACATGGGCGATCGATTTCCGAGATCGG	10359254	1:C>G
2.2D_10568581_M	3	80.6562	TCACTATTTGAAGGGCAGTTAAAACCGTCCATGCAACCAAGACGGTCCACATGTATATGCTTTG	10568581			Chr03	54928100
7S_10359193_M	3	80.7526	GCGGGATTCCAATTGGACCACAGCGTAGTGCTCCCAATAACATTCTAGCACTACATATATATGA	10359193	36:A>G		scaffold_548	994
1D_10573261_M	3	82.6618	TTGGAACGAGAAGAAGACCAAAAGAGTAAAAAATAATTAAATTAAAAAAAAGCAAAGAAAAGAA	10573261			Chr06	14944463
2.1D_10324323_M	3	84.1132	ATCATATCTTCCAACTTAGAAGAAAGGAAAATACACGTATGATACGCGATCAAGAGCTGGAATG	10324323			Chr03	58577084
2.1D_10570049_M	3	84.1559	TTATTCATGTACTTGGGAGGTATCAGTTGATTCATTATGAACGAAAGTGATTATCCAGCCATCG	10570049			Chr03	58789791
2.2D_10359256_M	3	84.3328	GGGCAAGCCGATTCTTGTACGGATGACCCCCTTCCGAACACGGGCGATCGATTTCCGAGATCGG	10359256
2S_10363538_M	3	84.7784	CTCGAAGAAGCCAGTGTCAATCCCTGCAAGCTGGAATGCCTCAACGGCATCAAGGGACTTCCCG	10363538	52:A>C		Chr10	11782268
2.2D_10312785_M	3	87.5177	TGGAGGGGAGAGAGTGGAATTGAATTTTAGCTAACTGGTTTTTTGCTTTCTTCTTTTGCTGATC	10312785			Chr03	61360351
2.1D_10357102_M	3	88.0349	TTTTCGGATATTAAGTGGGTTGTGGACTATAATAGTTTACATTTGCTCAAAGTTCATAGGCGAG	10357102			scaffold_239	4842
2.1D_10358750_M	3	88.0593	CCAAATGGGTGGAATTTGAGAATCAAACGCCAGGCATCGGCGCGTGGGGGGAGAGGGAAGGGAG	10358750			Chr03	61492478
1D_10314627_M	3	88.071	TCGGTTGGCATCACTAGAGTTTAGTGACAAGATACCACGCGGCTGAGGAGGAGAGACGTGTCTG	10314627			Chr03	62034472
1D_10569960_M	3	88.4345	CATTGATGGAGATCTAGTGAGGTGTTGGGGTCTTGGTTCGGCTCCTGTTCTTCTTCCTTGGGCT	10569960
2.1D_10374205_M	3	88.4596	CATCACCACTCGTTCCAGCCTTCCAGTTCGCCATAGCTAAGAAGCTTGTTACTTCCAGATATCT	10374205	40:A>G		Chr03	61757653
2.2D_10343920_M	3	88.6943	AGCTCATGGGAGGTCCAAATCGAGGCTGGGCAACCTTGATCTGGACCAGGCCGAGATCGGAAGA	10343920			Chr03	62053768
2.1D_10287398_M	3	88.7094	TTAAGAAAACCGAGTCAAAACAGAGTGCAAATTTCGCTGCATATGTGCAGGGACCGACGGTATT	10287398			Chr09	9957334
1D_10361951_M	3	89.0118	TTTTCAGTATGAACTAGCCAACCAATACCCATGAACATTGTTGGCACACTTTATGATCAAAAGT	10361951
1D_10569919_M	3	89.0118	AGGAAGAGAGGCACGGGACCGCGCTCTGCCATCGCCCCCGCTGCTGCCAACCGTCTCGTCGTCG	10569919			Chr11	32212563
3D_10574697_M	3	89.0118	ATCCGTCTCCCTCGCGGCTCCGAGATCGGAAGAGCGGTTCAGCAGGAATGCCGAGACCGATCTC	10574697			Chr03	65404970
1D_10569947_M	3	89.0118	CAAGCGGAAGATTTAAGGTAATATAACATATATAGTAGAAATACACGTTCTTTAGTGTCCGAGA	10569947			Chr03	63644203
1D_10570033_M	3	89.0118	TCTGGATTGCATTTGTTTTGTCTAAAGACGAGAATTTATTCTGCAATAACCAAATTTATTCACG	10570033			Chr03	61632834
2.1D_10375100_M	3	90.5148	AGGCATCGGGGTGGCGGAGCGGTGGTGGCGTCGGCTGCTGAGCAGGCACGGCGGTCACCGAGAT	10375100			Chr09	2940175
2.2D_10571708_M	3	90.5148	CTTCTTCCTTCCTTCCTCCTTCTTCTTTCTGCTGTTTTCCCTCGGCCAGAGCTGCTGCTGCCTT	10571708			Chr03	63355510
2.2D_10338431_M	3	90.5148	CTGAAGGACCGTTCCAAGGACTGGTGGGAGCGGTGCAACAACCCGAGATCGGAAGAGCGGTTCA	10338431
2.2D_10372603_M	3	90.5148	AGGTCGAGGGAGGTCCACATCGAGGCCGAGATCGGAAGAGCGGTTCAGCAGGAATGCCGAGACC	10372603
7S_10374200_M	3	90.5733	CATCACCACTCGTTCCAGCCTTCCAGTTTGCCATAGCTAGGAAGCCTGTTACTTCTAGAGATCT	10374200	13:T>G		Chr03	61757653
2.2D_10358749_M	3	90.5876	CCGAACGGGTGGAATTTGAGAATCAAACGCCAGGCATCGGCGCGTGGGGGGAGAGGGAAGGGAG	10358749	3:G>A		Chr03	61492478
2.2D_10574167_M	3	90.5978	GACACTCCCAAGATATTGAACGCAAAAACCCAAAAATAAAAACAAAACTAAAGGCAAAGAGATA	10574167	8:C>T		Chr03	62715870
2.2D_10363183_M	3	90.5983	ATAGATAAACAGAGAGCAAAGAACGAAAGTTGGGAGCGGAGAAACGTACCCGTCTTAGATTCAG	10363183	52:G>A		Chr03	61551784
2.2D_10568461_M	3	90.603	GGGGGGTTCGAACGTGCTGCGCTGAAGAAAGAGAGAGAGAGAAAGAGAGAGAGAGAGAGACACG	10568461
2.2D_10319535_M	3	90.6033	ATGCTTGGCGACGGCACAAGGGGCTCACCGAGATCGGAAGAGCGGTTCAGCAGGAATGCCGAGA	10319535
2.2D_10330511_M	3	90.6034	TGGCAGTAGCCACAGAGGAGGAGGCCGAGATCGGAAGAGCGGTTCAGCAGGAATGCCGAGACCG	10330511
1D_10288077_M	3	90.6037	AATGTTAGGCGGGAGAACGACGATTAGATTTGATGTTAAAGTGAGCCGAGATCGGAAGAGCGGT	10288077			scaffold_286	33864
2.2D_10277226_M	3	90.6073	ACTGTAGGACTAGTCTCCCGTCACCGAGATCGGAAGAGCGGTTCAGCAGGAATGCCGAGACCGA	10277226
2.2D_10365748_M	3	90.6081	CATCGGGACTGTCCAGCCATCCAGCTCGACCTCTATGGCGCCGAGATCGGAAGAGCGGTTCAGC	10365748			Chr03	82196754
2.2D_10567869_M	3	90.6226	AGCTCAAGGCCCCAAGATGATTGGATGATTGGCCATCGTTCTTTACATGTTCTCAGTTTTTCTG	10567869			Chr03	62749978
2.1D_10359929_M	3	90.6229	GCTTTTTCTCCTCTTCTCGTAGAGAGAGAGAGAGAGAGAGAGAGAGAGAGAGAGAGAGAGAGAG	10359929			scaffold_1756	3656
1S_10334123_M	3	90.6328	CTTTTGCCTTGATGTTGGGGAATGCTTGCTCAAGCAAGATCTCGAGAACGAAGAAGCCGAGGAA	10334123	8:C>T		Chr03	63699867
1D_10363901_M	3	91.9853	TGTTGTGACGCGGATGAAGAGAGCTGCGCTTCTCCTGAACCATCAAAATGCAGAACAAGAATGA	10363901			Chr03	64358622
2.2D_10337279_M	3	92.0178	AAAATATTGCAGATTGAGGGATTGTCCCGAGATCGGAAGAGCGGTTCAGCAGGAATGCCGAGAC	10337279			Chr08	68396268
2.2D_10358221_M	3	92.0178	ACTGTAGGACTAGTCTCCCGTCATGGGTGAAACGTAGGGTGGAATTGCTTGGCACCGAGATCGG	10358221
1S_10339777_M	3	92.0178	AGCAGCCAAGTCGTAGCTGTTAAAAAATTAGAGAAGATCTCATCCGAGGGGGAAAGTGAGTTCG	10339777	3:C>T		Chr08	71759176
2S_10354210_M	3	92.038	TTGATGTCATAGCCTCAAAACATTCAGCATTGCCCGAGATCGGAAGAGCGGTTCAGCAGGAATG	10354210	10:T>G		scaffold_1793	6370
2.2D_10357043_M	3	94.2678	ATTTGCTATCCTCTTATTAACCAAAGGTGAAAATGCTCCCGCAGCACCACCAATTCAGCGGGTG	10357043			Chr03	64421558
2S_10357042_M	3	94.2678	ATTTGCTATCCTCTTATTAACCAAAGGTGAAAATGTTCCCGCGGCACCACCAATTCGGCGGGTG	10357042	36:T>C		Chr03	64421558
2.1D_10327394_M	3	94.5639	CTGCTCACAGAGAGAAAGAGGAGAGAGAGGGCCAGCAGTGCAGTAAATTCGGATTGTGGGCCCG	10327394			Chr05	43215453
2.2D_10362590_M	3	95.0378	GAGGTCCATGGGCGGCGAGATGCCGCCGAGATCGGAAGAGCGGTTCAGCAGGAATGCCGAGACC	10362590
2.2D_10363902_M	3	95.0928	TGTTGTGACGCGGGCGAAGAGAGCTGCGCTTCTCCTGAACCATCAAAATGCAGAACAAGAATGA	10363902	14:G>A		Chr03	64358622
2.1D_10363895_M	3	95.1562	TGTCGTGACGCGGATGAAGAGAGCTGCGCTTCTCCTGAACCATCAAAACGCAGAGCAAAAATGA	10363895	4:C>T		Chr03	64442011
1D_10325360_M	3	95.2809	CTTTTCAGAATTGAAAGAGTTTGTTAAGTTCATATCACCCGACAGGATAATACCAAGTGTCAAC	10325360			Chr03	64096302
2.2D_10365318_M	3	96.8344	TACTCTTTAAAGTAGAGATTCCTCTATCGTCACTCAACTCGTAAAAACTAGGCATGTGCCTTGC	10365318	3:C>T		Chr03	65909028
2.2D_10336029_M	3	97.2808	TCTTGAGGGGAGAGATTGTGAATGAATTCCTAAACCTACAAATATTGCTCTTCCATTTCTTGTC	10336029			Chr03	69722490
2.2D_10568269_M	3	97.3844	CTGCATTCAATCTCGCCTACTCCCTCTCAATTTATTCTCTCGGGTTTGGAATCACTCATGGAGT	10568269			scaffold_524	20090
2.1D_10574886_M	3	97.6365	CGTCGCAAACAATGCCACGGGAAGACAACTGAGTACAGTGACTGGAATCCAAACCCACTCGAGT	10574886	2:G>A		Chr03	69127668
2.1D_10347626_M	3	97.7125	GTCTGAGGTCTTGGTGGTCCTCCTCTGGCAAGTGGCGCCAAACCCAGTGGTGACGCCGTAGATG	10347626	4:T>C		Chr03	69760196
2.1D_10359848_M	3	97.7125	CACTGATGGGCCATGGCCGAGCGCCTCCCGGCCACGGCGAGCGGCGGCGGTCCTCGCGAAACCA	10359848			scaffold_23	59552
2.2D_10569019_M	3	97.8216	CGAGTCAATGAGAGGCTTGCCGAGATCGGAAGAGCGGTTCAGCAGGAATGCCGAGACCGATCTC	10569019
1D_10366752_M	3	98.1178	CACTGATGGGCCATGGCCGAGCGCCTCCCGAGATCGGAAGAGCGGTTCAGCAGGAATGCCGAGA	10366752
2.2D_10323292_M	3	98.1178	GAGGCATGCGCGCCGAGATCGGAAGAGCGGTTCAGCAGGAATGCCGAGACCGATCTCGTATGCC	10323292
2.2D_10368864_M	3	98.1178	CTTCCTTCTTCGTCATTTACCCTAAAAAACCCAGGAAAACCTACCTACATTCTCCTTTTCGACC	10368864	14:C>T
2.1D_10353786_M	3	98.1178	ATGGACGCCGCGGAAGAGGGAGGTGCAAACCGAGATCGGAAGAGCGGTTCAGCAGGAATGCCGA	10353786
1D_10286623_M	3	98.1178	TTCCAGCTGCGGCTGCCGGCCTGGCCCCGACCACCAACTCCCGAGATCGGAAGAGCGGTTCAGC	10286623			Chr08	47378859
1D_10286622_M	3	98.1178	TTCCAGCTGCGGCTGCCGAGATCGGAAGAGCGGTTCAGCAGGAATGCCGAGACCGATCTCGTAT	10286622
7S_10363057_efg	3	98.6138	ACTGTAAAGTCTTGGTTTCCGTTGTCCGAACGTTGGCCATGAATTTGAGTGGACATTACGAATT	10363057	8:A>G	28:G>C	Chr03	67112377
1D_10367421_M	3	98.6138	GTTCGGCCACACCATCGACGGCTGCGATTTCGTGATCGTAAGGAGCTGCCGCGAGTTCGAATCG	10367421	40:A>G		Chr03	72077446
1D_10328113_M	3	98.6278	TGCCTCGGTGGAAACGAGGGTTTCTGGAATGTTCTTACGTCATGTTCGGTCGAGAGCACGTCAT	10328113
2.2D_10349540_M	3	98.6283	CCCCGCTTGCAGCCGTCGCCGCCTCCGCCGCCGCCGAGATCGGAAGAGCGGTTCAGCAGGAATG	10349540			Chr06	34177509
2.2D_10278651_M	3	98.6284	CGGAGGATGCAATTCTGTGAATCCGAGATCGGAAGAGCGGTTCAGCAGGAATGCCGAGACCGAT	10278651
2.1D_10349800_M	3	98.6408	GTCCGAGGTCTTGGTGGTCCTCCTCTGGCAAGTGGCGCCAAACCCGAGATCGGAAGAGCGGTTC	10349800			Chr03	69760205
1D_10368865_M	3	98.642	CTTCCTTCTTCGTTATTTACCCTCAAAAACCCAGGAAAACCTACCTACATTCTCCTTTCTGACC	10368865
2.2D_10274829_M	3	98.6431	TTTCCGTTGCTCTTTCAAATGGTCAAATCTACCTTTGGACCCACTATCTTCCGAGATCGGAAGA	10274829			Chr03	69127602
2.2D_10574020_M	3	98.6433	CGACGGAGAGAGCTGTGAGAGAGAGATCTGAAGGAGAAACCGAGATCGGAAGAGCGGTTCAGCA	10574020			Chr11	41084529
1D_10343470_M	3	98.6561	TGAAGCGATGGCGATTGAAACGTGGGTCATGAAGCAGAAGCTGATGAGCTCAGATAGGAGCCCA	10343470			Chr03	64254051
1D_10371206_M	3	98.6563	TTTCGCGATCCTCATGGTCTGCTTCTTCTCCACTGCGTCCCATTTTGTGCCAAACCCTTCGCAC	10371206	48:T>C		Chr03	66876562
2.2D_10375349_M	3	98.6569	CTTCCATTGCTCTTTCAAATGGTCAAATCTACCTTTGGACCAACCATCTTCCGAGATCGGAAGA	10375349	6:A>G
7S_10363472_M	3	98.6576	CGTCTTTTGCCCCCATAATCTTCATCAGAATTCTCCCAACTTCGCTCGGCCTCGCTTTCCCCAT	10363472	48:G>A		Chr03	66876211
3D_10574452_M	3	98.6597	ATATTGAAAATGCTGGTGTAAGCGTTGCGTCAGTTCCTTCTCAATCCGAGATCGGAAGAGCGGT	10574452			Chr03	66818093
2.2D_10339264_M	3	98.6696	AAATTGAGTTTCGTGCCAAATTCCCTTGTCCATGCATGGACGTTTTCTTGCAAAGCTTGATAAA	10339264	20:A>C
2.1D_10573792_M	3	98.67	GAAGGTTGTCGCTGTTCTTCTTGTGCCAAAGGAGGATTCTCCTCCGTGCCATGTCACAGGCCTC	10573792			Chr03	72022953
2.1D_10341539_M	3	98.6705	GCTCGCGTCCGTCTCGTCGATTTTCAAGTCAGCGTGCGATTCCGATGCGGTCTGGGCGTCGTTC	10341539			Chr06	48732691
2.1D_10574890_M	3	98.6711	CACCGCAAACAACGCCACGGGAAGACAACTGAGTACAGTGACTGGAACCCAAGCCCACTTGAAT	10574890			Chr03	69127666
2.2D_10289505_M	3	98.6718	ACTAGGTTGCAAAGCCCCATCTCACCGAGATCGGAAGAGCGGTTCAGCAGGAATGCCGAGACCG	10289505
2.2D_10572198_M	3	98.6878	TAAAAGGTGATTGGAAAGCTGTTGAGAAAATCCTCGGTGAAGATTGCGGAGCAATTAAGGCCAT	10572198			scaffold_35	15593
1D_10363974_M	3	98.6981	ACATTGAGAAGCATTCCAGAAAAGAACAATTTGATGAAGATCCGCCCCAAATATTAATCGATGC	10363974			Chr03	67855579
2.2D_10366491_M	3	98.7302	TTGGGTTTGCAGTGTGTCGCCGTGTTCAACGTGGACATCTCGTTCGGGGGCTTGAATTTCATAG	10366491	18:C>G		Chr02	4764595
7S_10360566_M	3	98.7367	GTAGAAAGGGCCAAACAGATGCTCGATGAACCAGAGGGGCCCCCGCTACACGAGCGGCGAGATG	10360566	3:A>G		scaffold_2540	3481
2S_10323941_M	3	102.828	ACCCAGATTGCTACCTGTGGAACAACGACCAGACCCAACTCTGTTACAGCTGCAATTCATGCAA	10323941	35:C>T		Chr03	73708526
2.1D_10573881_M	3	102.925	TGATCAGAACCAGCTTCCCCCGAACGCATGGACTCGGAAGAAGCTCGCCGCGCTCGGCGAGGAG	10573881			Chr03	76224187
2.2D_10567890_M	3	102.952	AGGGAAGAGAGAGAGAGAGAGAGAGAGAGAGAGAGAGAGAGGACACACGGACTGTCGGAGGGTT	10567890
2.2D_10567909_M	3	102.966	AGTGAGGCCTTGTTGAAGTTTCAGTTGGATAAGAGCTCCTCAGAGAGGATCTTGAATCTGCACT	10567909			Chr03	75139346
7S_10340468_M	3	102.972	CATCCAAAAGGATCTCGTTTGAGGTCCATAATTGAAGGAATAGTCTAGGTATCACACCGCATTC	10340468	46:T>A		Chr03	74968762
2.2D_10572839_M	3	102.981	AGGGAAGAGAGAGAGAGAGAGAGAGAGAGAGAGAGAGAGAGAGGACACACGGACTGTCGGAGGG	10572839
2.2D_10327689_M	3	102.996	TCAGCGCTTCTCTCCACCTCTTGACCTTCTCCGAATCGCCGCCCTTCGACTCCAACCTCTCCTC	10327689			Chr03	72640743
2.2D_10358347_M	3	102.997	AGGGGAGAGGGGATGTCGACGTGCATGGGGGGAAGGGGAGGAGAGAGAGAGAGAAGACCGAGAT	10358347
2.2D_10368057_M	3	103.024	ATTCATCTCGTCTCTGTAACCATTCCTGTTCTTTGAGTTAGATCGATGGGTCCCCCCATCCATC	10368057	27:T>C
1D_10357179_M	3	103.039	TCTCTCTAGCTCCTGGTACACACCAACTAATTCTATTAAGTTCTACTCTTGATTCATGGGATTA	10357179	27:C>T
7S_10346677_M	3	104.31	CGACGAGCAACTTGAAACAAGTGTCCCTTGAATTGGGCGGGAAATCGCCTCTTATGGTCTTTGA	10346677	29:T>C		Chr03	77115723
2.1D_10360266_M	3	104.425	GGCGCTCAAGGGCTCCAACGAGGAGACCGAATCGTCGGCGCTCGACGCTTCCGAGATCGGAAGA	10360266	17:A>G		Chr03	76623266
2.1D_10336351_M	3	104.425	TCATCACCACCCTACACTGCAACGAGTATCATCGCCACTATTGATGACTAACCGTCGAGTCCCC	10336351
1D_10361366_M	3	104.425	CTTCGCATTAATCCCTTGCTCCTTAATCCTGAGGAGCAACTCCTCTTCCAGGGCCTTCCCTGGA	10361366	28:C>T		Chr10	20611696
7S_10340470_M	3	104.443	CATCCAAAAGGATCTCGTTTGAGGTCCATAATTGAAGGAATAGTCAAGGTATCACACTGCATTC	10340470	58:T>C		Chr03	74968762
1D_10572068_M	3	104.443	AGGGAAGAGAGGGAGAGAGAGAGAGAGAGAGAGAGGACACACGGACCGTCGGAGGGTTGTTGCC	10572068
1D_10350827_M	3	104.458	GGCATTGCACATGGTTTTCGGCTGTTTCACCAAGCGAGATATGGAGGACTCAAAAAGGCGTGAG	10350827			Chr03	76220550
1D_10320892_M	3	104.465	ATAGTTCATTTTGTTTATTGTCTTAAGTAAATCTGTGGATCTTTGGTGTGCCGAGATCGGAAGA	10320892			Chr03	74974155
2.1D_10361921_M	3	104.465	TTCTTGGAAGAACCAGAGTGCTCGAAGCTTTCTCCGCAGCAAAAGCTTCGATCTTGCGACATGG	10361921			Chr03	73695105
1D_10346751_M	3	104.465	TGGAAACATTTGAATTGATCCATATGAAACAGCAAGAGAAAAATGTGCAGATTAATTCTAGCTT	10346751	1:T>C		Chr03	74041466
2.1D_10357552_M	3	104.466	GAATCTTTCAAGAATCGGACAAATGTAGGGGGAAAATCGAAGCTTTTCCGAGATCGGAAGAGCG	10357552	20:C>T
3D_10274228_M	3	104.467	ATTAACCACTTATGGCTGGTCACATCGCTTTGTATATCAATTTAGTCGACCGAGATCGGAAGAG	10274228			Chr03	73711826
1D_10569798_M	3	104.473	ATTTCTCCAAACACCCCCCCCCGAGATCGGAAGAGCGGTTCAGCAGGAATGCCGAGACCGATCT	10569798
2.1D_10325724_M	3	104.473	GGAGTGACAGAGAGAGAGAGAGAGAGTGTGGAAGGTCAAGAAATGAAGTGATAACGAAGGTGGG	10325724			Chr03	23249921
2.2D_10318594_M	3	104.474	ATCTCGACCTAACCTCACGCCGTCTTCCCCGAGATCGGAAGAGCGGTTCAGCAGGAATGCCGAG	10318594
3D_10360757_M	3	104.477	ACTAATAATTACATTGGACGCTGCTACAATCGGATCTATTGTGTGCTGTGGAATCGCTGCATGA	10360757			Chr03	74247430
1D_10275166_M	3	104.48	CAAAAGCTACTGTAATGATGAGAGTGGCAACGAGGCTACAAGATGATGATGTATCCTTCATCCA	10275166			Chr03	71236647
1D_10275133_M	3	104.48	ATGTGGCCTGACCTCATATGGAAGGCGAAGCAAGGAGGATTGGATGTTATTCAAACATATGTTT	10275133			Chr03	73651357
2.2D_10571780_M	3	104.481	GCAGACAAGTTCAGTTGCAAAAAAGAGTAGACTCCCTATTTTGATAAACCAATTACTCCTAGCC	10571780			Chr03	73683654
7S_10361920_M	3	104.486	TTCTTCGAAGAACCAGAGTGCTCGAAGCTTTCTCCGTAGAAAAAGCTTCGATCTTGCGACATGG	10361920	6:C>G		Chr03	73695105
2.2D_10378212_M	3	104.497	AGGGGAGAGGGGATGTCGACGTGCATGGGGGGAAGGGGAGGAGAGAGAGAGAGAGAGAGAAGAC	10378212
3D_10334435_M	3	106.83	GCCGAATCCGAAACTAGAGTGGCTTGGAAGGCTTCATGAATTGCAGACGTTGAGACTGGTTCTT	10334435			Chr03	77956517
1D_10273098_M	3	106.83	AGGAAGCTCTTTTGTTGGGTAAAAACGAAAGATTTGGCAGAGGATTCGTGTGGAGCTGTCATTT	10273098
2.2D_10353584_M	3	107.908	TGATTGACCTAATTTTTTCCGATTTTGTGTGTCGTCATCATCATGTGGTAAAGATGTCCCAAGA	10353584
2.1D_10367093_M	3	108.081	AGGCGGCGGCCGCCGCCATGGCTGGGGTTGATGGGCTTGGGTTGAAGAGGAGATGCGTGTGCTC	10367093			Chr03	77042944
2.2D_10358681_M	3	108.081	CATCATAAAAGCCCGTCCCCGCGCTCTCCCCCGACCCATGGTCGCGGTTGCGGAAATTTAATGC	10358681			scaffold_4672	532
3D_10318923_M	3	108.17	CTTCGCATTAATCCCTTGCTCCTTAATCCGAGATCGGAAGAGCGGTTCAGCAGGAATGCCGAGA	10318923			Chr10	20611713
2.1D_10314381_M	3	108.198	AGGAGAGAGTAAGAGCGCAGGCTGGAGGGGAGGGGAGAGAAGATTATTTTGCATGCAGAAATTC	10314381			Chr03	9791778
2.2D_10362677_M	3	108.242	TTGGGGCCGCGAGGTCGGGCTCCGAGATCGGAAGAGCGGTTCAGCAGGAATGCCGAGACCGATC	10362677	5:G>A
7S_10358680_M	3	108.319	CATCATAAAAGCCCGTCCCCGCGCTCTCCCCCCACCCATGGTCGCGGTTGCGGAAATTTAATGC	10358680	33:C>G		scaffold_4672	536
2.2D_10280621_M	3	109.105	TACAAAAAGAGGGGGAAGAAGGAGATGAAGCTGTAGATATATGGGTATAGACGTTTCGGTTAAG	10280621			Chr11	5137793
7S_10362036_M	3	110.305	CTCCACGAGCCCCATCTCTCTCCAGAACAACGGGCCGGCGACCATCACCCTCAACCAATCCGAG	10362036	5:A>G		scaffold_162	9820
7S_10339856_M	3	110.405	AGGGCCGACATGGAGAAGGAGATACTGGGGATGCTGGACCACCCGTTCCTGCCGACGCTGTACG	10339856	3:G>A		Chr03	78886315
3D_10344777_M	3	111.131	TCCCGACCTTGTGGCTGGCACCAACGATTGCAATGTCTATCAGCCGAGATCGGAAGAGCGGTTC	10344777
2.1D_10316498_M	3	111.348	CAAAACATGCAAGTACAGGCATAAACGCACTTCTCGCCAAGAGCTGCAACGGGCTTTAGGCATT	10316498
2.1D_10571283_M	3	111.482	CTCCAGCATCGCCATTCGGTCGTGGGCAGGGCCCACCGAAACTGCAAGTCACCGCGAGAGCGTG	10571283			Chr03	83546165
2.1D_10273229_M	3	111.604	ATTTCATCATATTTGACCAGCTTCATCGTTGCCTTACAATTTACATACTAAAAATGCTCTGATA	10273229
2.2D_10312995_M	3	111.759	AAAAGAACGAGAATGCGTATAGAAATAAGAAAAAGACGAGGCTGTGATGATTCGCTTGTTTGTA	10312995			scaffold_32	244262
2.2D_10568021_M	3	112.043	CAAGTTTGGCACCAATTTGCCAACTCAATTTGGCCATGAACTACATTGATGCTGTGCCCTCCTT	10568021			Chr03	80302482
2.2D_10573743_M	3	112.077	CGATGTATTGAGCAAGCATCAGACGATGATTGATAATAGATGGAAGTAGCTCACCTTGTCCTGA	10573743	24:C>T		Chr03	82747842
2.2D_10571739_M	3	112.159	GACCAAAAGAGAAAAGGACCAACTGGTGCATCATGGATTTGTACAGATGTTCAAGTCGAGGGAT	10571739			Chr03	80329454
2.1D_10574526_M	3	112.192	CAACTGGGCCTTGGTCGAAATTCCCCCCCCCAATTTCGATTTAAGTTTTTCTTGGCCCATTCGA	10574526			Chr03	80154558
2.2D_10293960_M	3	112.364	GAGCCTGGAAGCTACGAATACTTGAATAAGATTACTGGCCAAGGCATTGTGGATGATGGAAAGA	10293960			Chr11	8671460
7S_10369670_M	3	112.391	TCTCCAAAAAGAATTTGGTTGGAAGCTTTAGGTTACTGAGTTGAGTTCTAAAAGCTAGAATCGA	10369670	48:C>G		Chr07	43561210
2.2D_10359399_M	3	112.391	TGTGTGGCTTTGGCGTGATCATGAGCCTGATTCTGACTATCAGAATAAAACCTGTTTACGAGGC	10359399	5:T>C		Chr03	82519434
2.2D_10337643_M	3	112.391	CAGCAGAAGAAGAAGGAGGAGGAGCGGCCGAGATCGGAAGAGCGGTTCAGCAGGAATGCCGAGA	10337643	10:A>G		scaffold_19	596471
7S_10367156_efg	3	112.517	ATGTGTCTGGGTTGTCGATTTTCTGAATGTCTATGAGTGATGTCGAAGTGGTTGGCTGAGACAG	10367156	12:T>G	39:G>A
2.2D_10569134_M	3	112.564	GCGGAACAGTGACGATCCGGCAACAGTTGGCTTTCGGCCGAGATCGGAAGAGCGGTTCAGCAGG	10569134
2.1D_10568320_M	3	112.564	GAAAAAGCGTGTTGACTTTGAAAATCAGATGGGGAAACATCTTCTGTGGTAGCCAACCAATCTG	10568320			Chr03	80402125
2.2D_10568574_M	3	112.564	TCAAATTTCCGTGCAGTGTCCTCTCCACCTCATGGGCTTGGAACTTTCTGTTGGTAGGCCCGAC	10568574			scaffold_216	51426
1D_10568681_M	3	112.585	TTAACTTCCTTGTGTATTTAGTGGATTTTCTGTTATTTGGGGGGTTTCGGGGGCATTCTTGTTT	10568681			Chr05	18059530
2.1D_10348170_M	3	112.773	TTCCAAGTGAAAGATGTTAGTGGCGGCTGAACCCATTATTTGAGGGATGGGAATTTGACACCAT	10348170			Chr03	82014571
2.2D_10574678_M	3	112.801	TCTCCAAAAAGAATTTGGTTGGAAGCTTTAGGTTACTGACTTGAGTTGTGAAAGCTGGAATCGA	10574678			scaffold_19	596471
2.2D_10571345_M	3	112.814	AAGAGAAATAAAAAATGAAGTGGAAGGCAGGTCAGAGGGCAGCAGCAGAAAATTGGGAGGGGGT	10571345			Chr08	17698577
2.1D_10293903_M	3	113.086	AGCCTAGAATTTTCATTCGTATGATTGCTCTTGAAGATTTTGTTTATGTCATTGCATGCACGAG	10293903			Chr03	80690621
2.2D_10367158_M	3	113.086	ATGTGTCTGGGGTGTCGATTTTCTGAATGTCTATAAGTAATGTCGAAGTGGTTGGCTGAGACAG	10367158			scaffold_117	61505
3D_10294028_M	3	113.086	GGGGAGGTTGGTCCTGCTCCTTCCGAGATCGGAAGAGCGGTTCAGCAGGAATGCCGAGACCGAT	10294028
2.2D_10293942_M	3	113.086	CGTATCTCTCACCTCCTGCATTCCATTCGGCCAAGACTGTAGCCAGCAGGAGGAGCTCGGCTTC	10293942
1D_10568900_M	3	113.086	ATTCGAAGTTTGACCGAGATCGGAAGAGCGGTTCAGCAGGAATGCCGAGACCGATCTCGTATGC	10568900			Chr01	36461959
2.2D_10328213_M	3	113.086	CTTCCCTTCCCTCCTTTCTCTCCTTCTGAATTTAAAATTTTGGGTAAGAATTCGCTTTCTACGT	10328213			Chr04	5522253
2.1D_10273447_M	3	113.086	CGTTTGTAAATCTTATTGTTACGATTGTTCTTGCAGTGCTTGCTGTTGAAGTTACTGTTTGTGC	10273447
2.2D_10567954_M	3	113.086	ATGAGCTATGTTGGCATCACGGTCATGATCGTCACATCATTCTTCCCCCAAATCTACTACATTT	10567954
2.1D_10272992_M	3	113.086	ACACCGCTTGCGGGAAGCGTAGATTTTGGAGAAGATAGGGATGCAGATCTGGACGCTGTCGATC	10272992			Chr03	80289670
2.2D_10572318_M	3	113.086	ATTGGTCAATCACTTGCCGAGATCGGAAGAGCGGTTCAGCAGGAATGCCGAGACCGATCTCGTA	10572318			Chr11	13114927
2.1D_10293975_M	3	113.086	TATGGATTCAAAGAGAAAGTCCTCAAGCTTCTCCTTTGGACTTCCCTGTCTTAACATTGCCGAG	10293975
2.2D_10575181_M	3	113.086	TGCAATAAATTTAGATTGTGAGCCCGAGATCGGAAGAGCGGTTCAGCAGGAATGCCGAGACCGA	10575181			scaffold_216	28429
1D_10567988_M	3	113.086	ATTTACCTCGAATCCATGTCAAAAATCGCCAACCAGAATCATGACCAAATATCAGAATATTGTG	10567988			Chr01	36461958
2.1D_10293994_M	3	113.086	AGAGAGAGAGAGAGAGAGAGAGAGAAACCCCGAGATCGGAAGAGCGGTTCAGCAGGAATGCCGA	10293994			Chr10	17846545
2.2D_10569097_M	3	113.086	GAACCACAGGTGATTAATGTAAAGATGCGGGGTAGTTGCCGAGATCGGAAGAGCGGTTCAGCAG	10569097			Chr06	1433557
2.2D_10316271_M	3	113.086	TTTTTCGATGAGCCTCCAGCATGTCTTTATCGTCAGGACCAGCTAGCTTATGAAGCTTGCCGTG	10316271
2.2D_10293995_M	3	113.086	AGAGAGAGAGAGAGAGAGAGAGAGAGAAACCCCGAGATCGGAAGAGCGGTTCAGCAGGAATGCC	10293995			scaffold_1191	11353
2.2D_10293925_M	3	113.086	CCCGTCAATCTTTTGAGCCTCAGCCCAAAAGGGAAGGAGTAGAATGCAATGCCATGCGTCCGCA	10293925			Chr03	80947214
2.2D_10365591_M	3	113.086	TCCAAATAAAGAATTTGCAGCGATGATGCAGATCTAAGCATATACCAAGCTAAATCGACAGTCC	10365591
2.1D_10293989_M	3	113.086	TTTGACAAACTCAGGCCAGCGACATCGAAACACAGCAGAACAGAGGAGACAAAGGTTGAGGCGA	10293989
1D_10293902_M	3	113.086	AGCAGGCCAGAGCTCGTCAGTCAGTGAGCGAGAGAGGGAGGTGATTGGCCCCCTTTTCGTTTGT	10293902			Chr03	80210020
2.2D_10572344_M	3	114.096	CAGCAGAAGGAGGAGGAGGAGGAGCGGCCGAGATCGGAAGAGCGGTTCAGCAGGAATGCCGAGA	10572344			Chr01	29472360
1D_10341133_M	3	114.097	CTTCCAGCTCCAGCTTCGGCTTCGGCTTACTTCTCCCTCCATTTGCTTTGGGGAAAAATGCGTT	10341133
2S_10356424_M	3	114.097	TCAACAACTTGGAACGTTAGGACCCAAAAAATTTTAATATGATATCAAGGACAGGTCCACGTAA	10356424	41:G>C
2.1D_10273880_M	3	114.1	TCTTCCTCGCCTTCCGAATCAATCGTAGTCGTCCCTGGAAGTATGGTGGTTCACCCTAGCGAAG	10273880
1D_10340131_M	3	114.1	ATTCATCATATTTGACCAGCTTCATCGTTGCCTTACAATTTACATACTAAAAATGCTCTGATAC	10340131			Chr03	83366941
2S_10362578_M	3	114.1	GAGATGCAGCTCCTCCATTCGTCGGTCAAGGCGAAGGTGCAAGTCCTCCGAGATCGGAAGAGCG	10362578	4:A>T		Chr03	82150673
1D_10376832_M	3	114.106	CTCCTGGTCTTCATGCAGCTTCTGACTATTTCTTCCACCGAACGAACATGGAACGAACGCCAAA	10376832	29:T>G
2.1D_10570108_M	3	114.106	TGCCTTATGGCATGCCACCAGTCAATGGGATGCGACCACCAACCGAGATCGGAAGAGCGGTTCA	10570108			scaffold_1828	641
1D_10347070_M	3	114.106	CTGTGACTCCCCAGTCAATCTTTTAAGCCTCAGCCCAAAAAGGAAGAAGCAGCATGCAATGCCA	10347070			scaffold_216	50907
1D_10339273_M	3	114.106	AACAACTGCTTGAAGTTTATTTCTACTTAAAGTGCAAATCAAAAACAAAGTAATCAGTTTGTTC	10339273			Chr05	785320
2.2D_10326610_M	3	114.109	TTTTGCTTATAAAGTGATAGCAAACCGATTGAAACCATTGATGCCCCGATTGATTTCTCCGAGA	10326610			scaffold_411	23845
2.2D_10373392_M	3	114.109	ACTCGGACTCTCTCCCTGCAAATTTTTCTCACCTACCGAGATCGGAAGAGCGGTTCAGCAGGAA	10373392
2.2D_10574857_M	3	114.109	ACTCAGACTCTCTCCTCGCAAATTTTTCTCACCCACCGAGATCGGAAGAGCGGTTCAGCAGGAA	10574857
1D_10273923_M	3	114.109	TGGATTGATGCTTTGGAGAGAAGATAAGAGTCTCTTCAAGTACATGAGACATGACAGTTGATAG	10273923			scaffold_1662	5128
1D_10314967_M	3	114.109	CACCCGATCACGCTTGCATGCATATGAGTCGACCATGGCACTTTCTTGACATTGCGGTGCTTTC	10314967			Chr03	80510799
1D_10327054_M	3	114.109	CTGCGACTTCCCTGTCAATCTTATTAGCCTCAGCCCGAAAAGGAAGGAGCAGCATGCGACTCCT	10327054			Chr06	1642886
2.1D_10336114_M	3	114.112	AAAAAAGGAAAGAAGGTCAGAGGGAGAAACTGCCGGCCACCGTTCTCGAATCGCGGCCGACAAC	10336114
2.2D_10274415_M	3	114.112	CGTAGCCGCACTGCCTTCATGAAAGCCAGGAAACTCCGAGATCGGAAGAGCGGTTCAGCAGGAA	10274415			Chr01	15664536
2.1D_10368985_M	3	114.112	TAGCATTTATGAGGAAAGAACAAAGGAAGCTCGCTTTTGACTTTAGACTCCTCTTTGCAGAAGT	10368985	10:T>C
1D_10348172_M	3	114.112	TTCCAAGTGAAAGATGTTAGTGGCGGCCGAACCCATTATTTGAGGGATGGGGATTTGACACCAT	10348172	28:C>T		Chr03	82014571
2.1D_10368667_M	3	114.115	AAGCACTTTTTGCTCTTTTTCTGCTACTGACTTCTGCTGTTGAGTTGCTGCTGCTGCCCTTGCT	10368667			Chr11	1885386
1D_10341741_M	3	114.116	GTCATGATCTCGTAAAAGTCGAGTATGAAATGGATATCTTCAAAAGTAGGGATGGAAAGCCACT	10341741			Chr03	82155170
2S_10571650_M	3	114.116	CGTTGATGGCATTTACAACGTTTGACTCGTTTGATACATTGCAATGTGCAAAGAACGTGGTCCC	10571650	15:A>G		scaffold_20	217892
2.1D_10276848_M	3	114.119	CCCTAAGAAAGTCAAAGATAAGAACACCCTTTGAAATCTTGAACGCCAGATCTTGGTCAACCAG	10276848			Chr08	27412084
2.1D_10357280_M	3	114.122	AAAATAGACCTTTTTCCATCAGTCGCTTAAAGGGTGTGGTATGAATTTGACCGAGATCGGAAGA	10357280			Chr03	83688580
2.1D_10313959_M	3	114.122	AGGCAATTATGATAACTCACAGAATTGTATTATTTTGATGTTACTGATGATACGTGCTGTCTAA	10313959			scaffold_1056	7472
3D_10367477_M	3	114.122	TCCACTACTATGGATTGAACGGCCTGTGGAGGTTCAGCCCGACCCAAGACAGAATTACTAGCCG	10367477			Chr02	15390074
3D_10277427_M	3	114.122	TCGGCGATGAAGCCAAATCCAACATACCGAGATCGGAAGAGCGGTTCAGCAGGAATGCCGAGAC	10277427
1S_10356423_M	3	114.122	TCAACAACTTGGAACGTTAGGACCCCAAAAATTTTAATATCATATCAAGGACAGGTCAACGTAA	10356423	26:C>A		Chr03	82623071
2.2D_10278907_M	4	0	CCGAAAGCCCTGCTGCTGCTCAACAGGCACCGCAACGGCCGCCGCGCCGCCGCCATCTTGATCG	10278907			Chr04	4840001
2.1D_10273847_M	4	0	TCCACTCTCATGCACGTTTCATTCTCCATTTGCTCATATCAGGAGAAGGCTTTTCGCAAAATAA	10273847			Chr04	591743
2.1D_10572958_M	4	0	CCCCGTCTCCGCCGCCAGCAACTTCTTCAGCTCCCCTGTCCCCCCCAGAAAACGCAGAAATGCG	10572958			Chr05	75663298
2.1D_10351094_M	4	0	ATTCCGACGACGACGACGACGACGAGGGCGCCGCCACTGACGCCGACGCTGGGAAATCTGAGAC	10351094			Chr04	4184445
2.2D_10572893_M	4	0	CAATTGTATTTGCATGAGTCAAGATACCATTGATCATTGAACAGGACTATAAATTTTTGTACTG	10572893	26:A>G
2.1D_10362877_M	4	0	GGAATATGGAATTGAAAGAAGTTAAGCAGGAAAGCCCACTGTGGCGAAATCACAAGAATTCACT	10362877			Chr04	4694870
2.2D_10334844_M	4	0	TAGGAACTCAAAGTCAGCAGCTTTCTGACTCTCTCTCTCTCTCTCCCCCCGCGCAACAAGGTTG	10334844			Chr04	3356323
1D_10354678_M	4	0	AACCGATATGTGATGAATAAAGTAGTCCACGAATTGACAGAAGTCGTTGGGGAGGACAAGATGG	10354678	48:T>G		Chr04	3784610
2.2D_10374944_M	4	0	CACGTCCGCCCGAAGACCGCCGCTCTCTTTCGCCGACCTTCGGGAAGTCAAAATGTCATCACCT	10374944			Chr05	55445065
2.1D_10277802_M	4	0	GAAGACTCCCTTGCATCTGGTTGCCTAAATTCCAAAAGGAAATCAGAGAAGAGAGATTAAGCAA	10277802			Chr04	3998035
3D_10573488_M	4	0	TATTCATGAGGGATGTTTCTGAACATGTTCATTGATCCGAGATCGGAAGAGCGGTTCAGCAGGA	10573488
2.2D_10274477_M	4	0	CTTCGGGGAGAAGAGTTGCAGGGAGAGAAGGCCGAGATCGGAAGAGCGGTTCAGCAGGAATGCC	10274477
1D_10359439_M	4	0.277778	TCCATTCCACCGTCGTTACTGCCAATTCTAGTGGCGTCGCTGTTGAAAAACCACATGAAGCCGG	10359439			Chr04	20190751
1S_10367169_M	4	0.277778	ATTTCCTTTCCTTGACTTATCTCCTCCCCGAATCCCCTTCTTCGCCTGCAACCATCCTTCACCG	10367169	18:T>C		scaffold_830	5996
2.1D_10352533_M	4	0.283878	TATCTTCAACTCTCGTATAATAACTTTGACGGGAGCATTCCCAAAGTTCTAGGCCGCCTGACAA	10352533	2:A>G		Chr05	59419678
7S_10346297_M	4	0.312844	CAATTGTATTTGCATGAGTCAAGATGCCATTGATCATTGAACAGGACTTTAATTTTTTGTATTG	10346297	49:T>A
7S_10311620_M	4	0.425099	CAGCAGGGACGAGACACCACACCAGAGACTTCATCATCGAACAGCAAAAAGAAAGAACACTGTT	10311620	28:A>G		Chr04	321390
2S_10356573_M	4	2.17352	TGGATGACCTCGAGCTCGCGGTTCTTGGCGAAGGTCTCGGGGTCAGCCGAGAGCCCAGCAGTGT	10356573	60:A>G		Chr04	5514374
1D_10365734_M	4	2.22978	ATTCATTGTCTTGCTCCACTTTTGAGCTTCATGAGTTTGAGAGGGCCCGAGATCGGAAGAGCGG	10365734	7:T>C		Chr04	5282730
2S_10312291_M	4	2.27551	GCGGTGTCGCCATCTAGACATGCGTGCGGTTGGGGGCCTCAACTTGCTGCGCATGTGTCCAAAT	10312291	3:G>A		Chr04	5063521
1D_10277993_M	4	2.27717	TTGCCGGAAAATGGGTCCGACACCCAGAAGACCACCCATCTGAAGGGTGTTGCGGCAAAGAAAC	10277993
2.2D_10312578_M	4	2.27835	TAGGAACTCAAAGTCAGCAGCTTTCTGACCCTCTCTCTCTCTCTCTCCCCCCGCGCAACAAGGT	10312578			Chr04	4694876
2.1D_10278851_M	4	2.2877	ATTCCGACGACGACGACGACGACGACGACGACGAGGGCGCCGCCACTGACGCCGACGCTGGGAA	10278851			Chr06	41583483
2.2D_10570057_M	4	2.30822	TTTATCTTGTTTTGCTGTTATTCACCTCGTTTAAGTGGTCTTTTTACACATATTGTGGCTGAAT	10570057			Chr04	4550398
7S_10349294_M	4	2.31587	AAGCTTGTAATGCCCAAGATGCCTCTTTCCTCATGAGCCTCCGAGATCGGAAGAGCGGTTCAGC	10349294	35:G>T		Chr04	4707363
2S_10332202_M	4	5.35778	AAAGCGTGGGTCAAATCAACAAAAGTGGTCACGGGGCTTCCTAACTCAATGAAAGTGGCCAATT	10332202	64:T>C
2.2D_10573190_M	4	5.44868	TCGAGGTCCTCGACGAGCCACGCGGGGCACAGCGGCCTCTTGACGTCGGGGCTATAGTTGAGGT	10573190
[truncated: 4,058 more rows]

## Sheet: 1CCV2-054 Notes
Corymbia citriodora subsp. variegata comprehensive linkage map (1CCV2-054)
Marker ID consists of Class+Type_ID_Segregation
Class:
1	Highest quality
2	(subsetted into 2.1, 2.2 in D markers)
3	Lowest quality
6	1:2:1 coded as 1:1
7	Segregation hypothesized from ambiguous data
Type
D	Dominant
S	SNP
Segregation
M	Male segregating
efg	1:1:1:1 coded as 1:1
Male is heterozygous for all 1:1 SNPs
Male is heterozygous for allele and SNP1 for all efg SNPs

## Sheet: 1CT2-050 Map
Butler et al Comparative genomics of Eucalyptus and Corymbia reveals low rates of genome structural rearrangement
Additional file 2: Table S2 Comprehensive linkage maps created for each parent of the Corymbia pedigrees. 2b Corymbia torelliana (1CT2-050)
Marker	Chromosome	Position (cM)	Sequence	Original ID	SNP1 Position	SNP2 Position	E. grandis Chromosome	E. grandis Position (bp)
2.2D_10568684_F	1	0	TTACCATCATATGATGGACGAGCGCGTAGCAAGTAGGATTTGGCTTACCTGCTTGAATCAAGAT	10568684			Chr01	2441367
2.1D_10285452_F	1	4.01643	CTTCTAAACCTGTTCACAAGTACAACTCAATTTGAAAGGCCTGGAGAGAGTGCATGCGCAGATG	10285452			scaffold_27	203018
7S_10341016_efg	1	4.0755	CTGAAATGTAACTAGTTTCGAACTATTTCATCCTTTAATGCACTTCAATGACATAGATATCTCC	10341016	10:A>G	62:T>A	Chr01	436707
2.2D_10326417_F	1	4.3472	TTACTTACCTCGTGGATGTGATAGAGTAAACTTGAGATATGGGGCACCAGGTCAAGTATCCGAG	10326417	40:T>G
3D_10280942_F	1	5.434	AAAACAGGGCAGCACACTTCTTGTTTGTTGCCGAGATCGGAAGAGCGGTTCAGCAGGAATGCCG	10280942
1D_10363190_F	1	5.434	ATATGTGCTACATCAACGAGATAGATGGAGCTTCAAAGGACTACTGTGATGAGACAAACACCCA	10363190	4:T>G		Chr01	2629159
2.1D_10573125_F	1	6.01769	GGGAAGGGGGTGTCGTGCAGGGGAAGCTGCCCGAAGAGAGAGAGAGAGAGAGAGAGAGAGAGAG	10573125			Chr04	21506772
2.2D_10281310_F	1	7.331	CTCTGCCACCGCCCCTATTCTCCGTCGGGTCGCCGAGATCGGAAGAGCGGTTCAGCAGGAATGC	10281310
1D_10568686_F	1	7.331	TTACTTTGTTGACCAACATTTTCCACTTGGAATCATCTTTCTTGTTTTGATGCCGAGTCTTCAC	10568686			scaffold_95	3347
1S_10340809_F	1	8.936	CGGCTGCGGCCTTCCGTGGTTGAGCTCTATCATTCCTCCTGCAAATCGAAAAGAAAGGCGATGA	10340809	54:A>G		Chr01	6454121
2.2D_10335745_F	1	9.08191	CCATTTCTCCGGCGAGTTCCGGCCCCGAGTTAGCGACCTGCACTGGCCGCGGATAGTCCATGTC	10335745			Chr01	6454734
1D_10573019_F	1	9.471	CTGAGAAATATCTTGAAGACGTGTTGCATTCAGCTCTTTCAACATCAGAATGACATTGAATGTT	10573019	47:A>G		Chr01	5991360
2.1D_10358020_F	1	9.471	AACAAATTCCAAACTCAAATGCACACGAAGACCCCAATCACACACCCCCATATGATGATTAAAC	10358020	46:C>A
1D_10315699_F	1	9.471	GTGAACAGTTGTTCGGGCAAAATGGGAAAGGCTGTTATAAAAGCAGCGGATTCTGCCGAGATCG	10315699			Chr01	5987484
2.2D_10355008_F	1	9.49044	AGCTTGCAATCGAAACTGTCAAAAGTGTGCATCGACAGGATGACTTTTGGCGAAAGACACAGTT	10355008			Chr01	6471542
2.1D_10340810_F	1	9.50002	CGGCTGCGGCCTTCCGTGGTTGAGCTCTATCATTCCTCCTGCAAATCGAAAAGGAAGGCGATCA	10340810			Chr01	6454117
2.1D_10568141_F	1	9.5007	CCCTAGCCTCAGCCTCAATCGTGTTCCGCGACAATGCCGCCTACTCCCAGAAGCTGGTCAAGGG	10568141			Chr01	6454664
1D_10569943_F	1	9.50882	CAAAATTGTATGAATTTCATGGTTGGTGTATATGTCATTCTTCAGTTTCTGTAAAGTATAACTT	10569943			Chr01	6585207
1D_10571471_F	1	11.5216	ATATCAATACTTTGACGGTTGCAGATGATGGTTCTGCCGAGGGATCAAATGTTGAAGACCGAGA	10571471			Chr01	8220030
2.1D_10372755_F	1	11.5306	CTCCAGAACAATTTTATCTCCAGGCAAATTCCACCTGAAATCGGAGGCCTGACCAAGCTCAATT	10372755			Chr01	8559359
1D_10293951_F	1	11.57	CTTGCAGCTGGACAAAGCAGTATGGTCAAAACCAAGCATTAACTTAAACATCTGCTGTCTGGGC	10293951
2.1D_10318553_F	1	11.5811	AGTGCTGGGGCAACCGCGCAGGGAAAATGAGAGGCACTACTCACCGAGATCGGAAGAGCGGTTC	10318553	9:G>A		Chr01	6578506
2.2D_10315294_F	1	11.5913	AGTCCGCGTTCCTTCACTCCAACTGCAAAATCGATCCTGGAAGTTGATGCGGACCGCTCGAAAT	10315294			Chr01	6528677
1D_10345858_F	1	11.5914	AGCTTGCAATAGAAACTGTCAAAAGTGTGCATCGACAGGATGACTTTTGGCGAAAGACAGTTCA	10345858			Chr01	6471542
1D_10371020_F	1	11.6232	CATGCCGATACCCAAGCAAAAACACCATTCAACCAATGCAGATAATATCACTACACTCGCTCAA	10371020	10:A>G		Chr01	8184509
1D_10327741_F	1	11.6238	TTTGAGATCTCACATTGCTAGGGATACCGCTTTGACTTTGCAAATTGGACAATATTCTTCCCTT	10327741			Chr01	6112753
7S_10573880_F	1	11.6243	TGAATGTTTCCGTTGTACTTGTCACTGTTGATGCCAATTCGTGCATACAGGTTTTTTTATGTTT	10573880	31:A>G
1D_10572056_F	1	11.6321	AATCACACTGTAGAAAAGATTCAGCCGCTAGTAGCCTGTAGAAATCCGAGGACTGTGATTTCAT	10572056			Chr01	9097063
3D_10355698_F	1	11.6537	CTACTCAAGCTTAATGATCCATCTCCAGAACAAGTCTTGCAATTTTCTCCACTCTATTACCATG	10355698	31:C>T		Chr01	5925813
2.2D_10315680_F	1	13.817	GGTCTGTGTAGTCACGTGGTAAGCCAAACTTGCCCTTTGGCGGTGGCCGTCGCAGGGACCATAG	10315680			Chr01	10559503
1D_10280572_F	1	14.078	GTGGCGTGGCCGTAAGAAAAAAACATTAGGAAAAGGCGACTCGGTGTAGTAATCGTAACCCAGC	10280572
1S_10333328_F	1	14.078	CACATTGATCGACCTGGCGAACGAGTTTGGAGTTCCGTCCTATGTCTTCTTCACATCGAGTGCT	10333328	4:A>C		Chr03	31433514
2.2D_10281387_F	1	14.2126	GAGTCTTGCCAGAGGGGTTCCTAGACCGAGATCGGAAGAGCGGTTCAGCAGGAATGCCGAGACC	10281387			Chr01	10722337
2.2D_10371017_F	1	14.5092	CATGCCGATGCCCAAGCAAAAACACTATTCAACCAATGCAGATAATATCATTACACTCGCTCAA	10371017	4:G>C		Chr01	8184517
2.2D_10280141_F	1	14.74	CGTGGACAACTTCCCCAACTCGGATGATATGTTACCCGACAGATTGTTGTTGCTCAAGTTCAAG	10280141			Chr01	8285548
2.2D_10280826_F	1	14.74	TGTGGCATGAACCCCTCGATCGCCTGGTGGGCCAGGACCGCAGCTTGCTGGGCCCACCCAATCA	10280826			Chr03	31432854
2.2D_10368191_F	1	14.74	GCGGAGAGGTTGACGACTGCTTGTCAGACGTTGGCTTTGTGGCTCTCCACGAACTGATAGAGGA	10368191	11:T>C		Chr01	10746877
2.1D_10367369_F	1	14.74	GCGGAGAGGTCAGCGGCTGCTTGTCAGACGTTGGCTTTGTGGTTCTCCACGAACTGATAGATGA	10367369	26:G>A		Chr01	11018257
2.2D_10325345_F	1	14.8059	CTTGTTGTCGCTCAGGTTTAGGTCCCTTGTATCTTTAATTCAGATAATTTTTTGAGCTTGACAG	10325345			Chr01	7274577
1D_10343575_F	1	14.8554	TTTTGGCAATTATCAAACGAGAAAAGGTTCGTCAGGCGTTATTACCTCTGCGCACTTTGACTGG	10343575			Chr01	11890487
7S_10370560_efg	1	15.595	ATCCAAAAGGGTCTTCTTCACTCCGACCAGCAATTGTTCAATGGTGGTTCCACGGACGCTCAAG	10370560	7:A>G	31:C>G	Chr01	14484153
2.1D_10361386_F	1	15.663	CTCGGGAACACACCTAGCAAGCTAATATGGTGATGAACATAAACTTGGACGCGAGTGTGACAGC	10361386			Chr01	13429001
2.2D_10365980_F	1	15.7553	AAATGTCTCTGGAAACTCAATTCGGAGCTACATTTGAACAAAAATAAAAGCTCTCACACAACTA	10365980			Chr01	12761307
2.2D_10276506_F	1	15.7553	TGGGTAAATTTTCTTGTTTGTGCACTCCTCCGAGATCGGAAGAGCGGTTCAGCAGGAATGCCGA	10276506
1D_10283864_F	1	15.7553	ATGCCAGGACAGCGTAGTAATCAGACAATGTGGATTGATTGTTGATGTTACTATTGTTGTCATT	10283864			Chr01	13046061
2.2D_10366426_F	1	15.7553	TCCCATACAAATTTAATCCTGGAAGAGAATCATGGAAGGTTGAGTATGGCAGGAACCGAGGAAA	10366426			Chr07	44278669
1D_10362112_F	1	15.7553	AAAGAATCATTTGCTGCCAAGATGAAACATGAAAAATCTGATTTATCTGAAAAAGTGAGCGCAA	10362112			Chr07	44277927
2.2D_10338203_F	1	15.7553	TCCTCTATCACAGCATCATAGCTGCGGCCTCGACTCCGAGATCGGAAGAGCGGTTCAGCAGGAA	10338203
1D_10354648_F	1	15.7553	AAATGTCTCTCAAAACTCAATTCGGAGCTACATTCCAACAAAAATAAAAACTCTCATACAACTC	10354648			Chr01	12781132
2.1D_10320808_F	1	15.7553	ATGCTACAAGAGAAGGTAAATTAAGGGCCGAGATCGGAAGAGCGGTTCAGCAGGAATGCCGAGA	10320808
7S_10371449_F	1	15.8938	AGTGCTTGGAAGTCTTGCTCCGGGATCTCCCACCCGAAGACCTGCGCGTTCTCTCTGATCCGGT	10371449	21:C>T		Chr01	15646161
2.2D_10313186_F	1	15.9707	AGTAGTAAATCAACAACAGATGGCATAAGTTTCATATGGAGAAAATTTACAACAGCCACATTTT	10313186			Chr01	12683284
2.2D_10568722_F	1	16.0974	TTGCGGCAGTTCTCTCCCTCTGAGGTGGCAATGGGAGAGTGACGGAGAGTGTGGGGGCATGAGA	10568722			Chr11	5738563
3D_10364919_F	1	16.1245	CAGGCAGCGTCGCCCGCGGCGTTGACACGGCGCGCGCGCGACTCGGTCAAAACTCGGAAAGAGA	10364919	17:T>C		Chr01	14323376
1D_10367531_F	1	16.1904	ATCACTCCTTCCTGAGCTGCTGCCATGCTGCAACCTGCTGTCAATTTTTTTATTTCCCTTGCAA	10367531
2.1D_10328190_F	1	16.1904	CCTCCCATTTGGATATTGGACAGCTGCTATGGTGTTTTGCTTCTGATTAAGACCTACATTGTGT	10328190
3D_10573150_F	1	16.2168	GTGAGAAAAGCGAAGTTAGGTCGGCAAACAAAAAAAAAGAGAGCGAACAGCAGGAAATCAGGGA	10573150
1D_10574578_F	1	16.2168	GTCACAAGATCTGAGATGCAGAGTAGTTAAATTGTTGAAGTGGGCAAAGAACTCCGAGATCGGA	10574578			Chr01	16194434
2.2D_10330655_F	1	16.2168	ATCTCTGATGTTTGCAGAGCTTAATCCTCCCAACCGAGATCGGAAGAGCGGTTCAGCAGGAATG	10330655
1D_10567769_F	1	16.3553	AATCCCCGATCAGGTAAACACCACTCCTTCGCATGAGCTTAATCTTATCATCCGACATGACGGG	10567769			Chr01	15646234
1D_10315138_F	1	16.373	AACCCGAAGAGGAAGTCTTTTCCTAGAACTCTGATAAAGCTTTTGTCTTTCAAGGGTACAGTAC	10315138	3:C>T		Chr01	15625975
1D_10327416_F	1	16.586	AAGCTCATCAGAAAAGACAAAATGATGCTCTTCCAAGCTAAGGGAATCAATTTGAATTCCAAAG	10327416			Chr10	29213407
2.1D_10373010_F	1	16.586	CAAAATCAACTCCTCAGAATTTGGCCTGACCAGGCTGTCCAGACACGTGTTGCGACCTCCCAAA	10373010	9:A>C		Chr05	54431375
1D_10319676_F	1	16.586	CTTGAGCAGCCATCGTGTAGCTTCTCGGGCTGGAAGCAGCCATGGCCGAGATCGGAAGAGCGGT	10319676			scaffold_132	144046
1D_10369053_F	1	16.586	GGAGAATTTCCTCGTGAAGTCTTCCAGGTACAAACACTTCAGACCCTTGACCTATCACGCAACC	10369053	19:G>A		Chr01	14200532
2.1D_10338353_F	1	16.586	AATGGTTTGAAGGTCATTTTTTATGGTCATTCCCGAGATCGGAAGAGCGGTTCAGCAGGAATGC	10338353			Chr08	4760296
2.2D_10349462_F	1	16.586	CAAACCAGGCACATGGGGAAGCATTGGACCAAGACTGGAACTCACCGAGATCGGAAGAGCGGTT	10349462	13:A>G
2.2D_10573395_F	1	16.586	CAGCTGCCGTTAATCAGTAGTGGTGGCTAATAAGGTGATGGTCGGTGATGGCCGAGATCGGAAG	10573395			Chr01	14081763
1D_10294017_F	1	16.586	CTCCACAGAAAACCGAGATCGGAAGAGCGGTTCAGCAGGAATGCCGAGACCGATCTCGTATGCC	10294017
1D_10280053_F	1	16.586	CCGTAAAGCACGAAGCAGAAACAGAGAGGAAACCGAGGGAGAGTTTGAGAGAGAAACCGAAGAA	10280053			Chr05	46705544
2.1D_10316209_F	1	16.593	CACACTGAGTGATATCCAAGTCGGAAAACTAATTGAGAATCTTCATGCAAGAACTTCTCAGCCC	10316209			Chr01	16603451
7S_10354990_F	1	16.5998	AGCCCAAGAGCACAACGAGAATTCTCCCCGCGCCCTTCGAAACCCAGAAAGGAAAACCGAAAAA	10354990	35:C>T		Chr01	15648963
7S_10352450_F	1	17.3558	TAATTGGACTCCCACAAGAAGATTATCAGAGTCGCATCAGCGTAATCAAGAAGAAGAAGGAGAA	10352450	48:A>G
7S_10346951_F	1	17.3592	CTCTAACAGTAAGCCTCCGCCCTGAACAGGAAACATCAATTCTCAGCAACATCAATCAGGTGCG	10346951	30:G>T		Chr01	16933740
1D_10312443_F	1	17.373	GTCCCAGAAGTCCCTCATCACTTCTCACATCCAGTCGCACCACCAGGTCAGTTCTCTCCCCTTC	10312443			Chr01	16338730
1D_10572058_F	1	17.373	AATCCGAAGGGGAAGTCTTTTCCTAGAACTCTGATAAAGCTTTTGTCTTTCAAGGGTACAGTAC	10572058			Chr01	15625973
1D_10342736_F	1	17.373	CAGAGGACGTGGAAGTTGGAGTTGCAGCAGTGAACGTTCAGTGGCCGTGCAACTAGTGGCATGG	10342736			Chr01	16301226
1D_10573822_F	1	17.373	GGAGAATTTCCCGAAAAAATCTTCCAGGTAGAAACACTTCAGACCCTTGACCTATCATTCAATG	10573822	63:T>C		Chr01	16088762
1D_10569593_F	1	17.373	GGAGAATTTCCTCAAAAAATCTTCCAGGTACAAACACTTCAGACCCTTGATCTATCAGTCAACC	10569593			Chr01	16088761
1D_10569446_F	1	17.373	CAGTCGAAATGCCATTACTATCGAATAGCACATTAAACACCTCGGAGAGTCATTCGGCTTCACC	10569446			Chr01	16310638
1D_10327158_F	1	17.373	GGAGAATTTCCTCAAGAAGTCTTTCAGGTACAAACACTTCAAACCCTTGATCTATCATCCAACT	10327158			Chr01	14200532
1D_10277835_F	1	17.373	GCAGTCCAATCAACTAAGGGAGCTCTCATGATCGTCGCCGTCGGCTAAAATAAAGACCGAGATC	10277835			Chr01	16183353
1D_10336443_F	1	17.6912	CACCCAATCTTGTCTCTGCTGGGTCCATCTTTACGGTTTTGCCCTTGTGCTTGCCCTGTATCTC	10336443			Chr01	15312848
1D_10354991_F	1	17.7057	AGCCCAAGAGCACAACGAGAATTCTCCCCGCGCCTTTCTAAACCCAGAAAGGAAAACCGAAAAA	10354991	39:T>G		Chr01	15648963
1D_10373004_F	1	17.9585	CAAAATCACCTCCTCAGAATTTGGCCTGACCAGGCTGTCCAAACATGTGTCGCGACCTCCCAAA	10373004	1:C>T		Chr01	35989014
2.1D_10342172_F	1	17.9585	TGATGAATATGTAGTTAAGTTCAAGCAATCCAAAACGAATTAAGAGGGACATAGCCAAAGCAAA	10342172	14:G>A		Chr01	14766000
1D_10366081_F	1	17.9585	ATCTCTCTCGCTCGATTCCCTTATTTTTCCAGATCTCTCATTTTCCTCTCTCACCCAGAAAAAC	10366081			Chr11	19034364
2.1D_10337504_F	1	17.9829	AGTGGTTTGAAGGTCATTTTTTATGGTCGTCCCCCGAGATCGGAAGAGCGGTTCAGCAGGAATG	10337504			scaffold_22	235059
2.1D_10349205_F	1	18.0094	TTAGATTACTAGCAAATGGAACTAGTCTGTCGCGCATAATTTAAAAGTAAAGATTTGACGACGA	10349205			Chr01	14976377
7S_10572510_F	1	18.07	TCAAACTGGAGACCGAGATCGGAAGAGCGGTTCAGCAGGAATGCCGAGACCGATCTCGTATGCC	10572510	6:C>A
2.2D_10312838_F	1	18.5535	TTCAATGAAAGACCAAGGGAAATTAGTGGAGCCAAACCAAATAATGAAATCCATTTATTACTAT	10312838			Chr01	12716717
2.2D_10361185_F	1	18.6349	CCGCCTCCATGGGAGATGCAAAGGCCAGAAAGGCCTTTGGCGCCTTTGGTGGACCCCGCAATGG	10361185			Chr05	8331571
1D_10569313_F	1	18.68	AACGAATTCACGAGGGTAGTGAAAGTCGCGACACTCGGGTGGAGCTCATTCTCCACCATGAGTT	10569313			Chr01	13560637
1D_10349077_F	1	18.68	CGAAATCAACAGGAGCCACTCCTCTCACCGTAATTTTTTGCCTCTTTTTGCCCATGTACTCATG	10349077			Chr02	6097444
7S_10349688_efg	1	18.7284	GAGAACGGTTGGGGTCGCGGCCGAGAGAGCCGTTGGACTGATGCCCGAGATCGGAAGAGCGGTT	10349688	30:C>A	42:T>A	Chr01	14886491
2.1D_10327128_F	1	18.7671	GCATCCCAGAGAACATCCTCTCCAGGTCCTCCCTGTCAGAAAGTAGCCAATATGTCTGTTACAG	10327128			Chr01	17477834
7S_10350394_efg	1	19.0257	AAAGGGCGAGATGCAGAAGGCTTTTGAGGTGTTGGGCGTGATGAACAAAGTTGGTTGCGAGCCC	10350394	10:G>A	58:C>T	Chr01	13560569
2.2D_10280768_F	1	24.3738	TGATTATGGAATTCAGCTTTAAATCCATCACAAACAAAAGATGCTAGTGATCAATCCCCCAATC	10280768			Chr03	17879031
2S_10344219_F	1	24.4721	CTGGCGCTTCCACCGCCCGCGTCGCCCTGCCGAGATCGGAAGAGCGGTTCAGCAGGAATGCCGA	10344219	6:G>A
1D_10313735_F	1	24.692	TGATGGGTTTTGCCAATAAGGGCAATAGTCGAAGATGGATCGCGGCGGTGGCCGACAGCAATGG	10313735			Chr05	21489612
2S_10572809_F	1	28.1486	AGAATGAACAGCTTGCTTGTTTTTGCCGAGGTTTTTTGCAAAAGCATCACTGGGTTACTGGCGT	10572809	10:A>G		Chr01	22458486
2S_10335381_F	1	28.1486	TTTCGCCAAGTTCCGAGCAGCCTTGCCGTCGGTCTTTGAGGTCTCTCTCAAGGATCTAATCGAC	10335381	28:G>A		Chr07	45398097
2.2D_10357441_F	1	28.2045	CACGACGTTGCCATCTTGACACTACCACCCTTCCCCCGAGATCGGAAGAGCGGTTCAGCAGGAA	10357441
2.1D_10369401_F	1	28.24	AAGAGATTAAAAAAATGGGAAGCAAGTGGCAGCAGCAGGTCGGCAGAAGACGGCAGCAGCAACA	10369401			Chr10	14912895
1D_10279420_F	1	28.24	AACACTTTCCTCCTTCCTTCCTACCAATTCACCAGACCCGAGCCTAGACTAATTACATACGAAG	10279420			Chr01	22289227
7S_10312487_F	1	28.5407	GTGGCGCCAATATTCAGGTACCTTTCATTTTCCCATCATTCATCGGTGCCGAGGCGAACACGCC	10312487	60:A>G		Chr01	22309670
2.1D_10573737_F	1	28.546	CGACACAGAATAGGGAAGCCCCAAGTGCCTCGAATTCATGTGTGACCCAAGAGGAGGATTCGCC	10573737	6:C>A		Chr01	22092986
2.2D_10573016_F	1	29.2171	CTGAACTTGAATCTGTCAGCCTTAGCATTTTGGTGATTCATAAACATCAAATGAGTTGCGTGTT	10573016			Chr01	22841368
1D_10569890_F	1	30.5966	TTGGACCAGTGTCTAGTTTCCTATGCCTCAAGCCACCGAGATCGGAAGAGCGGTTCAGCAGGAA	10569890
1D_10572607_F	1	30.8529	TTATGGCCTCCGTCTTTGGTGAACTAGCAATGATAACAACGCATGCCCAGCCGAGATCGGAAGA	10572607			Chr01	23848543
2.2D_10292008_F	1	32.237	GTACGAGCGAGGAGGCTATAGCTAAACCCCGAGATCGGAAGAGCGGTTCAGCAGGAATGCCGAG	10292008
2.2D_10291931_F	1	32.237	TATATACCTTGAACATGTTCACGTGCATTCGGGGGAAAAACGGCGGGATCTCGAAGACTCGAAA	10291931
1D_10369711_F	1	32.237	TTGACATTATGATCCCAAATCCCAAAGTTCATCTGAATTAAACTTCGCCATGGACAACCTCCAT	10369711	6:A>G		Chr01	25232382
1D_10290810_F	1	33.8341	AAGCCTCACCAGCTTAAGGGGAAGAGAACTAGCTCGCGGGCTGGGCCTACGAGAAAGGATGATG	10290810			Chr10	5662489
1D_10326639_F	1	33.8637	AAAAGCAAAGTACAAGCCGAAGAAGGTAGAGGATCATGAGGGGGCAAGCCGCGGTGTGATTTGC	10326639			Chr08	59416393
2.1D_10320939_F	1	34.1003	AGTCTCCATCTTCTTCTTTTTTTTTTTCCCGAGATCGGAAGAGCGGTTCAGCAGGAATGCCGAG	10320939			scaffold_70	50648
1D_10279969_F	1	35.165	CAGGAGGGTGAGGAAGCCATAGTCGGAGTGCGGCGGCATCCCGAGCGTCAGATCAGGCTCCGAG	10279969			Chr01	26939544
2.2D_10567931_F	1	41.189	ATCAGGGGGTCTTTGTGCAAATCAACTCTTTTCCTTTAGCCATAGCAGAGCACTTCGTATAGCA	10567931
7S_10315512_F	1	43.496	CGGTCGCCACAGCCACGGCGATCGCGTGATTCCTGTCCTCGGTCACAGGGGTCGAAGCTGTGCT	10315512	5:C>T		Chr01	29129148
1D_10369430_F	1	43.5025	ACTGCTCGTCCTCCTCGCGTGCTCGAGGAAGAAGGAAGTTGACCCGCTGATCCGCTGACCTGGG	10369430	51:C>T		Chr06	47038242
1D_10342149_F	1	43.5027	TGAAGGCGTAGAATTAGTCAAAATCCAAGGAAAGATAGCTTCGAGGAGAATGCAACAAAGCAAA	10342149			Chr01	29503519
2.2D_10325108_F	1	43.547	TGTAACAGGCACGAGCAAATCATCGTCGCCCTGCCATAAATGTACAGAACCTTTGCCGTTGGGA	10325108			Chr01	28567611
1D_10572117_F	1	44.7145	CTCTGGTTGGTGACTGTTGACTGGCCTGCGCAACTCTCATCGAAGCTTCATCACATGAAGAAGA	10572117
2.2D_10365077_F	1	44.7151	CTACAAAATTAATGAACAGACAAAACGCATGATGGTCTATGTGAGACAAAGATGGCAGATAAAA	10365077
2.2D_10354878_F	1	44.7209	ACCCATCTGGCAATTGCGATGTAATCCAGAACAAGGAATTCTGAGAAGCTGGAGGTCACGTTGC	10354878	41:C>T		Chr01	30046426
2.2D_10342967_F	1	44.7316	GTACACCCATGAATCATGAGATTAGACTATCTTTCACCTTGGAGAAACCCACGTACAAAGAATG	10342967			Chr01	29899171
1D_10572184_F	1	44.7318	CTACTTCAAACTATGCTTTCTCTAAAAAGTAGCACTCATGCAGCAAATGAGATATTAATAGTAT	10572184			Chr01	29089286
1D_10573197_F	1	44.7374	TCGCTCCATAGAGGCCCTGAAACGATCCACATACTCGTCACGATTCCTCTTCAGAGGGCAAAAG	10573197	64:G>T		Chr01	29375488
1D_10569953_F	1	44.743	CAGAAGCATCTGGTTTCGAAATAACTGATGACATATCTGGCATCCGGAACTGCTGAGCAGCTTG	10569953			Chr01	29744295
1D_10571676_F	1	47.4112	CTCTTCTTCTCCCTTCTCACTTGGTCACTTGTGCCTCTGTTGTGCGTGGACGAGTAGTTTCACG	10571676
1D_10365076_F	1	47.436	CTACAAAATTAATGAGCAGACAAAACGCATGATGGTCTATGTGAGACAAAGATGGCAGATAAGA	10365076	16:G>A
1D_10327051_F	1	47.436	CTGAACAAGGGGAATTTGCAGACCCATCTGGCAATTGCGATGTAATCCAGAACAAGGAATTCTG	10327051			Chr01	30046443
2.2D_10328128_F	1	47.4512	TTGGGTTCTTTCATCGCCATCATCTCTCTCTCTCTCTCTCTCTCTCTCTGTATCTTCCCATCTA	10328128			Chr10	16101238
1D_10569306_F	1	47.4667	AAATTTTGCGGGGGAGTGAGGAGCTCAGAGGAAGCGAAGACTGTGGAGAGACATGAACGCTCTC	10569306			Chr01	30668598
2S_10574513_F	1	47.5073	AATCAAGCCCAGCAACAATCCAATTTGTACAATCACATAAAGCCAGAGACCCAGTTTGTTCCGA	10574513	9:C>G		Chr01	30008394
1D_10573292_F	1	47.75	ACTTGAACCTCCGAATAGGCCACGCCCCGACTTATAAAGTGATTTATGATCGGATACACGATCT	10573292
3D_10339560_F	1	50.6764	ACATCAAGGCACTTTTGCCTGCATTGCTCCTCACTGTCTACGGAAATCTGCACGTCCAGCCTCC	10339560	42:G>C		Chr01	32357328
1D_10372487_F	1	50.6808	ACATCAAGGCACTTTTTCTTGCATTGCTCCTCGCTGTCTACTGAAATCTGCATGTCCGAGATCG	10372487			Chr01	32446728
2.2D_10285459_F	1	50.757	GAACATCGGCGGCGAAATCATGGCACGTGTCGGGTCGGGCTCGTGGCGTGGGCCCCCCCTACGG	10285459	47:C>T		Chr01	31474622
2.1D_10570037_F	1	50.757	TGAGATGGATGAGGATATATCTCGGTTGAAGACAACAGCAGTTGGTCTTCTCAGTGACTTGGGC	10570037			Chr01	31488482
1D_10280773_F	1	50.757	TGCATTTAACACGGAAATGCACTGATCAGGTAATGATGTTTGAAAAGCCTGCTGGAGGAAAAAC	10280773			Chr01	31488562
2.2D_10337294_F	1	50.7857	AAAGACAACCGCCGAGCTCCACCAGATGACACCGAGATCGGAAGAGCGGTTCAGCAGGAATGCC	10337294			Chr01	30870994
2.1D_10320511_F	1	50.7979	TCTACTTATTTAAGATAGAAAAGGAATGACCGAGATCGGAAGAGCGGTTCAGCAGGAATGCCGA	10320511
1D_10337295_F	1	50.7979	AAATACAACCGTCGAGCTCCACTAGATGACACCGAGATCGGAAGAGCGGTTCAGCAGGAATGCC	10337295
2.2D_10350858_F	1	50.7983	AGGAACAAGATTCTATTATAATATGGCGAGCCTCCTGAATTGCCCCGAAACTTTGAAGAATCAA	10350858	46:C>T		Chr01	30751818
2.2D_10280907_F	1	50.7983	TTGTTCTGTCAGTGAGTGGAGCATTAGAGATCTAGGTCATGAAGGAGTACGGCATGCAGGAGTG	10280907			Chr01	30865733
1D_10573765_F	1	50.8088	CTCTTCTTCTCCCTTCTCACTTGGTCACTTGTGCCTCTGTTGTGCGTCGACAAGTAGTAGTAGT	10573765	3:C>G		Chr01	30664869
7S_10334442_F	1	52.9073	GCCTTCAGGTTCGTGTCACGGTTCCCAGGGTTCAGGTTGCCACCGCTGTCGACGATGAAGAATG	10334442	30:G>A		Chr01	32334901
7S_10335128_F	1	52.926	TGCGACGGATGCGTCCATTCCGCTAATTCGCTCTCCCGTCGTCATGCGCGCTCCTTGCTGTGCG	10335128	18:T>C		Chr01	32062298
7S_10366298_F	1	52.9354	CTTCGGAGACCAGTTTGCGCGATCGGATCGCAGCTCGGACCGCGACCCTAGACGAGCTCGCGCC	10366298	39:A>G		Chr01	32322537
1D_10353258_F	1	52.945	AAGCTTTTTTTGCTCTTTTCTTGCTAATTGCTACTGGCTTGCTACTGCCTCTGCTCTGCTGACT	10353258
2.2D_10314133_F	1	52.945	CTTTGTCGAATTTTTTTGGATTTCTTTTGTGATGATATGGAACTAGGTTTCCGCATAAAAGATG	10314133	53:G>T		Chr09	36649366
1D_10280206_F	1	52.945	CTGAGGAATGAAGGACTGATCTGGTCAAGCAATGCCGAGGGTCCAAGCTCTTCAACCCGAGATC	10280206
2.1D_10573276_F	1	52.945	TTTGCCGTCCATGAGGCCGAACCACCCCGTGTGGCCGACGAGCGGGTCATTACAGTTGGCGACC	10573276	12:T>G		Chr01	32392132
1D_10569685_F	1	52.945	TCATTGAGGCACTTTCCACGGCATTGCTCCTTGCTGTCTGCCGGGATTGGTGGCACACTCGGCC	10569685			Chr01	32344978
1D_10280595_F	1	52.945	GTTGCCATCCAGGAGGCCGAACGGCCCCATGTGACCGACGAGCAAGACATTACAGTTGGCGACA	10280595			Chr01	32392131
2.1D_10280240_F	1	52.945	CTGTGGAATGAAGAAGGACCGATCTGGTCAAGCAATGCCATGGGTTCAAACTATCTGACCCGAG	10280240			Chr01	32392062
1D_10315818_F	1	52.945	TTATCCTTTGGTGCGGACCAGACTGGTGTCGTCGTTCCTGAGCTGAAGTACTGAATCTCGCCGA	10315818			Chr01	32345251
1D_10326630_F	1	52.945	AAAAAGGACAAAGGAGACGGAGAGGGGAAGGACCGAAAGAGAGAGCAGAAAGAGAGAGCTCGAG	10326630
2.1D_10372488_F	1	52.945	ACATCAAGGCACTTTTTCTTGCATTGCTCCTCGCCGTCTACCGAAATCTGCATGTCCGAGATCG	10372488	35:C>T		Chr01	32357325
1D_10335518_F	1	52.945	AATTTTCCGGTACTCTCGCTGCAAACACCGAAAGGCCCGCAGAGTCTATACACCTCGCATTGTC	10335518			Chr01	32417386
1D_10281557_F	1	52.945	TCATTGAGGCACTTTCCACGGCATTGCTCCTTGCTGTCTGCCGAGATCGGAAGAGCGGTTCAGC	10281557			Chr01	32344978
2.2D_10330852_F	1	52.945	TTGTGCAACCCAGGACGGTCACCGATCCGAGATCGGAAGAGCGGTTCAGCAGGAATGCCGAGAC	10330852
1D_10279382_F	1	52.945	AAACTCTCTCTCTCTCTCTCTCGGCCGTCATTCCCCACCACCGTTCGCTTTTGTGCTGGCCTTC	10279382			Chr06	37388809
7S_10364188_F	1	53.2251	AGTCGTTGACCATTACAAGATTGCCGCCTGAGATCTTCAGTTCAGTGGAGTACATGTCAGTGAC	10364188	26:G>A		Chr11	3586258
1D_10280598_F	1	53.2531	GTTGGCGTCCAGGAGGCTGAACGACCCCGTGTGGCCGATGGGCGGGACATTACAGTTGGCGACC	10280598			Chr01	32392132
3D_10568023_F	1	53.8693	CAATCCATCCCATTACATGCTAAACCACCCATGAAAAGTTCTTCCTATTACATCCTCTTGTTGA	10568023			Chr01	32830751
1D_10572919_F	1	56.026	CAGGAGCCAGCGAATGGGAGTAAAAGGTGAACCGACGTGCTCATGCCGTCGGTCTTGTAGGTCT	10572919	11:C>G
1D_10367962_F	1	56.026	AATCTCGAGGTCAAATTTGGTGTTACAAGTGACTTGGATGTACGATTTGGACGAGCGAATATGG	10367962			Chr01	33335527
2.2D_10280894_F	1	56.2084	TTGGATTGCATTATTGTTGTCACATGAACTTAGCATTTAAATCAAATACTCTTATCGGAGTCCC	10280894
1D_10573133_F	1	56.21	GGTCATGTAATTTCACATAGCTTGAAGAAATCCATGCTGAAGGGAACTCTCCGCTACCATGGGA	10573133	8:T>C		Chr01	33220451
2.2D_10574950_F	1	56.21	TCTGCTCCCGCACAGAGAGAGAGAGAGAGAGAGAGAGAGAGAGAGAGAGAGGGAGAGAGGGGGG	10574950
2S_10346045_F	1	56.21	ATCGGTTTTGATCGTGAGCTCAGCAGAGCACTTGGTGCATTTGAAGTAAAATCTGAATATCTGA	10346045	55:G>A		Chr01	35323621
1D_10345990_F	1	56.21	ATAGTTCCCGATTATCGAGTACCCCACAGAATTAACCTGCTGCATCATTGCCAGACATGCCGTC	10345990	22:C>T		Chr01	35621446
2.2D_10574949_F	1	56.21	TCTGCTCCCGCACAGAGAGAGAGAGAGAGAGAGAGAGAGAGAGAGAGAGAGAGGGAGAGAGGGG	10574949	58:A>G
2.1D_10292482_F	1	56.21	CGATCTCAGCCGTGGGGATATCCCTGTTGTGATGGTCAAATAAGAAAAGGCGCCGATGTCGTCG	10292482			Chr01	35051651
2.1D_10281637_F	1	61.651	TTCCATTGAGTGATCTTCCGACCATGCTGGATTGGGGTGCCGAGATCGGAAGAGCGGTTCAGCA	10281637
1D_10349090_F	1	61.651	GAAGGGGGGAGCATTGCACGGCAAAATCCCGACGTCGTTGAACTTGACAGGACATCCCGGCATG	10349090			Chr01	36127685
2.2D_10281569_F	1	61.651	TCCTCGGCTCCAAACCGAGATCGGAAGAGCGGTTCAGCAGGAATGCCGAGACCGATCTCGTATG	10281569
1D_10280410_F	1	61.651	GCCAGGAGCGACAACATAAGCTGCTTCTCACTGGATCTGGCGAGGACCTGCCTCTTGCCGAGAT	10280410			Chr09	21135705
1D_10293945_F	1	66.116	CTGAGAATGAAGGACTTTGAGAGACAGAGACAGGGAGAGGGGGTCGGATGCGAGAAGGAGAAGG	10293945			Chr01	36441316
2.1D_10315851_F	1	66.1165	TTGGTAATCCCGACGGAGTGAACGGCCCATTCCGAGTAGAATGACTGCCTGGAATTCATAAGGG	10315851			Chr01	36631213
3D_10568658_F	1	66.1166	TGGGGAGGGAAATTGTTAATCTGTGCCTTGACCGAGTGAGAAAACTAGCTGACAACTGCACTGG	10568658			Chr01	36486531
7S_10354966_efg	1	66.1176	AGAGTCTGAAGCTTCACTGGTGTTTGCTGAGCTCCTTACGTGCACAGGCATATGTCAACACCTA	10354966	26:G>A	40:G>T	Chr03	83456053
1D_10336814_F	1	66.1176	CGCGCTCAGGCCCTTGTTGGTCCTCGCCTCCGCATCGGCTCCTTTCTTCACTAGCAGCTCCACG	10336814	34:A>G		Chr01	36643508
3D_10315339_F	1	66.1178	ATCGCCGAGTCGCTGGCCTACAAGGGGATCTCGAGGATACTCGGGCACGGCAGCGCGTGCAAGG	10315339	13:C>T		Chr01	36643438
2.2D_10354855_F	1	66.1181	ACGGTCTGCTAAAGCTGTAATTTGTAAGAGAGATATACTAACGTGTGCGCGCAGTTTTTGAACT	10354855	3:G>A		Chr01	36916381
2S_10572437_F	1	66.228	GATCTGTTCCTCGCCTGCCGGGATATCTTCAAAGGCCCCGAGATCGGAAGAGCGGTTCAGCAGG	10572437	12:C>T		Chr01	36688325
2.2D_10336812_F	1	66.2289	CGCGCTCAGGCCCTTGTTGGTCCTCGCCTCCGCGTCAGCTCCTTTCTTCACTAGCAGTTCCACG	10336812			Chr01	36643508
1D_10354857_F	1	66.2295	ACAGTCTGCTAAAGCTGTAATTTGTAAGAGAGATATACTAACGCGTGTGCGCAGTTTTTGAACT	10354857			Chr01	36916383
2.1D_10573845_F	1	66.2305	GTTGATTTGAATCTCACCGATTTCCATGAATATCTTTTCTAAATCATCCGAATTCACGAGACAT	10573845	19:G>A
1D_10315541_F	1	66.231	CTGAGAATGAAGGACTTTGAGAGACAGAGAGACAGGGAGAGGGGGTCGGATGCGAGAAGGAGAA	10315541			Chr01	36441315
7S_10365161_F	1	68.0049	CTTTCCCAACACCGCGAGCCAGGCAGTCGACTTCCAGCAGTATAACTTGATCAATAGCTACCCA	10365161	25:A>G		Chr01	36185986
1S_10347035_F	1	69.272	CTGCTTGAAGTTCATCCACGGCTTCACCCACACTTTCGCATCGTAAATCTTCTTCTTGCCGAGA	10347035	62:A>G		Chr01	37190369
1D_10316745_F	1	70.0557	CTGCACGGACGTGCGTCGCCCCTTCTTCCCCTTGCTTCTTCTTCTCCTGTTCATCTTCTCATTT	10316745			scaffold_25	126306
2.2D_10328588_F	1	70.0557	TGGAGCTTTTCTCAGGGGGGAAGGTAGAGACTTGGGAAGGAAGGAAGAAAGATCAATGCTTGAA	10328588
2S_10345220_F	1	70.687	CTGCTTTCGTTGGAAAAGTCAGAACCTTTCACCAAACCTTTTGGCTTTTCTACGAGAAAAGAAA	10345220	10:T>C		Chr01	37372719
7S_10375920_F	1	71.6977	ATTGAGATCGATTATAAATTCCCAACTACCCTCTACCACAGTCCTTTTTACCCAATCGACTAAC	10375920	6:A>G		Chr01	38258879
2S_10347604_F	1	71.6977	GTGCTGGTCTCGACGACTAGAAGGAAGTCGCCGTTCTCGTCTAGGGCCACTCCGTTGGGGAACG	10347604	29:C>T		Chr01	37950481
1D_10328378_F	1	72.668	ATCGGGATCGACCAGAATTTCCAATGGACGCTCTTCCATAAGCGCCTTTACCCAATCGATTAAC	10328378			Chr01	38258879
1D_10571517_F	1	72.668	ATGGGGATCAACTAAAATTTCCCACCCACGCTTTACTAGAAGTTCCATTACCCAATCGAGTAAC	10571517			Chr01	38279007
2.2D_10569794_F	1	72.668	ATGGGACAGCCCCCTCGCAGCTCCCTGGGCTATTTTTCTCCGAGATCGGAAGAGCGGTTCAGCA	10569794			Chr01	38258445
1D_10375922_F	1	72.668	ATTGAGATCGATTATAAATTCCCAACTACCCTCTACCACAGTCCGATTTACCCAATCGACTGAC	10375922	45:G>T		Chr01	38258882
2.1D_10291951_F	1	72.668	TTGAGAACTCTCCTCTTATTATAGAGAAAATAAGAAACAAGTAATGAACAAACATGGGAACTAG	10291951			Chr01	37967222
2.2D_10331206_F	1	72.668	GGTGCATATGAGGAGGAGATAGAGAAAGTGATCCGAGATCGGAAGAGCGGTTCAGCAGGAATGC	10331206			Chr01	38279063
2.1D_10330757_F	1	72.668	GAGCTTCGGGCGTGCTGCGGCTGCGGGAGAAGAAGACCAGAAGGAAGAAGACCGAGATCGGAAG	10330757			Chr08	53411599
2.1D_10313963_F	1	72.668	AGGTGAGCCTGAGCTGAGTCTGCATTAAACCATTTTGGTCGTCCATCTTACCGAAGCCAATAGA	10313963			Chr01	38187863
1D_10285273_F	1	72.668	AAAGTCTCGAGAGGAACGGTATGCGAATGAACCTTATCAAATATCTTACCTAAGATGGATGAAC	10285273			Chr01	37861681
1D_10280852_F	1	72.668	TTCCAAACAGAAGTGGAACTGGGGACGGGGATGTTCCTGCATCGGAATCTGGTTCAGGTCCTCC	10280852			Chr01	38234322
1D_10289525_F	1	73.453	GCAGAGAAGCGACTTGCAATTACTGTCTTCAGCTTCCCTCCGAGATCGGAAGAGCGGTTCAGCA	10289525			Chr01	38942055
2.1D_10285546_F	1	73.5402	TGCACTTATGAGTGGACTTGCTATCGTTGAGTAGATAGAGTTGACTTGGAAGCGTTGCGATGTG	10285546			Chr01	38931405
2.2D_10328587_F	1	73.5402	TGGAGCTTTTCTCACGGGGACAGGTAGAGACTTGGGAAGGAAGGAAGAAAGATCAATGCTTGAA	10328587	15:C>G
1D_10292684_F	1	73.5402	TGCCGCCTCACCGACCACCACCGCCGTCGTTACCGCAGCTCCGCCGCCATCCCTGCTCGCCGAC	10292684			Chr01	3983220
2.2D_10568828_F	1	73.7009	ACTCAATAGCAGCAGCAGCTCCGAGATCGGAAGAGCGGTTCAGCAGGAATGCCGAGACCGATCT	10568828			Chr08	60062469
2.2D_10356245_F	1	74.6305	GTGCGGCAACCTTTTCTGCGCGGCGCATCGCCACGCTGATGAGCATGACTGCCCCGTCGATTAC	10356245			Chr01	39463883
1D_10280849_F	1	75.023	TTCATGGGTACATGTGGGGATTAGCCATGCACAGAGCCCAGGTGCCGCATGCCCCTGTCCTCTG	10280849
1D_10346162_F	1	75.4155	ATTCGTCACCTAGAAGTAATTAATATACTTGTCCCCACGAGCCTCATTCGGGTTTTACAGTTCT	10346162	39:G>C
1D_10285517_F	1	75.7519	TATTACTTTTTCTGAAATGAAAATGCAACGTATTACTATATATTTACAGGAGGAAAAAGCTGAT	10285517			Chr01	42870232
3D_10338318_F	1	76.2005	TTCTTGAAGAAGAGCTACAAAAGGTTGTGCCAGGAGATTCCACAACCGAGATCGGAAGAGCGGT	10338318	14:G>C		Chr01	39602700
7S_10356242_F	1	76.4919	GTGCGGCAACCTTTTCTGCGCGGCACATCGCCACGCTGATGAGCATGACTGCTCCGTCGATTAC	10356242	53:T>C		Chr01	39463883
1D_10280233_F	1	76.593	CTGGGGGGGAAACGAACTGGGAACGCCTTTCCTCGGCACGTGAGAGACCCACCAAACCACCGTG	10280233
2S_10344601_F	1	77.3932	TTCTAGAAGATGAGCTACAAAAGGTTGTGCCGAGATCGGAAGAGCGGTTCAGCAGGAATGCCGA	10344601	5:A>T		Chr01	39602706
7S_10346161_F	1	77.3932	ATTCGTCACCTAGAAGTAATTAATATACTTGTCCCCACCAGCCTCATTCAGGTTTTACAGTTCT	10346161	50:A>G
1D_10354867_F	1	77.418	ACCATCAACAATTGGAGTCGGCCCCAGTTCTTTCGCCTACTTTTCGCTACTTCAATAATGCAGT	10354867			Chr01	40421414
3D_10572303_F	1	77.418	AGGGGAGAGGGGATGTCGACGTGCATGGGGGGAAGAGGAGGAGAGAGAGAAGACCGAGATCGGA	10572303
1D_10350183_F	1	77.418	ACCTTAGATCTTGCCGAGATCGGAAGAGCGGTTCAGCAGGAATGCCGAGACCGATCTCGTATGC	10350183
2.1D_10305286_F	1	77.4749	TGAAAGCACGGCGTGAGGAGGACATTCAAGTCATGGCCAGGATCGGCTGGGTGCTGGACCGAGA	10305286			Chr01	39865151
1D_10338319_F	1	77.5009	TTCTTGAAGAAGACCTACAAAAGGTTGTGCCGGGAGATTCCACAACCGAGATCGGAAGAGCGGT	10338319			Chr01	39602700
1D_10356244_F	1	77.528	GTGCGGCAACCTTTTCTGTGCAGCACATCGCCACGCTGATGAGCATGACTGCCCCGTCGATTAC	10356244	19:T>C		Chr01	39463883
7S_10349776_efg	1	83.0295	GGTGCTGCTGGTGCAGGAGATGAGGATCGCCTTGCCGAGATCGGAAGAGCGGTTCAGCAGGAAT	10349776	5:C>G	28:C>G	Chr01	42343625
1D_10343768_F	1	83.0652	AAAGGGCTGAGCATTTCGACGAAAGAGAGCCCGTTTCTCCGAGATCGGAAGAGCGGTTCAGCAG	10343768	30:C>G		Chr01	40923184
7S_10345469_F	1	83.07	AAGCCCTTGTAAACACTAGAGATGGAGAAAGAATTTTGCGCTTTCTTCCATTATCAAAGTCAGA	10345469	55:C>G		Chr01	42109806
2.1D_10354833_F	1	83.0853	ACAAGCAGTGCTATCATTGATATTGTAACAGACTTGTTATGTTCTATGAAAAGACTTGACATAT	10354833	26:T>C		Chr01	42499144
2S_10574138_F	1	83.0939	CCTCTCATGATTGCCTGCCTTGATTTGGTCCTTTTGAGGTCGTCCTTTAGGGACGGGGCCGAGA	10574138	53:A>T		Chr01	41272221
2.1D_10573729_F	1	83.1104	CCGTCCAGCAGCAAGGAAAAGCGAGAGCAGGAAGAAAGCAAAAGAGAGCCGAGTGTTACAAAAA	10573729			Chr04	20864100
1D_10285690_F	1	83.1106	GGTGGGGAGGTAGAGAAACGCGTGCAATAGGGTTCGCGCCGAGATCGGAAGAGCGGTTCAGCAG	10285690			Chr01	42385674
1D_10285311_F	1	83.1112	AGAGAAAGCAATGAGATGAAACAGAATTAATTACATACCATATGAAGCAGAAGAATTTCGACTA	10285311			Chr01	42407413
1D_10573678_F	1	83.1115	ATTTCGCCATTAAGTAATGCCCCTCTCCAGGTGCATACGTCCATGTGAGGACCGTCCATTGTGT	10573678	31:G>A		Chr01	42474160
1D_10285592_F	1	83.1115	AAGCTCACCACGAGCAGCTTGAAAGACCAACGTCGACATCCCGAGATCGGAAGAGCGGTTCAGC	10285592			Chr01	42397076
1D_10316770_F	1	83.1122	TGAGCCAAAGCCTAAATCCCAAAAGACGACTTTTCATAGTCGTAGGCCATGACATGAAGACGCT	10316770			Chr01	42239344
7S_10334087_F	1	83.1181	CTTGAGTATTTGGATCAGTTGGCAATATACCTCAATGAACACAAGAAGGGCATTGAAGCGGGGT	10334087	18:G>A		Chr01	41460480
1D_10573043_F	1	83.167	CTTGAGTATTTGGATCAATTGGCAATATACCTCAATGAACACAAGAAGGGCATTGAAGCGGGGT	10573043			Chr01	41460480
1D_10285284_F	1	83.167	AAGCACATCGATATCTCAAGAACGACTTTCTGTCGAGACCTAGTACAGCTCGATGGCCAACCCG	10285284
3D_10573361_F	1	83.967	ACTGGGAATTGATGAAGACCTTGTGGCTTTGCTTGGCAAGTACTCTCCGAGATCGGAAGAGCGG	10573361			Chr01	41895149
1D_10345471_F	1	83.967	AAGCCCTTGTAAACACTACAGATGGAGAAAGAATTTTGCGCTTTCTTCCATTATGAAAGTCAGA	10345471	19:C>G		Chr01	42109806
2.2D_10315700_F	1	83.984	GTGGAACTCAGTGCTTGAGGCAGTGTGCGCGGGCATGCCGATGCTGGCTTGGCCGCTCTATGCA	10315700			Chr01	42343693
2.1D_10279437_F	1	84.0022	AACGCACATCGATATCTCAAGAACGACTTTCTGTCGAGACCTAGTACAGCTCGATGGCCAACCC	10279437
2.2D_10348816_F	1	85.4125	CCGTCCAGCAGCAAGGAAAAATGAGAGCAGGAAGAAAGCAAGAGAGAGCCGAGTGTTACAAAAA	10348816	21:A>G
2.1D_10315729_F	1	87.658	TACCTCATGTTAAAAAAAATGAAAATTTCCCATCGTCAATGAAGAACTCCAATATGCCTACAAC	10315729	31:C>T		Chr11	25013762
2.2D_10356949_F	1	90.666	GGCAAGGTCGAGGTCGAGGTCTGCATGAGGGAGCCGCGTTATCGTGCGCCCGACCCTTACGGAG	10356949	36:G>A		Chr01	43959416
2.1D_10368668_F	1	90.666	ATGGATAGATTGATAATTTGGTACTGTTGACACAAAAAATGACCAAAAGTTTATCGAGAAGTAC	10368668			Chr08	12356916
3D_10280364_F	1	92.021	GATATCTTGCCTGTGCTCGTTGTTCAAGTACAGGGGCCCTTGTTCTTATCGAGCCAGTCTCATC	10280364			Chr01	44420719
7S_10345223_efg	1	92.03	CTTGAGCCTGGAGCAGAAAAGAGTTCATGATACTATCATGATGATAGTATAGTTGGAATTCTTT	10345223	12:A>G	14:C>T
1D_10314260_F	1	92.03	TCTCAAGACGCTGATGAAGTGAATGATAAATTGAAATCTGCACAGACTTTGACTTGAGGAATGC	10314260			Chr01	44636130
1D_10320527_F	1	93.2545	TTATTATTAGGCAAGACAACAAGACAACTCTCCGTGCTTCACTATCCAACGCCGAGATCGGAAG	10320527			Chr01	44121593
2.2D_10356950_F	1	94.0708	GGCAAGGTCGAGGTCGAGGTCTGCATGAGGGAGCCACGTTATCGTGCGCCCGACCCTTACGGCG	10356950	16:G>A		Chr01	43959416
2.2D_10292481_F	1	94.0708	CGACTAGCTGCCGCATAGCCTGTGACCTGCGGCGACTAGCTGCTGCATAGCCTGTGACCCACGA	10292481
2.1D_10280555_F	1	94.0708	GTCATGGGCAGTGCAACGACAGGCTCGGCTCAAGGGCGGTGCAGCATCATGGAGAGGAGTGCCA	10280555
2S_10357359_F	2	0	AGCATCATGCCGTGGTACAGCGTCCACCACCCTTCAATCCTTGAACCGAGATCGGAAGAGCGGT	10357359	36:A>G		scaffold_171	58503
7S_10339030_F	2	1.79733	CAGCCGCCATGAAGAGACAGGGAGGGAGGAGAGAGGAGGCGGAATCTAGCCGAGGTTTTCGAAT	10339030	27:A>T		scaffold_171	20139
2.2D_10573689_F	2	2.696	CACTGCAACCGAAGCCTGAAGAAGGAGAAGAGGAGGAGGAAGAAGACGGAGGGCAGATACGACG	10573689	42:G>T		scaffold_49	148875
2.2D_10572212_F	2	2.696	CTGCCTGGAAAAGTTTTGCCTGCAAATGAGCAATTCGTTTTTGCCTTTCTGATGCCGAGATCGG	10572212			Chr02	376414
1D_10279858_F	2	2.696	ATTTTCGCAGTTGCCAGCATTTTGCTCCCCTCGCACGTCATCGCCCAGAATTCGAACGGCTGAG	10279858
7S_10365063_F	2	2.69653	CGTCTGGTTGAAAACAGGCATTGACGAATTCCCGCCAGAATTCTGAGTAGGAACTTTGGCTCGA	10365063	9:T>C
1D_10573690_F	2	2.721	CACTGCAACCGAAGCCTGAAGAAGGAGAAGAGGAGGAGGAATAAGACGGACGGCAGATACGACG	10573690			Chr02	650291
1D_10315317_F	2	2.721	ATAGACCAAATTGTTCATGAGAAGAGGTCAAGGAGAAATGTGGTGAAGAGTAGATCGAAATGTT	10315317			Chr02	401857
1D_10569736_F	2	3.63922	TTACTTCCTGAAAACTGGTGATTGTAAGTTCAAGTCTAACTGCAAATATCACCATCCAAAAGAT	10569736			Chr02	1079362
2.2D_10335801_F	2	4.09833	CTATGGCGGGCAGATCCTCCCCCGCAGGCCCGACGGCCACCTCAGCTACGTCGGCGGCGTCACC	10335801			Chr02	1856638
2.1D_10281591_F	2	4.787	TGACAGATACTGTCCGAGATCGGAAGAGCGGTTCAGCAGGAATGCCGAGACCGATCTCGTATGC	10281591
1D_10315202_F	2	4.787	ACCATTCCTGACTCCGTAGCTGGGTTAGCAAATCTGGAGGAGCTTAATGTTTCCTCAAATCTCT	10315202			Chr02	1843311
2.2D_10571729_F	2	4.88896	GAACCGCCAGCCTTCGGTTTGCTCGACGGCCTTGGATTGGCGATGCACGAACTTCATGCACCGC	10571729			Chr02	1178723
3D_10569672_F	2	9.0525	TATATTGCGGCAGTAACATGTAAACACATAACCAGCTCTAAGCTGGGTTTGCCATTTGCACATA	10569672			Chr02	3588401
2.1D_10569747_F	2	9.4566	TTGAGCTCAACAGATTTCAAATTCAGATCTTTGTATAGATGTGCTCTTGCTTGACCTTTGCTAT	10569747			Chr02	2858961
1D_10569827_F	2	9.726	CCTGCTGCTACTGCCACTGCTCCTGCCGAGATCGGAAGAGCGGTTCAGCAGGAATGCCGAGACC	10569827			Chr09	7040232
1D_10280722_F	2	10.624	TCGTTCTCCTGCGAGTCTTTTCTGTCTTTTGGCCTCAGGTTCTGGTGGCGTTCGTTCCGAGATC	10280722			Chr02	3360003
2.2D_10354076_F	2	13.8648	GGAGGTGATATTTTACCCACTCCTCTACTCATTAACATAACTACGACCGAGATCGGAAGAGCGG	10354076			Chr02	4434365
1D_10335908_F	2	13.8654	GCTCATCATCGGCCGCTGTATTGCATATGCCATACCCACCATTCTCGGCCTCCTCATGGTCATC	10335908			Chr10	6872649
2.1D_10567903_F	2	13.8658	AGTACTGCTGCTGATCCTTCCATTCTCGAGCTTGACCAAGCAGCGTCCAAGTTGATCTTGAGGA	10567903
2.1D_10344706_F	2	13.8663	CGATTGGACTGCGGCGGCCCCGAGATCGGAAGAGCGGTTCAGCAGGAATGCCGAGACCGATCTC	10344706
2.2D_10570192_F	2	13.8823	CGATTGGACTGCGGCGGCCCCGGCGGCGGTGACGCCGAGATCGGAAGAGCGGTTCAGCAGGAAT	10570192			Chr10	6872708
1D_10315113_F	2	13.897	AAAAAATGCTTGCCAGAGCACCATATCGCAGAGCCCACGTTGTTCATTAGGCAGCCCTTCGCCA	10315113	22:C>T
2.2D_10316019_F	2	13.9285	TAGGTGTTGGAGCTGGTGAGTCATCTGGAGGCATTGCAGTCCAGCATCTGTCAAAGTTCGCTAT	10316019			Chr02	3651368
7S_10374047_F	2	16.9468	CTGCTAGATCGCAGCTACCTTGATTTGCAAGCTCAGCCATGGTGCATTCTCTCTCTCTTTCTCT	10374047	59:T>C		Chr02	4257172
2.1D_10569449_F	2	16.9737	CATCAATCTCCCACTCTTGCTCTTCTCTCTCTCTCTCTCTCTCTCTCAGAGTGAAGCTGGTGGA	10569449			Chr02	4393509
2S_10354601_F	2	16.9788	AAACAAGAACACTCGACACCAGAATTCCAAATGCCCATCCCACCCCACGAGAATGATGATGCGA	10354601	18:A>G		Chr02	5138679
2.2D_10573600_F	2	17.0013	AACTCAGAACTGAAAAGCAGCAGCAGCAGCGGGGACGAAAAAATGATGATGATGAAGCAAGCGG	10573600	31:G>A		Chr05	19524337
2.2D_10313378_F	2	17.0161	CCCCCGCTTGGCTTCGGCCACTATATCAATGGTCACCTTTAGGCCCTTCAAGGTGCTCACCAGG	10313378			Chr02	4700303
2.1D_10375875_F	2	17.047	AAGACCGCGCGTGGAGAGGCAACGAGCAAGAAGAAGGTCGACGGGCCGAGATCGGAAGAGCGGT	10375875	35:A>T
7S_10333649_F	2	17.129	CCTCCGCTTGGCTTTGGCCACTATGTCGATGGCCACCTCTGGGCCCTTCAACGTGCTCACCAGG	10333649	24:T>C		Chr02	4700303
2S_10354691_F	2	17.1295	AACTCAGAACAGAAAAGCAGCAGCAGCAGCAGGGACGAAAAAATGATGATGATGAAGCAAGCGG	10354691	11:A>T		Chr05	19524337
2S_10377787_F	2	17.1303	CCTCCGCTCAGCTCTCGCTGCCACGTTCATGGTCACCTCCCCACCGCTCAACGTGGTCACCAGG	10377787	19:T>G		Chr02	4946629
2S_10373199_F	2	17.1303	CGGACGACGGCGGTGGACAGGCTCCCGAGATCGGAAGAGCGGTTCAGCAGGAATGCCGAGACCG	10373199	8:C>A
7S_10373473_efg	2	17.1303	CGGACGACGGCGGTGGACGAGCTCCCGGCGACAGCAAGCTGCTCCTCGAGGTTTCCTCCTTCCT	10373473	18:C>G	20:A>G
2.1D_10568699_F	2	17.131	TTCGACCTCGAAAGAGGTAAGCTTCCCTGAACCTCGGTTATTCGATTTTGGAGAATATGGGCCG	10568699
2.1D_10341748_F	2	17.131	GTCGACCTCGAAAGAGGTAAGCTTTCCCTGAACCTCGGTTATTCGATTTTGGAGAATACCGAGA	10341748
1D_10569337_F	2	17.131	AATTCTCCGGCCTCGTCAAAGAAGAGGGACGCAGCCCCTGCAATCCGTGCTTGCGGCCCAGTAT	10569337			Chr02	4687415
2.1D_10274079_F	2	17.131	AAGACCGCGCGTGGAGAGGCAAGAAGAAGGCCGACGGGCCGAGATCGGAAGAGCGGTTCAGCAG	10274079
2.1D_10375876_F	2	17.131	AAGACCGCGCGTGGAGAGGCAACGAGCAAGAAGATGGCCGACGGGCCGAGATCGGAAGAGCGGT	10375876
1D_10333650_F	2	17.131	CCTCCGCTTGGCTTTGGCCACTACGTCGATGGCCACCTCTGGGCCCCTCAACGTGCTCACCAGG	10333650			Chr02	4700303
2.1D_10573601_F	2	17.151	AACTCAGAACTGAAAAGCAGCAGCAGCAGCAGGGACGAAAAAATGATGATGATGAAGGAAGCGG	10573601
2.2D_10574533_F	2	17.1704	CGGACGACGGCCGTGGACGGGCTCCCGGCGACAGCAAGCTGCTCCTCGAGGTTTCCTCCTTCCT	10574533	12:C>G
2.2D_10281238_F	2	19.2915	CGACCCTGGAGATGGTGACTCCGAGATCGGAAGAGCGGTTCAGCAGGAATGCCGAGACCGATCT	10281238
1D_10339340_F	2	21.3063	AAGAAAATTTTTGGTTAGGGCTTAAGAAAAGAAGTGACGTGAAGAGACAGGGGGAGAGAGTGTG	10339340			scaffold_22	118315
2.1D_10570012_F	2	21.3248	GGTTGGTGGTGACCCTCACTGACTAGAGGCTAGGGCCAACACTAGAAGCGGGGGAGGGACGTGA	10570012			Chr09	8261491
2.1D_10573683_F	2	21.3253	TAATTACATTTCATTGTTCTTATGTTGCTTCTCCAGCATCCATCATTTAGTACCTCAATTATGT	10573683			Chr02	5495764
2.2D_10572875_F	2	21.3255	ATTTCCTCCCTGTTTCTGCATGCATGCGCGCTTTCTCTCCCTGCGTTTCTTCCACCATCGAATC	10572875	28:G>A		Chr08	17413023
2.1D_10335815_F	2	21.345	CTCGGGCAGCGTCCGAGGCGCCAACTGCGCAGAGCATAAACGTCTATGTCGCGGTTCGCAATGC	10335815			Chr02	5551661
1D_10354902_F	2	21.345	ATCTCTACAAATTCCGAAATTCATTAATCCATGGATTACACATTTCAGCATCGACCCCTCTCGC	10354902
2.2D_10568350_F	2	21.345	GAGAACCAGCCAGCGAATGGGACGGAATCGCTCATCGTCGTTTCGGATGTCTCAAATCGCAATC	10568350
1D_10336230_F	2	21.345	CATTGAAAGGGGAAAAAACAGAATCTCATGGGAGTAGCTCGAACTTTATCCGCCAAAGGCAGCA	10336230			Chr07	16511044
2.2D_10574017_F	2	21.3461	TCCCGCTTGTACAAGCTGATCGCCGAGATCGGAAGAGCGGTTCAGCAGGAATGCCGAGACCGAT	10574017
3D_10339450_F	2	21.3469	AATAGTAATTAATTTTCAGAAAAGGCGCATAATATCTCTTGCTCAAAGGAACTTTATCCGAGAT	10339450	11:A>C		Chr02	5945664
2.1D_10318771_F	2	21.452	CCCTTCTCCGAACAACCCGAGATCGGAAGAGCGGTTCAGCAGGAATGCCGAGACCGATCTCGTA	10318771
2.2D_10366147_F	2	21.452	TAATTACATTTCATTGTTCTTATGTTGCTTCTCCAGCATCCATCATTTAGTTCCTCAATTATGC	10366147	52:T>A		Chr02	5495764
2.2D_10323400_F	2	21.452	GCTGGTTCCGTGCGAGGTAGGAACCAGCGAGGAAGAAGAAATGAGCGGGCCGAGATCGGAAGAG	10323400			Chr08	26722609
2.1D_10306849_F	2	21.452	CACCTGCTATTTCGATACAGCACCTGCTATTTCGATACAGCACCAGAAGAAGATGCAGGTTTTA	10306849			Chr06	1394101
1D_10274337_F	2	21.452	CCACGGCTTGTCCATCTTGTACACGAACGCCTCTACCATCTCTTCCCCGAGATCGGAAGAGCGG	10274337			Chr02	5327751
2.2D_10334816_F	2	21.4693	TACTTAATTGAGAGATAACAAGTTCAGAAATCATACAGTACAATGAGGAATAGTTCGAGCACTT	10334816	55:T>A
2.2D_10569397_F	2	21.4698	ATGAGTAACTCAAGTTTGTGACTATAGGTACAGGCACATCGAATTAAATTCTGAAAATCTCTTT	10569397			Chr06	1375604
2.2D_10339338_F	2	21.4703	AAGAAAATTTTTGGTTAGGGCTTGAGAAAAGAAGTGACGTGAAGAGACGGGGGGAGAGTGTGCA	10339338
2.1D_10357041_F	2	21.4707	ATTTCCTCCCTGTTTCTGCATGCATGCACGCTTTCTCTCCCTGCGTTTCTTCCTCCATCGAATC	10357041			Chr02	27924327
2.1D_10572581_F	2	21.4712	CGACCCTGGAGATGGTGACTCTGGATCATTATCCGAGATCGGAAGAGCGGTTCAGCAGGAATGC	10572581
2.1D_10567713_F	2	21.4868	AACCAGAGGAGGTATGGAGTTACATTAGCTGGTAAAAACAGTGCATCTTTAGCTGTAAGCCAAT	10567713			Chr02	5787900
2.2D_10342551_F	2	21.5089	AATGGGCCTACGTTCAGCCCTTCAGGCCCTAAATGGGCCCACGTTGGGCCTTTGTTCGGTCCAT	10342551
2.2D_10280216_F	2	21.5213	CTGCTATTTCCATTAACTGCAAAAACAGAAAGTGGCTCATCGGTGTTGGTTAACCTGTCTATAT	10280216			Chr02	6146657
2.1D_10340688_F	2	21.5243	CCTGGCAACTTGCCGCAGTTGTTCGTGCGACAGAGGATCGAACACAACCATCTCATCGAGCCGA	10340688	58:G>T		Chr02	5935049
2.1D_10343451_F	2	21.5257	ATAAATGCAATCATGAGATAATTGGTTTTTGTAGCTTGAAGTGCAGGGTGAGCTTGAGTTTGTT	10343451			Chr02	5828857
2S_10360694_F	2	21.5523	AAGTGTGTGGACCACGCCAAACAATGGATCGCCAATTCCGACGAGCCGATCGAGCCCAACGCTT	10360694	10:G>C		Chr02	45857625
7S_10329649_Fa	2	21.568	ACTTGCTGAAAGCTTCGGTCTCGTTGTATGACCGAGATCGGAAGAGCGGTTCAGCAGGAATGCC	10329649	6:C>T		Chr02	5609449
2.2D_10275963_F	2	25.265	AGATGGTGCCGACTTTGTCCATGGATACCCGTTTAGTCTCCGAGATCGGAAGAGCGGTTCAGCA	10275963			Chr02	6570195
1D_10332835_F	2	25.265	AGGAGGAGTGCTAAGTTCATGGGTTCAGGAACCACTAAATGCTGTGAGCACATTTCAGATCACC	10332835	10:G>A		Chr02	6561254
1D_10313578_F	2	25.265	GGATCATACAATGAGTTGAAGGAAAACAGCGTCGAAGGAGTCAGAAGGTTCTTAATATGCTGCT	10313578			Chr11	33317787
2.2D_10280879_F	2	25.6956	TTGAGCCAAAAATTGAATGGAATTGTCATGGCGATGAAGAAGGCCGTCGCCACAAAGAATATGC	10280879			Chr02	6889568
1D_10569790_F	2	25.6956	ATAGGAGGATGAAATATCTTAACCGAGATCGGAAGAGCGGTTCAGCAGGAATGCCGAGACCGAT	10569790
2.1D_10280110_F	2	25.6959	CGCTTGGGCCATCTATGCCATCGCCATTTTGGCCATTTTGGCTTGTAGATTCTTATGAACTTCT	10280110			Chr02	6905811
2.2D_10567818_F	2	25.6964	ACTAAAGCCTCTTTTTTTTTTTATTAAAAAAATTCTTCGTGGGTAGAAACTATGTGCATAGCCC	10567818			Chr08	31115897
7S_10332834_F	2	25.704	AGGAGGAGTGCTAAGTTCATGGGTTCAGGACCCGCTAAATGCTGTGAGCACATTTCAGATCACC	10332834	31:C>A		Chr02	6561254
1D_10573649_F	2	25.706	AGGAGGAGTACTAAGTTCATGGGTTCAGGAACCGCTAAATGCTGTGAGCACATTTCAGATCACC	10573649			Chr02	6561254
2.1D_10338583_F	2	31.2523	GCTCCTCTGGCGAGGTATGGATTTTCCGAGATCGGAAGAGCGGTTCAGCAGGAATGCCGAGACC	10338583
1D_10328467_F	2	31.2523	CTAGAGGCCACCATAGTCAGTCCTCTCTTTTTGTCTCGGCGTGTGCATAAATGTGTCTGCCTTA	10328467			Chr01	35286516
1D_10570019_F	2	31.2546	GTTGGGAGGCAAACCTCCTCTGGGGAAGCATTTGATATGATGGCATCCCCAAATTGTTAGAAAC	10570019			Chr02	9710967
1D_10574357_F	2	31.2546	AGGAAGAACTGGCTCAGACGACAACCTTATACGCGATTTATCATCAACCTACTACCCGACCTCA	10574357	64:A>G		Chr02	13881523
2.1D_10328568_F	2	31.2554	TCCATGAGTTAGGAAAAAAAGATGATTTTTTTTGACAACTTGGTCTTTGATTCATCTGCTTCAG	10328568			Chr02	19591832
1D_10569912_F	2	31.2561	ACCCTTACAATTATAGAGTGCAAGAATCTGAAGGAGCCAGTGAGAGAATGGGGCTTACCCGTGC	10569912			Chr02	12181747
3D_10570001_F	2	31.2591	GCTATGTGTTCTATCAATCCTTCCCCAATAGCGAGTTAATTGTCCCAACCATCCTCCTATTTAT	10570001			Chr10	13438837
2.2D_10376078_F	2	31.2598	GCTACGTATTCTATCAATCCTTCCCCAATAGCAAGTTAATTGTCCCAACCATCTTCCTGTTTAT	10376078			Chr10	13310614
2.2D_10574972_F	2	31.2742	GCTGGCCTCCAGTGGAGCTTGAGGCGTACCGAGATCGGAAGAGCGGTTCAGCAGGAATGCCGAG	10574972	11:A>G
2.1D_10336195_F	2	31.2777	ATGTCAACTTTTTTCCCTCTTGACTGAGATCTTTTAGCGTGTTAGAATGAAGTTTGTGCGATGC	10336195			Chr02	11687261
2.1D_10573862_F	2	31.2804	TATAATTGGGTAGAATTCAATGGAGTAAAATATATATAGCTAGAGGAAGACCTTGCACAGGCGC	10573862	7:T>C
3D_10370407_F	2	31.33	CTGCTTCGCCGAGCCAACGCCGAGATCGGAAGAGCGGTTCAGCAGGAATGCCGAGACCGATCTC	10370407
3D_10574837_F	2	31.3322	CCGAGGGTGGTGCTTCGACTTTGACAAGGCAGAAACAAAGGCCGCCGTTCGCTCTAAACGACCA	10574837			Chr02	7640167
2.2D_10362392_F	2	31.3346	AGACGCGATGGGGAATGAAGGACCACGCGCGGGCCGAGATCGGAAGAGCGGTTCAGCAGGAATG	10362392
2.1D_10279920_F	2	31.3354	CACGAGCATCACATGCTGTCTTCGCATCTCCAGTACTTTGTCCTAGAAGATTCTCGGCAATTCG	10279920			Chr02	7639812
2.2D_10338925_F	2	31.3354	CGAAGGACAACGGCCGAGATCGGAAGAGCGGTTCAGCAGGAATGCCGAGACCGATCTCGTATGC	10338925	2:G>A
2.2D_10315564_F	2	31.3366	CTTATTCACTTAAAGGAAAGATAGGTCGATTGATTCTCTGTTCACGTTATCTGTCATATGAACT	10315564			Chr02	7598133
2.1D_10323699_F	2	31.3369	AACAGGATGTCCACTGTCCAACTGCAAGACAGATTGGGTTCTAGACCGAATGTCCTCCCGAGAT	10323699			Chr02	7720392
1D_10292630_F	2	31.3384	ATGTGAAAAATAGGGCTACTCGTAAGTGATCGTCACTTGGTTTGGTAACGAAATTCAAGGAATT	10292630
2.2D_10315309_F	2	31.3644	ATAAACAAAACAAAAGTCCGTGAGACAATGGGTGATTGCATAGATCACTCCACTCATCGAGGAA	10315309	30:G>A
2.1D_10314294_F	2	31.3895	TTGAAGAAGAAGGTGAGATTGACGTCGGCGGAGTTGTCACCAAGCGGGAGCGAGCTGATCATGT	10314294			scaffold_229	43537
1D_10574036_F	2	31.417	AGCTAGTTGTCGCTGGTTGGCCCTATTTGTCTTCGCCAGCTCAGTCTATCCGAGATCGGAAGAG	10574036			Chr02	7967688
1D_10332160_F	2	31.417	ACAATTCAGAACGCGTTTGGTTGGTTTGAACTAGTCCTGAAACTCCAGTCGCTGTCCTTGTGCT	10332160			scaffold_229	14973
1D_10572181_F	2	31.417	CCGCTGGTCCCTGCGTTTCTCGGCTTTTTGCCTCATAGACAGCCGCCCTCGGCCGAGATCCGAG	10572181
1D_10570054_F	2	31.417	TTGATGAAGTTCATACACAGCTTCACGCTTACTTTTATTTCATATCATCAGGAACACAAAGAGA	10570054			Chr02	7866837
1D_10293924_F	2	31.417	CCAATATTTTCTCGGAACGTACAAAGCAAAGCAGAGAGAAATTGGCCAAATTCGTGTGAGATCC	10293924
2.2D_10276589_F	2	31.417	CGCTCCTCCATGGGAAATCATCCCCGCCGCTTGGGCCATCGATTGCTTGGGATCTGGTGATAAC	10276589			Chr02	7888298
2.2D_10575142_F	2	31.417	CTTCTTCTTCTTCTTCTTTCCTCCTCCTTCTTTCTGCTGTCTTCTCCGAGATCGGAAGAGCGGT	10575142
1D_10572380_F	2	31.417	CCTGATAGACTAAGCTGGTGAAGATGAGGACGAGGACCAACCGAGATCGGAAGAGCGGTTCAGC	10572380			Chr02	8420470
3D_10378025_F	2	31.417	CTCGTGTTCCAGCATGGCAAATGGGAGGCTGCTCTGGAGCGCGACACGTGTCTTCCTGTGGGCC	10378025			Chr08	17188643
1D_10569990_F	2	31.417	CTTCTTCTTCTTCCTTTCTTCTTCTTCTTCCTTGCTAGCCGACGTCCCTGGTGGCTGCTGTTGC	10569990
1D_10354341_F	2	31.417	TGGTCCAAGGCCGGCTGGCGGGCGGTCCGAGATCGGAAGAGCGGTTCAGCAGGAATGCCGAGAC	10354341
1D_10276599_F	2	31.417	AAAAGAACGCGGTTGGTTGGTTTGAACTGGTCCTGAAACTCCAGTCGCTGTCCTTGTGCTGGTT	10276599			scaffold_229	14965
2.2D_10311789_F	2	31.4171	CCTGCACCACCTGTTCCATGGAGCTCCGAAGTCGGAGTAGGGCTGCCACGCTGCCGCCCCCAAA	10311789	13:G>C		Chr06	37873919
2S_10356326_F	2	31.4173	GTTTGCTGACTGACTGGGTCGGATAATGACATGCTGCTATCCATGTGCATGATGAAAATTTTCC	10356326	16:G>C		Chr02	7619055
2S_10573849_F	2	31.4173	GTTTGCTGACTGACTCGGTCGAATAATGACATGCTGCTATCCATGTGCATGATGAAAATTTTCC	10573849	22:A>G		Chr02	7619055
2.2D_10333843_F	2	31.4174	CTACTCTACAAAGCTCCTTCTGTGTCAAAACGAAAAAGGAAAAGAAGGAAAAGTGAGGCAGAAC	10333843
1D_10367489_F	2	31.4174	TTGCCCTCATCAAATCATACCGATTGCCAAGAGATTTGGCATGGATCCTGGTGCACTCCTAGAT	10367489			Chr02	11876896
2.2D_10375820_F	2	31.433	CGCTTCTCCATGGGTGCCCATCCCCGACGTCCGAGATCGGAAGAGCGGTTCAGCAGGAATGCCG	10375820
1D_10569882_F	2	31.433	TGGAAAAAGACAAAAAGTGGGAAAAAAGAAGAATTAAAATATAGGAAAAGTAAAGAAGATCGGA	10569882
2.1D_10280073_F	2	31.433	CCTCTGCGCCTCTTTTGCCGAACCATCGAGGGGACCGACACCATTTTTCGACGAGCCTCACCAC	10280073
1D_10320051_F	2	31.433	GCCCGTTAGGGAAATTCCTAGTTCCTCGGTGAATTTCTAGTGGCCCGAGATCGGAAGAGCGGTT	10320051			Chr03	35004901
3D_10573403_F	2	31.433	CCAACCATCTTGTCCTAACATACGCCTCCCGAGATCGGAAGAGCGGTTCAGCAGGAATGCCGAG	10573403
1D_10292503_F	2	31.433	GCTGATACCTCTTGCGATATCATAGAGTGCGCTCTGAAGAACAGGAACAATGATGCTAATGACG	10292503			Chr02	8165159
2.2D_10375313_F	2	31.8722	ACTCAGACTCTCCCCGCAAATTTCTCTCACCCACCGAGATCGGAAGAGCGGTTCAGCAGGAATG	10375313
1D_10366475_F	2	31.921	TTAAAGAAGAAGGTGAGATTGACGTTGGCATGGTTGTAATCGAGCGGGAGTGAGCCGATCGTGA	10366475	27:G>A		scaffold_229	43537
2.2D_10362708_F	2	32.165	CTCACGCGCGAAGACAGCTCGGACAGAGAGAGAAGAGCAGCCGAGATCGGAAGAGCGGTTCAGC	10362708
1D_10572052_F	2	32.3114	AACAGGATGTCCACTGTCCCAACTGCAAGACAGATTGGGTTCTAGACCGAATGTCCTCCCGAGA	10572052			Chr02	7720392
2.1D_10311790_F	2	32.3114	CCTGCACCACCTCTTCCATGGAGCTCCGAAGTCGGAGTAGGGCTGCCACGCTGCCGCCCCCAAC	10311790			Chr06	37873919
2.1D_10360426_F	2	32.3741	CGACGGAGGAGGAAGGAGGCAGGAAGGAGGAAGAAGAAGGAGAAGGGGCCGAGATCGGAAGAGC	10360426
2.1D_10312068_F	2	32.409	CTTGTCGTCGCTCCTTCCGTGAGAGGAGCTGGTGTTCCGAGGATTGGTCGTGCGGAGGGACTGG	10312068	7:G>C		scaffold_617	295
3D_10361343_F	2	32.409	CTGCGTGAGACAGGATCAAGTGATGGGCGACGATGTAAGGCTCAGTCCCTGAGTTTCCTGCTGT	10361343	29:G>A		Chr02	8997274
2.2D_10568000_F	2	32.409	CAAAAAAAAACAGCAGAAGAAAAGACAGCAGAGGGGGGAGACTGAGAAGGAGAGAGCAAGAGAG	10568000
2.1D_10569785_F	2	33.08	AGGAAGTTTATATAGGCTGCTTCACCGAGATCGGAAGAGCGGTTCAGCAGGAATGCCGAGACCG	10569785			Chr02	9309801
2.1D_10330959_F	2	34.178	AAACTGCGAAACGGGGTGAGAACGGAAGAGAGAGAGATTACCGAGATCGGAAGAGCGGTTCAGC	10330959			Chr06	36298908
2.2D_10340978_F	2	34.361	CTCGAGACCCCATACAGGATCATCCCCTATGCCAGCTAATGTAGCATATATGACCTAATGTTGA	10340978			Chr02	13799191
2.2D_10342028_F	2	34.361	TCCATGAGTTAGGAAAAACAGATGATTTTTTTTTGACAACTTGGTCTTTGATTCATCCGCTTCA	10342028			Chr02	19591826
1D_10573174_F	2	34.361	TAGCTATTTTGTCCTTCTCTCACCTTCCGTAATAGCCTCTTCTTCTTCATTCTCGTGCATTACA	10573174			Chr06	10180515
2.2D_10367438_F	2	34.361	TATAATCGGGTAGAATTCGATGGAGTAAAATATATATAGCTAGAGGAAGACCTTGCAAAGGCGC	10367438	19:G>A		Chr06	2129786
1D_10285286_F	2	34.361	AATAACAACTCGCATGATTTGATGGTTTCAGGATCAATCTGCGAGTTTTCCTCTTCCTGGAAAA	10285286			Chr02	11768560
3D_10568377_F	2	34.727	GATGGATCCTCATTACAGACGTGAGATCTAATTTTGCAATTTTTGTGATTTTCTGAATTTGAAT	10568377			scaffold_214	6898
2.2D_10370296_F	2	34.7916	GGATCTGTGGGACGGTATCGGCCCATGATGGAGTGGAAACGGGACTTGATCCCTAACTCCGTCC	10370296	28:A>C
2.2D_10362362_F	2	34.8839	GATCGACATGCGACGAAGTGGGTTCTCTCAGGAAACATAGCCGAAGCCGAGATCGGAAGAGCGG	10362362	39:A>T		Chr02	16769607
1D_10331213_F	2	34.8839	GTCTATGAGCCCCAGCCAAAGCACTTCCGAGATCGGAAGAGCGGTTCAGCAGGAATGCCGAGAC	10331213	5:A>T
2.1D_10569774_F	2	34.8839	AATGGCTGAACTGCAAACCAAATTTTGGAACAGCATACCCTAGATTTGCCGAGATCGGAAGAGC	10569774			Chr02	18001567
1D_10362669_F	2	35.1976	TGTTGATATCTTCGGTGCTGTCATTCCCGAGATCGGAAGAGCGGTTCAGCAGGAATGCCGAGAC	10362669	15:G>C
2.2D_10574009_F	2	35.276	TAATGCCCCGTTCATCACTGTGCATGGATATTCCGAGATCGGAAGAGCGGTTCAGCAGGAATGC	10574009			scaffold_1881	7298
1D_10353876_F	2	35.337	CGTTGATATCGTCGGTGCTGTCGATCCCGAGATCGGAAGAGCGGTTCAGCAGGAATGCCGAGAC	10353876
2.2D_10569683_F	2	35.337	TCACCCTGATCGAATCGTACCAAGTACCAAGAGATTTGGCATGGATCCTGCTACTGTCCTAGAT	10569683			Chr02	11847781
1D_10279393_F	2	35.337	AAAGCATCCCCGAAATGTCCCAATGAACATCCATAATGCCCTTAAGACAACCGACACTAGTACT	10279393			Chr01	19529392
2S_10362668_F	2	35.7312	TGTTGATCTCTTCGGTGCTGTCGTTCCCGAGATCGGAAGAGCGGTTCAGCAGGAATGCCGAGAC	10362668	8:C>A
2.1D_10333769_F	2	35.825	CGGCAATCACGAACTGGCTGTCCCAAGGCCTCGCCGCCGTCCTCCCAACCCAGGTCAGCGCGAA	10333769			scaffold_2358	1890
1D_10277920_F	2	35.825	TAGTAGGCTGGCCGTTCTCAGTTCTCACTGGAGATTTGCCAATCGCCACGAGTCCTGCCGCAAA	10277920			Chr02	10890721
2.1D_10573312_F	2	37.478	GGATCTGTGGGACGGTATCGGCCCATGCCGGAGTGGAAGCGGGACTTGATCCCTAACTCCGTCC	10573312
2.2D_10370962_F	2	37.478	AGAAAGTGGCGACGTCGACCCCTGTGGCCAGCAGGATTGCCTGCTTGGCCTCATCCAGCTTGGC	10370962	20:C>T		Chr02	16870861
2.2D_10331402_F	2	37.478	AGAAAGTGGCAACGTCGATCCCTGTGGCTAGCCGAGATCGGAAGAGCGGTTCAGCAGGAATGCC	10331402			Chr02	16883473
1D_10572611_F	2	37.478	AGAAAGTGGCGACGTCGACCCCCGTGGCGACCCGAGATCGGAAGAGCGGTTCAGCAGGAATGCC	10572611			Chr02	16870844
1D_10350491_F	2	37.4873	AACTTCTTTTTCTACAGGCTGATCAAGAAGGATAAACACAGGTCACTGCAAATCAAGGCCGAGA	10350491	16:A>G
1D_10574636_F	2	37.4876	AGAAAGTGGCGACGTCGACCCCCGTGGCGACCCGGATTGCCTGCTTGGCCTCGTCCAGCTTGGC	10574636			Chr02	16870861
3D_10574587_F	2	37.4886	ATTCTGCATGGCAGGCAGTACGTACTGAGCTAAATCTCCGAGATCGGAAGAGCGGTTCAGCAGG	10574587			Chr02	17114767
2.2D_10568404_F	2	37.4965	GCGGATTGAGGGTTGGATTCTTGTTCTGCTGTCACTTAATTCGTAGGAACAGTTCTGACCTGGA	10568404			Chr02	16800576
2.1D_10570106_F	2	37.4969	TGATTCTCCTCAATGCCGAGATCGGAAGAGCGGTTCAGCAGGAATGCCGAGACCGATCTCGTAT	10570106
2.2D_10574645_F	2	37.497	CACGTCCCCCATGCACGTCTTCCCCCCATGCACGCCTGCAACCTCTTCTTCTTCTTCTTCTTCT	10574645
2.2D_10573262_F	2	37.4971	TTGGAACGAGAAGAAGACCAAAAAAGTAAAAAATACATAAAAAAAAAAAAAGCAAAGAAAAGAA	10573262			scaffold_1051	10023
1D_10569940_F	2	37.5247	ATTATAGCCGTGGATCCCTCCATCTTCAAGCTAGACCAGGCGGCATCCAGGTTGATCTTGAGGG	10569940
2.1D_10349114_F	2	37.5256	TCCTGTTCTTTCAAAAGCTGAAGAAGATGATGATGAAGAAGAAGCTTTCAGGAGTTTGTGAAGA	10349114			scaffold_77	77528
2.1D_10341452_F	2	37.5362	GCATTTAGAATGACTATAATCTACTGGAATCAAATCTCCCTGAAGAAGGCATCATTTTGATTGT	10341452
2.2D_10568194_F	2	39.4678	CGATGGATAGCACGCCTCAGGTTCTCTAGCAAGTCGCAGCACAAACATCCTAAGAGCACCACCA	10568194			Chr03	36941556
2.2D_10571477_F	2	39.4678	ATCAGTCTCCTCATTTGCAGATCCGCCTCCTCGCGGCTCTCTCTCGGATCGGCGGTCGCTCGTC	10571477
2.1D_10364052_F	2	39.4766	GCGAACTTGGTGATCTCAGCAGGATGAAAGTTGGGATGCAAGATGGAGAACCAGAGATGAACAC	10364052			Chr02	18512109
1D_10573305_F	2	39.4768	CCATTTTAGATGAGTAAACACTAGAAGCACATACATATCTTAGACAAACCAATCATAAACCGAG	10573305			scaffold_4041	939
1D_10368516_F	2	39.4772	GTAGCCGTTGCCGCGCGACGGTCAAGAAGAGAGGAAGAAGAAGTCCGAGCCGAGATCGGAAGAG	10368516	15:G>A		Chr02	29412362
3D_10273929_F	2	39.505	TGGCTTCTACAGGTCAGCAATATCGAGCATCTTTGGATTAATAGGTGCTTAAATTTGAAGGCTT	10273929			scaffold_642	46208
1S_10355978_F	2	39.505	GAGGTGATGATCGGACTGGCGGCACAGGTCTTCAAATACATGACGAGCAAGGAGTCGAGCGCCG	10355978	24:A>C		Chr02	17773409
2.2D_10360926_F	2	39.505	ATGACAAAATAATAAAAGATTACTAATGTGCATAGTTGGATAGAACAGGCGATAGATGCACAAG	10360926	50:C>G		Chr02	23890317
1D_10569591_F	2	39.505	GGAATTTGTGATTCACGAACACCAGCTGGCGAGCCAACCCCAATGACCAAATGTGCCGAGATCG	10569591			scaffold_610	44518
1D_10367933_F	2	39.5377	AACACTTACAGGTCACTGCTTTCTTTGCGAATACCACTTTTTTATACTGCTATACCAATTCCAC	10367933	30:A>C		Chr02	16869307
2.2D_10326746_F	2	39.5378	AGAAAGTGGCAACGTCGATCCCTGTGGCCAGCTGGATTGCCTGCTTGGCATCGTCCACCTTGGC	10326746			Chr02	16870861
3D_10574637_F	2	39.5381	AGAAAGTGGCGACGTCGACTCCCGTGGCCAGCAGGATTGCCTGCTTGGCCTCATCCAGCTTGGC	10574637			Chr02	16870861
7S_10354505_F	2	39.5513	CCACCGTGTTCAGAGCCACGTGCCCTGATCCACCAAGTTACACGCGCCGCCTCTCTCCACCGCA	10354505	12:A>G
7S_10375957_Fa	2	41.2633	TTCCGCGCCTTCGCCAGCCCGCCTCCACGCACGACGAGCCCGTGCCAGCTTTTGAGGGGTCGCC	10375957	33:G>A
2.2D_10571796_F	2	41.2748	GCTGCCTCTGTCCACGCGCGGGAGAAGAAAGGGAAAAAGGAGAAGACGGACGGGCCGAGATCGG	10571796			Chr05	13719723
2.1D_10343348_F	2	41.2763	CTCATCCCTGAACAAGGTAGGCCTCCCTGAACCTCCATTATTTCATTTCGGTGAATATCGGGCC	10343348
2.1D_10569027_F	2	41.2763	CGGGCGACGGCTCCGAGATCGGAAGAGCGGTTCAGCAGGAATGCCGAGACCGATCTCGTATGCC	10569027
2.2D_10315562_F	2	41.277	CTGTCTCGCTCTTTGCCGCCGTCGTCCTCGTCTTCCTCATCGCCCTCTCCATCTTATCTCTCCA	10315562			Chr02	19903022
2.2D_10575011_F	2	41.2786	TTCCGCGCCTTCACCAGCCCGCCTCCACGCACAACGAGCCCGTGCCATCTTTTGAGGGGTCGCC	10575011
7S_10330619_F	2	41.2787	AAGCCACTGTGGGAGAGACGCCGAGATCGGAAGAGCGGTTCAGCAGGAATGCCGAGACCGATCT	10330619	10:T>A
7S_10366056_F	2	41.2857	AGGGGAAAAAATGATAAACTTCATACCATCACTATAAAATTTACCACCCTTATAAGAGGAAATG	10366056	35:T>C		scaffold_32	88429
1D_10373598_F	2	41.2936	CACGTCTCCTTCGTTGCCGATCTACTCTCTGCTCTGCTGTCGTAGGTCGTCCTCCACGCGTCGA	10373598	1:C>T		Chr07	7225513
1D_10358254_F	2	41.2938	ACATGCAGCGAGGTGGTAACGGGCGTAGGCATCACAAACAATTCTATGCTTCAAGAAAATCCTT	10358254			Chr10	4044860
1D_10281325_F	2	41.2938	CTGCTGCTGCTGCTGCTGCTGCTGCTAGTGCTGGTGCTGGTGCTGGTGCCGAGATCGGAAGAGC	10281325
1D_10376996_F	2	41.302	ATTCACCAGAGGTCCTGATTTGCGGATATACTTCCAAATTCGAATTTGTGGATGGATGGCTCGC	10376996	25:G>A		Chr09	15670103
2.1D_10573652_F	2	41.302	AGGGGAAAAAATGATAAACTTCATACCATCACTACAAAATTTACCACCTTTATAAGAGAAAATG	10573652			scaffold_32	88429
2.2D_10570045_F	2	41.302	TGTAAGTCATACTATACTCTCACGGGTTGAATAATTTGCCATTTGAATTAGCTGACAAATTAAC	10570045
2.1D_10350261_F	2	41.302	TTCACGCGCGCGATAAAGAGAAGGGGACAGAAGACACGCGAGGGGACAGCCTACCGATGCAGAC	10350261			Chr05	67903854
1D_10369136_F	2	41.302	TGAAGTCACGTGCGCACAATCCACACCGCACCACATGTACAGAGCCAGCTATTATTTCCGAGAT	10369136	23:A>G
1D_10292695_F	2	41.302	AACGAGAACAGCCAGGTTCGTGGTCAGGATTGTCTTCTTCCCCGACTATACCGAGATCGGAAGA	10292695			Chr02	21675137
7S_10376980_efg	2	41.302	ATTCACCAAAGGTCCTGATTTGCGGATATACTTTCAAATTCGAATTTGTGGATGGATGGCTCGC	10376980	9:A>G	11:G>A	Chr09	15670103
1D_10281202_F	2	41.302	CCCCGCCTGTTCCCCTGACCCGATTTGGTAAAATCAACCAACTCCCAGCCACCGAGATCGGAAG	10281202
1D_10320380_F	2	41.327	CCCCGATTGCCCAATCCCCGATCCCCTAGAGTTGACGGCCCCGAGATCGGAAGAGCGGTTCAGC	10320380			Chr10	10541565
3D_10343495_F	2	41.3377	ACAAAAAACAATATGGACACTATTTTTGCTTCACTTTTTCTTTCTTATTTTGGATTAATACTAT	10343495	19:A>G		scaffold_2499	2167
3D_10319747_F	2	41.7475	GTGAGACACTGGAACATGGCATTGATCTGCCCCGAGATCGGAAGAGCGGTTCAGCAGGAATGCC	10319747
1D_10569628_F	2	43.9523	GTGAATATTCTTACTCCCGAAGACATGCGGGGGCAACTGAACTTAATGCCTAAAAAATGTCACA	10569628			Chr02	21953570
2S_10346749_F	2	43.9548	CGCTTCCAATGTGCTGGCAGAATATGTCGTAAACGTTGCAAATTTTTCCCCAATTTGTGTGGGT	10346749	59:G>A		Chr02	19903093
2.1D_10311732_F	2	43.99	CCCAATCACAAGGCAATCAAGAAAAGGATTGAGGCCTTGATCGCTCGAGACTACTTGGAGAGAG	10311732			scaffold_1509	8560
1D_10314825_F	2	43.99	GATGAAGCTAAGTAGCAAACAAACATGACATAGTATAATTACTGAAACTTGAAATGAAGCCGAG	10314825			Chr02	20998046
1D_10328375_F	2	46.5048	ATCCATAGCCACTCAAGCAGCCCCCTCGGCCTCTGGATTCTGGTATGGGCAGCCCCCCATGGTT	10328375	5:A>G
2.2D_10281188_F	2	46.528	CCAACATTTTCTCGCAGCAAGTGCCCGTCGTCCACCGCCGTCTCCGAGATCGGAAGAGCGGTTC	10281188
2.1D_10572612_F	2	46.528	AGGAGGCCGCCCGTGCCTATGACCGAGATCGGAAGAGCGGTTCAGCAGGAATGCCGAGACCGAT	10572612			Chr02	23200343
1D_10570104_F	2	46.528	TCTCAAAGGTCCCCAGCCAGACGCGGGCGCCATTCCTTGAGGGATCCCGAGATCGGAAGAGCGG	10570104			Chr02	23200298
2.2D_10574686_F	2	46.5347	ACTCGACTCTCTCCCCGCAAATTTTCCTCACCCGCCGAGATCGGAAGAGCGGTTCAGCAGGAAT	10574686
2.2D_10567821_F	2	46.5537	ACTCGACTCTCTCCCCGCAAATTTTCCTCACCCACTGACAACCGCAAATTTTGAAATTTTCTCA	10567821
1D_10569985_F	2	46.5659	CTCGCCTTGCTGATAATACAGATAAAATAAATATCATAAAGAATCACTACTTTTAGCACATGCT	10569985			Chr02	20799607
3D_10568204_F	2	47.8583	CGCTTGGTTGTGTTGGTTCAGTCTTCGGTGTCGAAGGCTGGAGAAAATTTTGTGGGCTCGTTCT	10568204			Chr02	25094094
1D_10279856_F	2	47.905	ATTTGTCGAAGACACGCTTTAATGTAACTTCCTAATTACTCCAACATGTTAAAGTATTACCGAG	10279856
2.1D_10279879_F	2	47.9472	CAACAGAGTCAAAAAAAAACCAACAACCCACGATCAATCCTCGGATCAGGAAAAAAGAAAAAAA	10279879			Chr02	24233187
2.2D_10281189_F	2	47.9635	CCAATATTTTCTCGCAGCAAGTGCCCGTCGTCCATGGCGGCCACCGCCGTCTCCGAGATCGGAA	10281189			Chr02	26211358
2.2D_10285666_F	2	47.9638	GAAATAAAAAGAGCACCATTGCCGTCCTTCTTGCCCGAGATCGGAAGAGCGGTTCAGCAGGAAT	10285666
3D_10574685_F	2	47.9652	ACTTGACTCTCTCCCCGCAAATTTTCCTCACCCACCGAGATCGGAAGAGCGGTTCAGCAGGAAT	10574685	4:T>C		Chr08	44085403
7S_10315767_F	2	47.9705	TCTCGAGACTTGGGAGGTGTCCTTCCCCTTGAGGTACTGCTGCTTCTCCAGAAACAAGAACACG	10315767	32:A>C		Chr02	24461611
2S_10365111_F	2	50.8409	CTGAGGATAATTCTCCGAATGTCGCATCAGCGCCTGAATCACAACTCCCTCAATGGAGTCCCAA	10365111	16:C>T		Chr02	25719820
2.2D_10281228_F	2	50.8576	CCTCTATGCCTGCTTAGTTAAAGTGGGGTTTCTGGGTCTCTCCGAGATCGGAAGAGCGGTTCAG	10281228			Chr02	28969429
2.1D_10331151_F	2	50.8583	CAGCTACTCGCTGGCTTGTTGCCAAAGCCTCGACGAGCCACCCAACCGAGATCGGAAGAGCGGT	10331151
1D_10569578_F	2	50.8583	GCGAACTCGGGGCCCTAGGCCAAGTGGCTAGTATAGTTGCGGGAGCTTGCGTGCTCCCCTATAC	10569578			Chr02	25967365
2.1D_10568279_F	2	50.861	CTGGCAAACGGAGGAGGAGGAGAGGAGAATAGGGGCTAATTCGATCGTGAATGGTGACCCGCCG	10568279
1D_10328874_F	2	50.8613	CAGCGGTCGAACGGCGAGGACAGAGGAAGAAGACAAAGGAGGAGAGGAGAGGAGAGGAGGACAG	10328874
2.2D_10572195_F	2	50.8705	GTCTATCTCGCCTTCCCTCCTCCTCACCCCTCATTGGCGGTCTTCCTCGGAGCTAGTTTGCATT	10572195
2.2D_10377323_F	2	50.8744	ATCTCCTTCCTCTTTCTGCATGCATGCGTGCTTCTCTCCCTGCGTTTCCTACTCCATCGCATCG	10377323			Chr11	42695511
3D_10575198_F	2	50.8791	CGACCGTACAATTCTCTCTTCGCCATCCGAGATCGGAAGAGCGGTTCAGCAGGAATGCCGAGAC	10575198
2.2D_10287232_F	2	50.8849	TTGTTGCTCGATTCGGCACCATGCACCGAGATCGGAAGAGCGGTTCAGCAGGAATGCCGAGACC	10287232
2.1D_10274310_F	2	50.8878	CATATATCTGCTGGGAAGATTGACCAATCCGAGATCGGAAGAGCGGTTCAGCAGGAATGCCGAG	10274310			Chr02	57439303
2.2D_10332769_F	2	50.8884	AGATTCTCGAGTCCTGACAAAGGCTCTAGATATAGATCGGAAGGTTTCACCGAGACATCAATCG	10332769			Chr02	57439250
2.2D_10574119_F	2	50.889	CACAATCTTCCAGTATGAGGTCATCCTCATCTTCAGATCGAACGCCTGCTGAAGCAGCTGCTGG	10574119			Chr02	25704694
2.2D_10340067_F	2	50.8892	ATGCAGTGCCACCGTGTCAACAAACCTCCTCAACACAATCTTCCAGTATGGGGTCATCCTCGTC	10340067	19:A>G		scaffold_213	25015
2S_10346308_F	2	50.8917	CACAATCTTCCAGTATGGGGTCATCCTCATCTTCAGATCGAACGCCTGCTGAAGCAGCTGTTGG	10346308	18:G>A		Chr02	25704694
2.2D_10328469_F	2	50.8917	CTCAGCGTGAAGAACTTGGTGAACAAGAAGATGGAAAAGGAGATTAGGCTCAAGAGTATGATGG	10328469			scaffold_213	25078
2.1D_10371734_F	2	50.8917	CGACCGTACATTTTTCTGTTTGCCCTCCGAGATCGGAAGAGCGGTTCAGCAGGAATGCCGAGAC	10371734
3D_10320262_F	2	50.8991	AACTTGAGGACCTCCGCTATGTTGGATTCCGATTCACCGAGATCGGAAGAGCGGTTCAGCAGGA	10320262			Chr08	1801028
2.2D_10360548_F	2	50.9023	TCGTCGACGAGAAGAGCGGCGTCCAGTCTGACCAAGAAGATGAAGGGGAAGATGATGAATAAAA	10360548	32:C>T		scaffold_213	24738
2.2D_10281185_F	2	50.9047	CATGGGCTTTAGCCAACCTCTCTGCCGAGATCGGAAGAGCGGTTCAGCAGGAATGCCGAGACCG	10281185			Chr02	25690663
1D_10340017_F	2	50.9165	ATCGGTCGCGCCACAGCTGCCAATAGCATACATCACCATCAGCACGAGATGAAATGCTTGACAG	10340017	8:G>A		Chr02	26188990
2.1D_10280944_F	2	50.931	AAAAGGCGAATGCATTCCCATAGTACCCGAGATCGGAAGAGCGGTTCAGCAGGAATGCCGAGAC	10280944			Chr02	25098426
2.1D_10312911_F	2	50.931	TTGGTGAAGAAGGCCAAGTCAGAAGTGACGGAGGAGTACATGAGGTCGCTGGCAGATCTCATGG	10312911	19:T>G		Chr02	25140999
2.2D_10572577_F	2	50.931	CCACCCGGTCGCGGCATCAAGCCTGAGCCGAGATCGGAAGAGCGGTTCAGCAGGAATGCCGAGA	10572577
1D_10279369_F	2	50.931	AAAAGGCGAATGCATTCCCATAGTACCCGGCCGGCAGGGGAGGGTCGAGCTTGGTCCGAGATCG	10279369			Chr02	25098441
1D_10372361_F	2	50.975	GTGTTTCCCTGTCGCTGGTTTCGATTAGAAATCAACTGTCGCAATGCAGTCCAATGAGCCAATG	10372361	12:T>C		Chr08	20402352
1D_10377736_F	2	52.9835	CTGCTTCGCTAGACCAACGCCAACGCCGTCGCGAGGCATACCCATCCCGAGGAGGTCGCCATAC	10377736	2:T>C
2.1D_10347684_F	2	52.9835	TTGATGGATAACTATAATTGGACACGGCGTTGGGCATACCCGACGGAGGGTATACCCCCGAGAT	10347684	1:T>G
2.2D_10319362_F	2	52.9835	TTATCTGAGAAATGTGACCGAGATCGGAAGAGCGGTTCAGCAGGAATGCCGAGACCGATCTCGT	10319362
7S_10371502_F	2	54.0382	CAGAAGAAGACAGAATAAGGGAAAAGACAAAAAGTGAAGAAAATCGAAATAAAAAAAATAGAAA	10371502	29:A>C
2.1D_10571384_F	2	54.0719	ACACTATCTTCGAACCGATGCACCCCGATCACGATCGGGTCCTCGGGCCGCAACCCCCCGTCGA	10571384	14:A>G		Chr02	37028173
2.2D_10369356_F	2	54.0816	GGTGACCAAGGATTACTCGAGCTGCCTCGCTGCTCTGAATGTCGACCCGCGAGCCGCGAAGGCG	10369356	26:C>A
1D_10283085_F	2	54.0818	ATCTATGAAGAGGCCTAAGAAGTTAACATATCACCACTTCTTTTCTCATCCCATTTCTTATCTA	10283085
1D_10574013_F	2	54.0826	TCAAGACCGGAGGGTGTGTTCCCATAATCCTCTCCGAGATCGGAAGAGCGGTTCAGCAGGAATG	10574013			Chr02	28023093
7S_10368638_F	2	54.0851	TAAAACAAGAAAGCAAGGTACAAGCCAGAGGAGCAGGCGAGGCAGAGGACCGCGCGGCATGATC	10368638	1:T>A		Chr09	37048029
2.1D_10569675_F	2	54.0974	TATGCCTAAAGGAAGTCAAGTCGTTTTGGGGGTCCACAAATTATTAACGAAGTCCAAATAGGTC	10569675
1D_10348860_F	2	54.0977	GTGGCGGATAACCATGATTGGACACGGCATTGGGCATACCCGACGGCAGGTACCCCGTCGCGGC	10348860	16:G>A
2.1D_10361094_F	2	54.1129	CAGTGCCTACTTCGAGCGCAAGTGAGCCCAAATTCACATTCATCGTGTACTCTGGTGGGGCCGC	10361094	38:A>G
1D_10342708_F	2	54.127	CAAAAACCTTGAAAGAGAAGCACAAAGCACAGGATACAAAGGAACTTTGATGTCAACCACATGA	10342708			scaffold_104	47345
1D_10350890_F	2	54.127	AGGGCGTGAGGAAAAGAGAGGGAGTGGAAAAGAAGGCTGGGCCACTGAAAGAAGGAAAGAATAA	10350890			scaffold_26	32135
1D_10572827_F	2	54.127	AGCTGGAAATGATGGGATAGAGCGTGGCGCGATCATTGTCGACCAGGGCAGTGGCGGAAACTTC	10572827	4:T>C
2.1D_10362448_F	2	54.127	CAAGGCCATCAAGAAAGCAGAAACAAGCGAAGACCGAGATCGGAAGAGCGGTTCAGCAGGAATG	10362448	11:A>G		Chr02	35768828
1D_10365419_F	2	54.127	TTCTCTCCCTCTCTAAAGAAATGTCCAACCATCTATATTGTGAAGATAGAAAAAGAAAATTTTT	10365419			Chr02	28270452
1D_10313534_F	2	54.127	GAGGAATCTGGTTAGTATATGCTTAAAAACGGATGAATTTTTCCTCTAGTAATGTATCCAATGG	10313534			scaffold_1450	2246
1D_10348506_F	2	54.1353	CAGCTCGTCCGTCAGTCACTGCCACTTCTTCGTCGCCAGCCCTACACCAAGCCGCCAGAAGGCT	10348506			Chr02	26672255
2.1D_10336265_F	2	54.1354	CTCGGTAGTTAGTGGCTTCTGATCTGCGATCGTACTTATCGCCTTCACCAGCTCAAGCTGGTCA	10336265			Chr04	18878829
1D_10315671_F	2	54.1355	GGGATCGTATCATCAGCCTTGGGCGACCCCAAATCTGGTGTCGCCCACGGTCAGCTACGCCGAA	10315671			Chr02	28495044
2.2D_10345944_F	2	54.1355	AGTTTGCAGACATTTATTATATTCTCTCTCCTCCTCTCCTTCGTTCTTTCGCTTAGGAGGAGAA	10345944			scaffold_309	17610
1D_10352988_F	2	54.1355	AGAAGAAGGAAGGAGAGGAGCGAACGAAAGTAAATACAGGCGGCAGCCACGACTGACCCGCCGC	10352988			scaffold_174	62617
1D_10569668_F	2	54.1356	TAGGCAAACGGAGGAGGAGGAGAGGAGAACAGGGGCTAATTCGATCATGAACGGCAACCAGCCG	10569668
1D_10344567_F	2	54.1357	TGGTGCTCGGCACAGCGACTAACGGCAAGGATTCTCAATGGGTATTGCTCGACCCGAGATCGGA	10344567
2.2D_10569802_F	2	54.1359	CAACACGCTGAACAATGTAATGGATCTGAGCTCGCCGAGATCGGAAGAGCGGTTCAGCAGGAAT	10569802			Chr02	26914690
1D_10315848_F	2	54.1399	TTGCAGGGTCTGCCGAGACAGCCAAGGAAGATTGATTGCTGGTTTTGCACGCTCTGTCATGGTT	10315848			Chr03	66840173
2.2D_10281609_F	2	54.1402	TGGAGATAGGGATCATCCGAGATCGGAAGAGCGGTTCAGCAGGAATGCCGAGACCGATCTCGTA	10281609
2.1D_10568353_F	2	55.036	GAGACTATCTTCTAACCGATGCACCCCGATCACGATCGGGTCCTCGGGCCGCAACCCCCCGTCG	10568353			Chr02	37028170
3D_10378150_F	2	55.036	ACGCCCGCTCGAAGACCCGCGACTCCCTTCGCCGAAGCCCCGCCTCCACGCACAATGAGCCCGC	10378150
2.1D_10279465_F	2	55.036	AAGAGCTAACAGCATTCAAAATAGAGGGTTCCCCAGTTCTAATGATCCCGTGAGGTTCCCCAAC	10279465
1D_10352060_F	2	55.036	GGGGAGGAAGCGTGAAAGCGACCTCTCCCTCGTATCCCATTCACAAGAATAATTACTCCGCATG	10352060	2:G>A		scaffold_1775	5902
2.1D_10280321_F	2	55.036	GACACACCAATTTCCTCGCGCTGCACGATCCGATGATCAAGACTTGCAGCAGGCTCAGGCCGAG	10280321			Chr02	36665110
2.1D_10365586_F	2	55.036	TCAAACCACGTTGGTCAACCAAGCTGAAGGCCCTCTCTCTCTCTCCCTGTCGCTCGAAATATCC	10365586	33:C>T		Chr02	36344824
1D_10316156_F	2	55.036	TTGAAGGGCAAAAAGGCAAAGAAGAAAAGAAGACAAAAAAAAAATACGAAAGGAGCTCGAGAGA	10316156
2.1D_10315556_F	2	55.036	CTGGCAGATGGAAACTACCATGGCTCTGCATCTCTCCTCTGCATTCGACAACACGCGTCGATAA	10315556	29:C>T
2.1D_10327180_F	2	55.036	GTAACGGTGATTTCTGCCAGGGACCTCAAGGACGCGAACTTCTTCGGCAAGATGGACGTCTACG	10327180	12:T>C		scaffold_600	13683
1D_10285725_F	2	55.036	TTTCGGCTTGGTGAGTTGAAGTTGGAAGGTCCCGAGATCGGAAGAGCGGTTCAGCAGGAATGCC	10285725
7S_10339537_F	2	55.0446	ACACCTGTTATTAGGATGCTTGGTCTTTTTGTTCTTTGGGATTTGTGTTGATTCTGAGTAATCG	10339537	46:T>C		scaffold_232	53443
3D_10572608_F	2	55.0447	TTCCCTCAATTCTTGATTTCTGCCCGAGATCGGAAGAGCGGTTCAGCAGGAATGCCGAGACCGA	10572608
3D_10274303_F	2	55.0448	CAGTCAGCAAATTTGGCTGTAAAATCACATGAGCTGATCATCCGAGATCGGAAGAGCGGTTCAG	10274303			Chr02	35208627
2S_10337803_F	2	55.0617	CGGAACAGCGTGCCCTGCTCCCGCCGCGGCGCCTCCTACTACAACTGCCGAGATCGGAAGAGCG	10337803	27:C>T		Chr02	35941014
2.2D_10363407_F	2	55.0618	CCGAGCGGGGGAAGGACTCCATCGACGACCGCCCCTGTTTCTTTTCCCTTTATCGAGTGCCCTG	10363407	22:T>C		Chr02	38223090
2.2D_10568542_F	2	55.0619	TACAGGCTGTCTTCCGTAGTCTTCAGAGGATAACGAGGATACCCAATCTTTTCTTCTTTTTCCT	10568542			Chr02	34315231
2.2D_10349575_F	2	55.062	CGAAATTAGGGCAAGCTCGACAAACTGGATGCTTTCCGAGATCGGAAGAGCGGTTCAGCAGGAA	10349575	8:A>G
1D_10336647_F	2	55.0704	ATCACATTTATAGTTTTCACTTAGAACTAGAGGTGATCTATTCCCAGTCCAGTCTAATTACAAC	10336647			Chr02	37674331
7S_10330491_F	2	55.0867	TGCAACGCCGCTCCACGGAACGCGGTTGCCCGAGATCGGAAGAGCGGTTCAGCAGGAATGCCGA	10330491	19:A>C		Chr02	35505568
3D_10568789_F	2	55.1887	AAGACGAAGACCCTGTGTTCTCATTTCACCGAGATCGGAAGAGCGGTTCAGCAGGAATGCCGAG	10568789
1D_10572332_F	2	55.2014	CAATACAGACCCCAAATTTAATGCCTCATTTAGACGGTCCGAGATCGGAAGAGCGGTTCAGCAG	10572332	17:T>C
2.2D_10330090_F	2	55.2165	CTGCATAACCCGCAACCGTCTCATTTGCCGAGATCGGAAGAGCGGTTCAGCAGGAATGCCGAGA	10330090
2.1D_10372092_F	2	55.2345	AGGGGAGATCCCAGGCTTGATGTCACCCTACGCTAAGTAATTCAACAGACAGAGGCCGCAGGCT	10372092			Chr02	36510420
2.2D_10342749_F	2	55.2566	CAGCTTGACCGACATTCCCCGCCACTTCTCCGTCGCTGGCCTGCACCAAGCCGCCACTGAGCCA	10342749	38:G>A		Chr02	32324936
2.2D_10320494_F	2	55.3007	TAGCAGAATGCAGCAACAATAGTTGCAACCAAGCAAGGCGTCAACTAGCCGAGATCGGAAGAGC	10320494	24:T>C
1D_10362446_F	2	55.3196	CAAGGCCATCGACAAAGCAGAAACAAGCGAAGACCGAGATCGGAAGAGCGGTTCAGCAGGAATG	10362446	13:C>G		Chr02	35768828
1D_10569950_F	2	55.3414	CACAGGTAGTGGAACCCGGTGAATCAAATGTAGAATGCATTGATGAATCAGGTAAACAGGAAAT	10569950			Chr02	31217132
2.2D_10335449_F	2	55.3414	TTCAAACAGGGTTAGCAACAAGAAGAATAGGGAGTCATATGTAAAGAGAATGTGGGCTCCGAGA	10335449			Chr02	32090135
1D_10361878_F	2	55.3414	TTAGTACAGTGAGACACCATACTTAATTGTAGGCAAGATACCATAAGTAATTTGCAGTTTGTTC	10361878	7:C>T		Chr02	34747690
2.1D_10339386_F	2	55.3668	AAGATCTTGCTTCTTGGTACCTCTCGCTTTTGCCTACAATGTCTACTCCCTCAGAGAACCAGGA	10339386	26:G>A		scaffold_1996	7140
2.1D_10358426_F	2	55.3969	ATGAATAGATAGATTGTCTATGCAACACGGTTGTCTTGCTTTGGCTAGTAAAGTTTGAAGGGAA	10358426			Chr08	44406537
2.2D_10574151_F	2	55.4082	CTGCTGGGAGGGTCGACGTGCAGGGGAAGCTGCGCGTAAGAGAGAGAGAGAGAGAGAGAGAAAA	10574151			Chr07	18424122
2.1D_10574150_F	2	55.4614	CTGCTGGGAGGGTCGACGTGCAGGGGAAGCTGCGCGTTAGAGAGAGAGAGAGAGAGAGAGAGAG	10574150			Chr02	29460230
2.1D_10335662_F	2	55.4614	CAAAATCCTTGAAAGAGAAGCACAAAGCACAGAATACAAAGGAACTTTAATGTCAACCATATGA	10335662			scaffold_104	47345
2.2D_10328244_F	2	55.4941	TAGCTCGACCGTCATTCACCGCCCCTTCTTCGTCACTGGCCAGAACCAAGCCGCCAGAAGCCGC	10328244			Chr02	32324931
2.1D_10372510_F	2	55.4941	ATTTCCTTCCTGTTTCTGCATGCATGCACGCTTGTCTCCCTCCGACGCTGCAAACGCCCGAAAC	10372510	8:T>C
2.2D_10569917_F	2	55.5322	AGAAGTGGGCCACATTTATGGGCAAGCCAATGTTATGTGTACTTGTCCAGGAATATGTAGACAG	10569917			scaffold_1919	7603
2.1D_10353002_F	2	55.6315	AGTAAATTCAAGTTGATTCACATGTAATTGTTAACTAGATTCATGAATGGATGAAGTTTGGGTA	10353002
1D_10370621_F	2	55.7804	CCGATGACCCGTAAGTTAGCTACGTGTGACTGTTTTGTTGTGTTGATGTGTTCTGGTTTGTTTT	10370621			Chr06	590586
1D_10374568_F	2	55.83	CTTACCTCGGGTGCCGCTTGGGGAGAACAAGGGCTGCGGGCACGAGGGTACGACCGAGATCGGA	10374568
1D_10285703_F	2	55.83	TAGTCCACACCATCCCGAGATCGGAAGAGCGGTTCAGCAGGAATGCCGAGACCGATCTCGTATG	10285703
2.1D_10571675_F	2	57.021	CTCTCCCCCCTGCCTTTCCATGGTCCGTACCCTTCTCGCCTCCTCCTCCACCTCAGACTTTGCC	10571675			Chr02	37856420
7S_10324139_F	2	57.8005	AGCGCGAGTGAAGGAGGAGTGAGCTCTGAAGGGCATGCCTGAGATGGACAAGCTCTCTCGCTTG	10324139	40:T>C		Chr02	58919235
7S_10345335_F	2	58.0344	AAAGCTGAATCGATTCGAGCTCCCAGACTGCGAGATCTATGCCTCCTGCGAGCCCTGTCCCATG	10345335	40:T>C		Chr08	55899554
1S_10351971_F	2	58.0344	GAACCTCTCGACGCACTTGGCGGCGGACTCGTAGTCCTCGTGGTCCAGCGCCTTCCGCGCCCCC	10351971	13:G>A		Chr02	41129124
2S_10372305_F	2	58.0344	CCCTCTTTGATCCTTTCCTTCACTTCATCTCTTCACGAGTTATTTTCAATTCGTTCCATTCCTC	10372305	21:C>G		Chr09	7219442
1D_10573279_F	2	58.0766	TTTTGGATTCGAGTGTAAAGGGGGGTTTAAGACGGCCTCTGAGGAAGGCGTTTGCTGGGGATAG	10573279			Chr02	40891358
2S_10368758_F	2	58.147	ATTCCAAGACAGCAAAAGCCAAAAGCTGAGAACCTACTGATGGACTAGAGAATTGAGAACCCAG	10368758	6:A>G		scaffold_12	317979
7S_10375677_F	2	58.147	CACGAGTTGACATGACACGATGCTCAACAATTGCTACGTGACGGACGATGGGCCACAAAGCAGC	10375677	2:A>G		Chr03	22314506
7S_10348337_F	2	58.2878	TTTTCAATTCACATGATGATGATGATGCTCCTCTTTAGTTTATTTTGGGAGCATCCAAAGCAAG	10348337	23:T>C		scaffold_651	8772
1D_10572566_F	2	58.3202	AGGCTCAAACTTGCGCCGAGATCGGAAGAGCGGTTCAGCAGGAATGCCGAGACCGATCTCGTAT	10572566
2.1D_10573542_F	2	58.322	TCCTCAGAGGACTCGTGAGGTACTAGGAGTGGCGCTGGCAGAAACAGCCGAGATCGGAAGAGCG	10573542			scaffold_109	68657
2.1D_10313036_F	2	58.322	AACTGTCCTTCAACTTCATCATGAGGATGATCTCTGGGAAGCGCTACTTCGGGGCTGCTGTCGA	10313036			Chr06	2956191
1D_10357161_F	2	58.322	ACTTTGTGGCAAACTCATCTAGCAAGTCTTCAATGTCATAGGCCAAGTTCCTGAGGTCTTTGAG	10357161			Chr02	43175447
1D_10344645_F	2	58.322	AAAATATGTCCAAGGCAGACCCCGAGATCGGAAGAGCGGTTCAGCAGGAATGCCGAGACCGATC	10344645	7:T>A
1D_10569759_F	2	58.322	TTTGTGGTGTGATTTTTCCCAGTTCCTCGGCTGCTGACAAAGTGGTATGCACAGCTTCTTCAAA	10569759			scaffold_659	10808
2.1D_10361993_F	2	58.322	CAAATGCACTCATGCATGGAGATGCCTGTCCTAGGGCCCTGAAAAATCACAAAAGGGTCAGTGT	10361993	47:T>A		Chr11	6335853
1D_10569437_F	2	58.322	CAGACCAGCGAGGCACAGCAGCACCCTCGGCTGGCACTATTCCCGAACCTAGCAGCTCCACAAA	10569437
1D_10569378_F	2	58.322	AGGGCGGTACGAGTCCATGCACGCGCAGGCTAAGATTTAGGCCTCAGTCATCCAGTCATGGCCG	10569378			Chr02	40020156
1D_10569443_F	2	58.322	CAGCTATCGTGATTTACATGACGGGCCATGGCGGTGAAATGCTGTGCTAGTTCCCTTCCAGATA	10569443			Chr11	19548980
2.2D_10373226_F	2	58.322	ACAGTTTGGCTCCTTTCATTGGTATATGTTGCATGCACTTCTTCCTTAGCGCCTGTCGGTGTAC	10373226	60:T>C		Chr02	40132091
2.1D_10370035_F	2	58.322	GCCTGACATTAGCAAGACAGTTTTTCGAAGATCTTATTTCTCTACGGCCATGATGGGCACGCTA	10370035			Chr02	39305238
2.1D_10354065_F	2	58.322	GCTCGGGTATTCGGCCAAACCTCGCTGGATGTTCGGCAGGCCAGGTACCCGAGATCGGAAGAGC	10354065
1D_10314251_F	2	58.322	TCGAATGCAAACCATGCAAAAGCTAACAGCTCAAATTACCGAGATAAATCCAAACCCTACCGTC	10314251			Chr02	41087764
1D_10326529_F	2	58.322	TTGCTGGAGACCGACATAATGAGAAATTGGCTCGTCCCATACAAAAGAAGTTGTATTCGAGCTC	10326529			scaffold_12	317580
2.2D_10274230_F	2	58.322	ATTAAGGTGGCTGAACTATCTCCGAGATCGGAAGAGCGGTTCAGCAGGAATGCCGAGACCGATC	10274230			Chr02	58994581
1D_10569894_F	2	58.322	TTTGGTGATGTGATTTTTCCCGAGATCGGAAGAGCGGTTCAGCAGGAATGCCGAGACCGATCTC	10569894
1D_10328247_F	2	58.322	TCCACAAAAAGTCTGCCTATCGGCTTCGAAAATCCAGGTGAGGATGATCAGACGGGGTTATGAT	10328247			Chr02	40602512
1D_10571503_F	2	58.322	ATGTTATTATATCAACATTTTCAGGAGCACGATAGATTTTGCCATGAGGTACTGGAAATTATTC	10571503	14:A>G		Chr02	38479108
2.1D_10279498_F	2	58.322	AAGTTGTTCGTTTTGTTCTTTCCATCTGTCTTCATGCAGCAAGACATGTGCAAATAAATCTTCA	10279498
1D_10275099_F	2	58.322	ATCACATTTATAGTTTTCAGTTAGACTAGAGGTTGATCTATTCCCAGTCCAGTCTAATTCCAAC	10275099			Chr02	37674330
2.2D_10340807_F	2	58.322	CGGCTACAATTTGAGCCTCCATCGCAATCCCATCCTTCCCGTATGCAATGTTGGTGCGAATTGT	10340807
1D_10285497_F	2	58.322	GTGAAGACTTAATTAATTGCATATATAGTGGGAGTCATAGAGGATAAGGCGACAGTTTTGTTTA	10285497
1D_10569535_F	2	58.322	CTTGGAAGAATTCCTCCTCAGCAAACTTGCTTTTAAGCCTGAAGCACAAACGGCACCGACCATT	10569535			Chr02	40003887
2.1D_10286688_F	2	58.322	CCTCTTCTACCTAATCCGCGTGGCCATTAGCGGTAGAGGAAAAAATTGAGATTTAAGACACTGG	10286688			Chr07	12035474
1D_10330850_F	2	58.322	TTCGGAGAGCGTTAGCGACGACGAGAAAGATGGGGTTTCTGCTTCCGAGATCGGAAGAGCGGTT	10330850			Chr02	39205730
2.2D_10357610_F	2	58.322	GGGTAATGCTTGAGAACAGAGCATTTAGCGCCTTTGAAGTTGGGAAGGAGCCGAGATCGGAAGA	10357610			Chr02	41140769
2.2D_10572313_F	2	58.322	ATGAAGCAATCGATCCCCTGAGAAAACCCCCTTGAACGACGACGACGACACCGAGATCGGAAGA	10572313			Chr02	41128625
2.1D_10276554_F	2	58.322	TTTTAGATTCCAGTGTTAAGGGGGGTTTAAGGTGGCCTCCGAGATCGGAAGAGCGGTTCAGCAG	10276554			Chr02	40899694
2.1D_10575305_F	2	58.322	GTGGCCGTTGCCGCACGAGAAGGCGAAGGGAGGAAGGAGGGAAAACCAAGCGGGCCGAGATCGG	10575305			scaffold_2923	3991
1D_10370620_F	2	58.322	CCGATGACCCGTAAGTTAGCTACGTGTGAATGTTAAGTTGTATTGATGTGTTCTGGTTTGTTTT	10370620	30:A>C
2.2D_10569363_F	2	58.322	AGACTGTCCCTGTCAGTTGTCATAGTTACTGTTGATTTCATGCATATTGATTTGCTGTGTCAAT	10569363			Chr02	40476765
2.2D_10365046_F	2	58.322	CGGCTACGATTTCAGCTTCCGTCGCAATCCCTTCCTTCCCGTACGCGATGTTAGCGCGAATAGT	10365046
2.2D_10338328_F	2	58.322	TTGCCGCTTGGAGTGATCTCCCTCGCGCCCGAGATCGGAAGAGCGGTTCAGCAGGAATGCCGAG	10338328			Chr02	41147011
2.1D_10285456_F	2	58.322	CTTGTCCTGCTGCAAATGCACTCATGCAGGGAGATGCCTGTCCTAGGGCCCTGAAAAAACACAA	10285456			Chr11	6321792
1D_10569368_F	2	58.322	AGCAAAACCCAGACAGAAAAGAAGAGATGAAGGCTAAGAATCTCTTGCAGAGTTTCTATTCACC	10569368
7S_10365045_efg	2	58.322	CGGCCACGATTTCAGCCTCTGTCGCAATCCCTTCCTTCCCGTACGCGATGTTGGCGCGAATAGT	10365045	5:C>T	17:C>T
1D_10569758_F	2	58.322	TTTGTGATGTGATTTTTCCTAGATCCTCAGTTGCAGACAAAGTTGTTTTTCGTATAGCTTCTTC	10569758			Chr02	39558872
1D_10569456_F	2	58.322	CCAACGTCTTTGACAAGAAATTCCAACTTATGAAGCCTTTCCTCCTTCGTCCATTTCTTCAGGG	10569456			Chr02	39509450
1D_10569293_F	2	58.322	AAACCTGAATCAAATTGAACTTCTTGAAATATGTGCCTCTTTTGAGCCTTGTTCCATGTGCTTC	10569293			Chr02	39142922
2.2D_10280597_F	2	58.322	GTTGCTTTTGCGCCAGAGAGAAGAAGGGAAGAAGAAAAAAATGAGTGGGCCAGGCCTGGACGAG	10280597			Chr04	5011021
2.1D_10318506_F	2	58.322	AGATCCGCCTGTTGACGTCCCGAGATCGGAAGAGCGGTTCAGCAGGAATGCCGAGACCGATCTC	10318506
2.2D_10366302_F	2	58.322	CTTGCTTCTATCGATCTCCGCCTCCTCTCCCTTCCTTCGATTGGCGTTTTGGGGGGGTTTTTGG	10366302	32:C>T		Chr01	26736284
1D_10569781_F	2	58.322	AGAAGAGAAGAGGAGTCATAAATTATCCTCCTCGAGAATGATTCCGAGATCGGAAGAGCGGTTC	10569781			Chr02	40124198
2.2D_10573215_F	2	58.4029	TGCATGGGTTTCGAATAAATTGGTGTATTTGCATATATTTGGTGTGGTTTGTTATGCTTTTAAC	10573215	13:G>A		Chr02	40225076
1D_10343304_F	2	58.4285	AAATTGTCTGGGCCTATTGGGCGGAAGGCAAAAACATAGATAGAAAACCTGTACCAGGTTTCTT	10343304
1D_10352824_F	2	58.71	TTATTGAGGAATAGTATTACAGACCTAACTGCGTTCTGAAAATAACTCAGACAAATTGCTTCCA	10352824	21:A>C		Chr02	40194467
2.1D_10372304_F	2	58.71	CCCTCTTTGATCCTTTCCTTCACTTCATCTCTTCACGAGTTATTTTCTTTTCGTTCCATTCCTC	10372304			Chr09	7219442
1D_10325243_F	2	58.71	CTGCGTATGCTGTTGATCCCGCTCTTTGGTTGCATTGCTCGTCTCTGTTTGCGTGTGAATGCGT	10325243
1D_10273502_F	2	58.71	CTCTCACGTTCTCAATCACTGGCTTCTCTCTGTCTTCTGTGCTTGATTTGGTTTTCCCTGTGCT	10273502			Chr06	18863153
1D_10573898_F	2	58.9207	TTTGAAGGATGCTGATGGATCCATAAGTCACGTTGAACTTTCCTCGTGAAAGGATAGTTTTCCT	10573898			Chr02	40642268
2.2D_10291882_F	2	58.9207	CCCCTCCTCCCGCAATGCAACCTCGCGGGCTCGATCTGCAAGCGACCTTTCACCCTCACGGAGC	10291882			Chr02	38465398
2.2D_10569856_F	2	58.9382	GCTCCGTTGTTATTGAGATCTTTGACTTTTTTGTGGAGACTCTTTCCGAGATCGGAAGAGCGGT	10569856			scaffold_4776	2341
3D_10574445_F	2	58.9709	GGCGAAGGATGGCAACTAGCAGTCGGCCGAGATCGGAAGAGCGGTTCAGCAGGAATGCCGAGAC	10574445	4:G>T
2.1D_10357795_F	2	59.0859	GGCGAAGGATGGCAACTAGCAGTCGGCCGGCGACAAGTGCCGAGATCGGAAGAGCGGTTCAGCA	10357795	1:G>A
7S_10368448_F	2	59.2806	TTCCTTTAAGCCCGAACCGAAGCCACCGCAACCACGAGTCCTCACCGAGATCGGAAGAGCGGTT	10368448	1:T>C
7S_10360699_F	2	59.3621	AATCGGCCAGCGCGATCCACAGAAACCAGGTAACCCATCTCCGTACTCTGTCTCTGCGGCTGGG	10360699	50:G>A		Chr02	40139314
2S_10346836_F	2	59.4708	CTACAATGACAAGTCGTCCTGCTTTGAAGTTTCAATCCCATTCAGTTCATAAATCAAACTTGGG	10346836	25:T>G		Chr02	40834495
1D_10276925_F	2	59.623	CTGTAAAAAGCCAAACAAAAAGGAAGCAAAACTGCCAACATAAAAATTACAGAAAAATGATGAT	10276925
1D_10328756_F	2	59.623	AAAAGAAACGGGCCTATTGGGTGGAAGGCGAGAATACCAGTACTAGGTTTCTGATTTTGTCTTA	10328756
2.2D_10344837_F	2	59.623	ACACTCGTTTTCATTGGATGCGAGAATATGAGGCAGCCGAGATCGGAAGAGCGGTTCAGCAGGA	10344837			Chr02	40987273
1D_10321082_F	2	59.623	GTAGTATCATTCAAACAGCAATTCCTTCTCTTCCAACTTTTTCAGCACCTCCCGAGATCGGAAG	10321082			Chr02	40834441
1D_10315955_F	2	59.623	CGGGCAAAAACGACCGATACAAAGCTTGGAGATCCTCTGTAGCAGCGGAATGTTCGCTCGCCGA	10315955			Chr05	4834326
1D_10313828_F	2	59.623	TTTAAGAGTCTCGATCGTCCACGACACCTGTGAGGATCCGAGTTTCAATGTGCTGGATCAAGTT	10313828			Chr02	41047933
2.2D_10329768_F	2	59.623	ATGAAGAAATCGATCCCCTGAGAAAACCCCCTGAACGACGACGACGCCGAGATCGGAAGAGCGG	10329768			Chr02	41128625
2.1D_10336192_F	2	59.623	ATGAAGATGAAAAGCCATTGTTGCAGGCAGAATGGACACCGAATGATCGACTAAATCAGATGAT	10336192	37:C>A
2.2D_10368449_F	2	59.623	CTCCTTTAAGCCCGAACCAACGCCACCGCAACCACGAGTCTTCACCGAGATCGGAAGAGCGGTT	10368449
2.1D_10365560_F	2	59.623	GGGAAAAAATGTGAACCTCGTTTGGGAGTCTAACCGTCGAGGCCCATATTTCGAGATTCTGACC	10365560			Chr02	40646357
2.1D_10340597_F	2	59.623	CCCATACAGCGTAGAGACCTCAAATAATCAAATAATTCTCCAAGCAAATTGTGTACATCCTCTA	10340597	49:A>T		Chr05	10736377
2.2D_10287631_F	2	59.623	CGTCGAGGACGTTGGTGAGCATGATGTTCATGGTGTTCTTGGCGCGGACGGAGCCGAGATCGGA	10287631			scaffold_1869	5230
2.1D_10282103_F	2	59.623	CAGCAGCCAGCTCTAACAACCAGGAGCAGAGGATGGTTCACTCGTACCGAGATCGGAAGAGCGG	10282103			scaffold_752	41024
1D_10273271_F	2	59.623	CAATGCACTCATGCATGGAGATGCCTGTCCTAGGGCCCTGAAAAAACTCAAAAGGGTCAGTGTA	10273271			Chr01	30159854
2.1D_10574494_F	2	59.9825	TTCCATATGGTCTTGCCATGGTTGCTCGGCCGAGATCGGAAGAGCGGTTCAGCAGGAATGCCGA	10574494
2.1D_10570067_F	2	60.2315	AATTGAATTTGAGCTTGCGGTTTGTCCGAGATCGGAAGAGCGGTTCAGCAGGAATGCCGAGACC	10570067			scaffold_641	13067
2.1D_10363055_F	2	60.2315	ACTAGCATCCATCACTGTCGGAGATTGTGAAAATCCATCTCATATTTTTCAATCAAATTTAATA	10363055	20:G>A		Chr02	39760989
1D_10569999_F	2	60.3209	GCCTGACATTAGTAAGACAGTTTTTCGAAAGATCTTATTTCTCTACGGCCATGATGGGCACGCT	10569999			Chr02	39305238
1D_10285402_F	2	60.414	CCATTGTTCTTCTCATTAGCATCCTCGTCATCGTTTCGAGCAATCTCGACCTCACCCTTGCCGC	10285402			Chr02	40261748
1D_10364124_F	2	60.414	AGAAGAAGGGAAGGTCGTGCAGACGATGAGGAGGAGAAAGAGGAAAAGAGCTCGGGAGGATGAC	10364124			Chr02	39831259
1D_10569752_F	2	60.414	TTGGTTTGACCATGGAGCAGAATGAATCTCCTTCGAACGTAAAGAATGTTACCTCTTTAACCTT	10569752			Chr10	2517008
2.1D_10570021_F	2	60.4705	TAAGATAACAAAAACATGTGGGTGGGAAGACGGTTTCTCATGATTACCCATAAGTGGAATTGGT	10570021			scaffold_355	13017
1D_10364125_F	2	60.5357	AGAAGAAGGGAAGGTGGTGCAGACGATGAGGAGGAGAAAGAGGAAATAAGCTCGGGAGGATGAC	10364125	47:T>A		Chr02	39831259
3D_10568082_F	2	60.6118	CAGCTGCTGCTCCGAATGATATTCCTACCTGCAAAGTGTATCCTGACGATCATGAGACCGCACT	10568082			Chr02	39147678
3D_10344784_F	2	60.6118	TCTGTAAGGAGGGCACTGAAGTCCGAGATCGGAAGAGCGGTTCAGCAGGAATGCCGAGACCGAT	10344784
2.2D_10282805_F	2	60.6118	GCTTTGTATATCTATAATGAACCTATCTCTAGCATTTTCAATGGTCCGAGATCGGAAGAGCGGT	10282805			Chr02	36263377
2.1D_10573294_F	2	60.6118	ATGGGCTGGCTCGACCTAGTTCACACCTTTACTCACTCAACCCGTTTTCCCTTCAGGCCCAACC	10573294
3D_10350029_F	2	60.6118	TTGCGAAGTTGTCGCCTCCCAACCCAACTTCCGAGATCGGAAGAGCGGTTCAGCAGGAATGCCG	10350029
2.2D_10290991_F	2	60.6118	ACGCGTCAGTGTCGCAGCAGCGACTTGCCCGAGATCGGAAGAGCGGTTCAGCAGGAATGCCGAG	10290991			Chr02	39435286
2.2D_10350028_F	2	60.6118	TTACGAAGTTGTCGCCTCCCAACCCAGCTTCCGAGATCGGAAGAGCGGTTCAGCAGGAATGCCG	10350028			Chr01	27854540
1D_10570044_F	2	60.6777	TGTAACTATAAAGATATCAATCTATCTGATCTCCATAGGGTAATCTTCATCCGAATAGAACAAG	10570044			Chr02	39436762
2.2D_10328369_F	2	62.448	AGTAGTGTGGGGAAAGGCCAAAGAGGAAGAAGAGAAGACGATCGAGGGCAGCAGCCGAGATCGG	10328369			Chr02	58581965
3D_10315546_F	2	62.448	CTGATGGGCAGCTTGAAACTATGTCCATCTGATTGATCAACTTCAATGATAGGAAACTTTAGAG	10315546	50:T>C		scaffold_3952	443
2.1D_10573443_F	2	62.5892	CTTGCTACTTTCATTTGTTACATTACGGATTTTCAAGTACCGAGATCGGAAGAGCGGTTCAGCA	10573443			Chr02	58637565
2.2D_10347022_F	2	62.787	CTGCGGGCGGAGTCCATGACCTGGAGCTAGTGGACATCCCCGTGCATGCGGGGGAGATGGTGGA	10347022	9:G>A		Chr02	58200927
2S_10364574_F	2	63.4587	CAGTTGGGCGACGTGAAGGAGGGCACATAGAAAGTCCATTCAATGGGCAAATTGGCTATTCAAC	10364574	46:G>A		Chr02	58225623
2S_10332466_F	2	63.4592	AATCGTCATGACCATGAGGAACAGAGCAAGCGCGATGGACAGGTATAGGAACTTATAGAACACC	10332466	31:C>G		Chr02	58528225
2.2D_10281249_F	2	63.526	CGCCAATGTGGACACTGGCCGAGATCGGAAGAGCGGTTCAGCAGGAATGCCGAGACCGATCTCG	10281249
2.2D_10281231_F	2	63.578	CCTGAGTATGCCTGCGTTTGTGTCTTAAAAGATTCTTTCCGAGATCGGAAGAGCGGTTCAGCAG	10281231
7S_10344757_F	2	63.7854	GTACTAAAGATATCTTGTGACTTGACCCTCTATTTTCTTTCACAATGAATTCCGAGATCGGAAG	10344757	17:G>A		Chr01	759129
7S_10572750_F	2	63.7882	AAGCATTAGCCGAACACTGCTTTCCCTGGTACTTCCTCTCTAGCACGTCTTCAAAAGTGCCAAA	10572750	12:G>A		Chr02	58200997
2.1D_10332019_F	2	63.792	TGGATGTTGGTGTGATGGGACTGGAGCCCTGCCTGTACTTGTCTATAGTTATCGTGTATTTAGC	10332019	53:C>G		Chr02	58140784
2.2D_10368376_F	2	63.792	ATCTTGTGGACTCTGTTGGGTCTCGTGTAATCGAAAGTTCGAACTGGTTCTTGAGCAGTTGTGT	10368376	22:C>G		Chr02	58088213
1D_10352386_F	2	63.792	GTTAACCAAGAATGCTTTCATAGTCCAATCATAAAAGCAACATTAAAAAGGAAAAGATATTACA	10352386	6:C>G		Chr02	57763750
2.2D_10350609_F	2	64.6258	AATCTTCTTGCATACAGGAGGGTTGCTGTTTGCAGCTTGAATCATCTTTATGGTTTCGTTTTGT	10350609	37:T>C		Chr02	58495819
3D_10366510_F	2	64.6258	AATGAGAGAATTAAATTGAACTTTTTTTTTTCCTTTTTTAATTTTCTTGTGGTTTTGCCGAGAT	10366510			Chr07	12742361
2.2D_10339532_F	2	66.0155	ACAATTCAAGGAGCCTTTCTAGTGCCTCAGCCCTCTGCATTAAGGACTTAACATCCAATGTCTC	10339532			Chr02	57596473
1D_10569350_F	2	68.239	ACCTTTTGCCCTGGTAATTATTTGATTGCAACATTATAGGAAGACTACAGTCAGAAATGAGATT	10569350			Chr02	57377403
1D_10292706_F	2	69.014	AGGATGACAACCGCCGCCGCGTCGCACCCCGAGATCGGAAGAGCGGTTCAGCAGGAATGCCGAG	10292706
1D_10292666_F	2	69.014	GCGCGCCCATGTTAAATGCTCTACAACCCCACCGCCCGACCGTCCGTTGAGCCGCGAACGGAAA	10292666
1D_10346411_F	2	69.0422	CAGGTGAAAGCGGGACCCATGGTTGCCTGATCGTTGAGCCAACCAAAGGTGCACGAAGCGGAAG	10346411			Chr02	42391643
3D_10338712_F	2	74.7785	GTATGTGTATTGACTTGCAGACATCCGAGATCGGAAGAGCGGTTCAGCAGGAATGCCGAGACCG	10338712			Chr02	41794131
3D_10569151_F	2	74.8646	GGCATGAAGACCACCAAATGTCTAAAGTTCAATCCTTTGATAGGCCCGAGATCGGAAGAGCGGT	10569151			Chr02	44591270
1D_10573725_F	2	74.87	CCCAGTGCATTTAATTAGAACTATCTACTCTCAATAGTTCAATTGGGCGATGCGCTGTCAGATC	10573725			Chr02	44658693
1D_10291061_F	2	74.898	TAAGGGATGATTGGAAAACCGAGATCGGAAGAGCGGTTCAGCAGGAATGCCGAGACCGATCTCG	10291061
1D_10575075_F	2	74.898	GCTGCCTCTGTCCACGCACGGGAGAAGAAGGGAAAAAGGAGAAGACGGACGGGCCGAGATCGGA	10575075			Chr03	17833467
1D_10290826_F	2	74.898	AGAACAAGGACTCCAGTCAAGGCCTCCAATCTAAGCTGACAACAAAGTAAGTGCAAGGGCTCAT	10290826			scaffold_16	343732
3D_10328495_F	2	74.9319	CTTTCCTCCACTGATCAGACTGCACCTTTAACCTTCTTAACTCACCCTCCATTTCAGTACTTGT	10328495			Chr02	44662468
7S_10345893_F	2	74.9319	AGGGTTTTACATTTTGACGTCACACCACAGTAAACTAATTTACCTTGTTTCGGGAGGCCCGAGA	10345893	59:C>G		Chr02	43989373
1D_10345894_F	2	74.932	AGGGTTTTACATTTTGACGTCACACCACAGTAAACTAATTTACCTTGTTTCGGGAGGCGCGGGT	10345894			Chr02	43989375
2.2D_10351523_F	2	74.9592	CCCAGTGCATTTAATTAGAAATATCTACTCTCAATAGTTCGATTGGGCGATGCGCTGTCAGATC	10351523	21:A>C		Chr02	44658693
2.2D_10340452_F	2	74.9874	CATATATCAGAGGAGAATGAAACGATGAAGCTGGAGCTCAAGAAGAGGGAAACTGACAAGGCTA	10340452			Chr02	44662681
2.2D_10338711_F	2	75.0193	GTATGTGTATTGACTAGCAAACATCCGAGATCGGAAGAGCGGTTCAGCAGGAATGCCGAGACCG	10338711	16:A>T
2.2D_10349275_F	2	80.695	AACGAGGAAGATTGCGCGCTCAGGAGAGAGTGAGGGAGAGATAGAGACTACCGAGATCGGAAGA	10349275	6:G>T		Chr06	22943183
2.2D_10280412_F	2	80.695	GCCATGGGTGAATAACAAGGCCCGCTAAGCCTAAGACATGTGAAGCAGCTCCACAAGGGTCTGG	10280412			Chr06	35488713
3D_10365058_F	2	80.7406	CGTATGTACCACTTGTTCTATCGTTATGGCGAAAAATGGCACTGCGATGATATTAATGCTGATG	10365058			Chr02	44993865
2S_10326070_F	2	82.5694	TATCTGGTCTCTGCATGTGAACTCCTCGTCCCTCTTTGACTTTCCTCCATCCTCCCTCGCCCAC	10326070	4:C>G		Chr02	45752232
2.1D_10571624_F	2	82.5703	CCTCATGATTTACGTGGCAACTCATGATAGGCTCGACCCCTCTGTCTCTAATTTCTGGGCATCG	10571624	55:C>A
3D_10315494_F	2	82.5868	CGAGGTCTCTCTCTCTCTCTCTCTCTCTCATGGCCAGCCACGGGGATCGCTCTTCGTCGTTCGA	10315494			Chr02	45311903
2.2D_10336793_F	2	82.5869	CAGGAGGGGAAGTCAAAGCAGGAGGGGACGACGGCTGAGGCAGAGCTTTAGTGGGGCGGGGTGG	10336793
2.2D_10574573_F	2	82.594	AACGATGAAGATTGCGCGCTCAGGAGAGAGCGAGGGAGAGATAGAGACTACCGAGATCGGAAGA	10574573			Chr09	35065955
2.1D_10284913_F	2	82.6034	AGCCGCCGAGTACAAATTTCCCGACCCCATTCCCGAGTTCGCCGAGATCGGAAGAGCGGTTCAG	10284913			Chr02	45602111
1D_10313608_F	2	82.621	GTCCAACAAGCTCAATATGCATCCGCATGCCAGGAAAAAGTGCCTGCAATTCACCAAAGGCCGA	10313608			Chr02	45708405
2S_10344366_F	2	83.2144	GGTCCCATTAGGTCAGCTTGCTTAGAATACTTGCCCCTGGCCGAGATCGGAAGAGCGGTTCAGC	10344366	2:G>T		Chr02	46176383
1D_10326038_F	2	84.147	TAAGATTCAGCAATTCAAGTATAACCACTCAAACAAGAGCTTAAGTAAACTAATGCTCCTTATG	10326038			Chr02	46243533
2.1D_10341253_F	2	85.1846	GAACTGTATCTGCGCCATTATCAGCTTCACGTCCCTAGCTTCCTTTTCCTTGTTCTCCTCCTCC	10341253	40:T>C		Chr02	46090810
7S_10334884_F	2	86.0924	TCAACCAAGTGAGTTTTTTTGTTGATCCCTTGGAACTCATGTTTCCTTAAATGGGATCATCCTT	10334884	61:C>G		Chr02	46450263
2.1D_10375405_F	2	86.4815	GTCCCGCGTGTGGAGAAGAAACAAGCAAGATGAAGGCCGAGAGGGCCGAGATCGGAAGAGCGGT	10375405	23:A>G
2.2D_10285573_F	2	86.4815	TTGGTTTACACGGGTGTTTGGTGCTGTTTGGTGCTTGTTATGACCGTGTTTTGTTCCTCGACCG	10285573			Chr02	46126577
2S_10318469_F	2	87.0202	ACGAATTTGTTGATGTTGACGAGGATGAAAATGTCCTAGCGTCTCCCCCGAGATCGGAAGAGCG	10318469	28:A>T		Chr02	49727554
2.1D_10568049_F	2	87.2597	CACGCCCCCCATGCACGTCTTCCCCCCATGCACGCCTGCAACTTCTTCTCCTTCTTTTTTCAAT	10568049			Chr02	7046943
2.1D_10280425_F	2	88.816	GCGATGATGTCCGCCATGATGCCTGAGCATGAAAACGCTGGGCTTCTTAGTTGCTTCATTTTAT	10280425			Chr02	48940730
2.2D_10355782_F	2	88.8257	CTGCGCGTCCCCGACGCTGCCAAGCCAACGTTTCTAGCCATAGCCTCGCCGCCCTCGCTCGCGG	10355782	27:A>G		Chr02	48947215
2.2D_10572615_F	2	88.8263	GACAACACTGTTCCCATCTGGGCTGTTCCGAGATCGGAAGAGCGGTTCAGCAGGAATGCCGAGA	10572615			Chr02	49211951
7S_10346301_F	2	88.8351	CAATTTTCTCCTCCTCCATTTTATATGTCGTAATTAAGATACGAAATATTTAAGTACAGTTTTA	10346301	43:G>A		Chr06	56046376
2.2D_10574037_F	2	88.8417	ATTAGGTTACTTCATTTCCTATATATATTTGTTCGGGTCTAAAAAGCCGAGATCGGAAGAGCGG	10574037			Chr01	16516148
7S_10361016_efg	2	89.8135	CACAGTGAGCAGCCAGTAGAAGTACTCCAGCTTGCCCCTGTTCAGGTTGTCGTCGGGGAGCCAG	10361016	24:A>T	46:G>A	Chr02	50549290
2.2D_10342221_F	2	89.8138	TGGATCAGTATTTCAGACAACCAGCTAGGTAGTGGAGCGCAAGGTGACCTGAAATTCCTTGAAT	10342221			Chr05	18108809
7S_10341978_F	2	89.8179	TCAAATGCTGATTTTTGCTAACTTCTCTATAGAAGCCCTCTCTCTTATTATGCCAAGAAGCTTG	10341978	2:C>T		Chr02	46953136
2.2D_10573026_F	2	89.8231	CTGCGCGTCCCCGACGCTGCCAAGCCGACGTTTCTAGCCATAGCCTCCCCGCCCTCGCTCGCGG	10573026			Chr02	48947215
2.2D_10319211_F	2	89.837	GTTTTGAAGCTTTTCCGAGATCGGAAGAGCGGTTCAGCAGGAATGCCGAGACCGATCTCGTATG	10319211
7S_10355781_F	2	93.2205	CTGCGCGTCCCCGACGCTGCCAAGCCGACGTTTCTGGCCATAGCCTCGCCGCCCTCGCTCGCGG	10355781	36:G>A		Chr02	48947215
2.2D_10327436_F	2	93.6349	ACCCAAATGAAGCAAACTAGAACGGGGTTGGTTAAGCAAATTGTTCAGAACAAAATAATCTCCG	10327436			Chr02	50738338
1S_10311781_F	2	95.154	CCTCTCCGTGTACCTGCCCTCCCGCCATCTCCATAGGTCGATCACCATCACCCCCGTGTTGAAG	10311781	34:T>C		Chr02	50803859
7S_10344741_F	2	96.9068	GAGTCGCTGGACAAGTTCTGCCACGGCGTAAGCTTGTTCAGGCCTTACCGAGATCGGAAGAGCG	10344741	28:G>A		Chr08	36612684
7S_10341144_F	2	96.959	CTTCTCAACTTCGACTGCAATCTCCTCCTCCTCTTCCTCCGCTTTCAAGACTTGCCCATCTTCG	10341144	24:C>T		Chr02	52057527
2.2D_10573038_F	2	96.959	CTTCTCAACTTCGACTGCAATCTTCTCCTCCTCTTCCTCCGCTTTCAAGACTTGCCGATCTTCG	10573038			Chr02	52057527
2S_10326396_F	2	98.713	TGTTGGACGCCACATGCAGTCCAATGATGCACCAGAAAAATACCGTTGAAGTGGGACTAGAAGA	10326396	44:C>G		Chr02	52205292
3D_10573161_F	2	99.2025	GTTACCTCCGCAGCAGCGCCATTAGCCACGAGGCTACCTTCGGCAGGCATTTTGTTCATCCGAG	10573161			Chr02	52082559
2.2D_10343541_F	2	101.446	GTGTGTTTGGAAGCCGATAGCTCATCGCCGAAAGGCTTTCTTGCGGGCTCTGTTCAGCCCGAGA	10343541
2.1D_10343542_F	2	103.751	GTGTGTTTGGAAGCCGATAGCTCATCGCCGAAAGGCTTTCTTGCGGGCTCTGTTCAGCCGAGAT	10343542	60:G>C
2.1D_10339632_F	2	103.771	ACGGCTTGTTATGTCTCCCTGTTTGTTGTTTCTTGTCAAAGCTTTTCTTCATAATGGTGGCTTC	10339632	55:T>C		Chr02	53020788
2.2D_10285437_F	2	103.794	CTCTTCCCATGTCTCCTGAGGCCTATGTCAGAGAGAGAGAAAAGCATGTGAAATAGACCACGCA	10285437			Chr02	53658470
1D_10315266_F	2	103.805	AGCGGTCCATTTTGGTGGTATTCTAAAAATATGTCTTTTCGTCAGTAGAAAAAAGTGGTGATTG	10315266			Chr02	53361736
3D_10575309_F	2	105.619	GCTGCTTCGGCGAGAGAGAGAAGAATGGAAGAAGAAAAACGAGCGGGCCGAGATCGGAAGAGCG	10575309			Chr05	1006248
2.1D_10281396_F	2	105.619	GCAAGGCCACCCTTGCTAGATTTGCCGAGATCGGAAGAGCGGTTCAGCAGGAATGCCGAGACCG	10281396			scaffold_2852	3442
2.1D_10313465_F	2	105.638	CTCTTCCCATGTCTCCTGAGGCCTATGTCAGAGAGAGAGAGAGAAAAGCATGTGAAATAGATCA	10313465			Chr02	53658460
2.2D_10276013_F	2	107.675	ATATTTAGAACTCTTGGAACACCAAATGAGACAATCTGGCCGAGATCGGAAGAGCGGTTCAGCA	10276013			Chr02	54687636
2.1D_10317041_F	2	110.129	CCGGGAAGCTGAGTGGGAAGATCAATGTTGAGCTGGATGAATGGCTAAAAGGGTTAGATGAGCA	10317041			Chr02	55133919
1D_10569700_F	2	110.947	TGAAGACTTATATAGATGCAGAGAAGCAGAAGGTCAGAGCTCTTCGATATTCCCTAGAACGAGT	10569700			Chr02	55154215
2.2D_10569324_F	2	114.414	AAGCTCACCGAATGACATTGTTCGTGCCTATGCGAAGGTGTGACTTTTAATTACTAGTCTTAAC	10569324			Chr02	56023902
7S_10310951_F	2	114.79	AAGAGCAAGAAGTGCCTGTGCATCCTCATCAAGGACCGCGACGACCCCAACCTCGGCCTCAAGA	10310951	39:C>T		Chr02	55960695
2.1D_10279449_F	2	115.339	AACTTCATCAAGAAGAACCACCCGATGCCGCCCAGCGTCATTAGTCCACTCACCAAGTACACAA	10279449			Chr02	55919913
1D_10569918_F	2	117.278	AGATTCACCAAGTGAATTCTCAATTGGCAACCCCTCAAAATGGAATTTCAAAAGTATTGAGAAG	10569918			Chr02	56078734
1D_10277818_F	2	117.313	GAGCATATGAAGTTGGCAAAAGAAATAAAGGGGCATAAAGAAGAGGTAAAGAATCTTAAGTTTC	10277818			Chr02	41889009
7S_10315604_F	2	118.294	GACCCATCATTTCTTCCTTATCTCATCATCCAATTTTTCTCAAAAACCCCATCAAAACCCAGAT	10315604	52:T>C		Chr02	56860782
1D_10569878_F	2	118.312	TCGCAGTGTACTCACCTGTACTGTAAACCATGTCTGGCATACATTGCCGAGATCGGAAGAGCGG	10569878			Chr02	41910948
1D_10573314_F	2	118.312	GTGGAGGATATGCTAAAAAGAAGTTTTGCTGAATTTCATGCTCAGAAAAAATTGCCGAGATCGG	10573314			Chr02	41885493
1D_10281399_F	2	118.321	GCACTCTCACGTTCCTTTCCGAGATCGGAAGAGCGGTTCAGCAGGAATGCCGAGACCGATCTCG	10281399
2.2D_10280676_F	2	119.706	TCAGTGATGATGACATGGCCTTCTGAGCAGTCTTGGGGTGCTTCGAGAGTTTGCTGGATTATGT	10280676			Chr02	59179523
7S_10332072_F	2	122.553	CGAGCGAAGAAGAAGGATCGGAGAAGACGAGAATGAGCCCGACGATCGGCGAAGGGAAGATCGT	10332072	39:C>G		Chr02	56697560
2S_10353850_F	2	125.938	CAGCTGATCGCAGCTCCACCGCGCCTCCGAGATCGGAAGAGCGGTTCAGCAGGAATGCCGAGAC	10353850	24:C>T		Chr02	41542013
2S_10366069_F	3	0	AGTTGCCGGGGACGAGCTTGAGCTGCATGTCAATCTTGCCGAATAAGTACTCGTTCTTGGACTG	10366069	11:G>T		Chr03	1351305
2S_10366068_F	3	0	AGTTGCCGGGGACGAGCTTGAGCTGCATGTCAATCTTGCCGAACAAGTACTCGTTCTTGGACTG	10366068	44:C>T		Chr03	1351305
2S_10329999_F	3	9.3	CCTGCACAAGGGCTGCGGATCCCCGAGATCGGAAGAGCGGTTCAGCAGGAATGCCGAGACCGAT	10329999	16:C>T		scaffold_98	39225
1S_10329794_F	3	13.15	ATTCACCTGAAAGTTCCCGAGATCGGAAGAGCGGTTCAGCAGGAATGCCGAGACCGATCTCGTA	10329794	6:C>T
2S_10324932_F	3	13.15	CCGCATCGCATCCCAACGATTTCCGCAACACCGCGTGAATCGAGAATCCCGAAACACCCGAGCA	10324932	56:A>G
2.2D_10281175_F	3	18.651	CATAAGAATCGGATCAAGGCATCCGAGATCGGAAGAGCGGTTCAGCAGGAATGCCGAGACCGAT	10281175
2.2D_10327464_F	3	18.651	AGCCTTTCGTAAAGAACCATCAACCATATACTCAGTCACTGTTTCAACAGTATCTCCGAGATCG	10327464			Chr03	58039323
2.2D_10572706_F	3	18.651	GAACGTAGAACAGAGACGATGGCGGAGCAGGACAGAAGAGACCAGAGCGTCGACTGGGAGCTGG	10572706			Chr10	5684302
2.1D_10336269_F	3	18.651	CTCTTTTGAATTCCCAACATTTGAGGTTACGCAGTATAATCCCGGTGAAGTGACAAGTCGAGAT	10336269			scaffold_98	80485
2.2D_10324933_F	3	19.0891	CCGCATCGCATCCCAACGATTTCCGCAACACCGCGTGAATCGAGAATCCCGAAACGACCGAGCA	10324933
2.2D_10573732_F	3	20.1113	CCTCTCGTCTGCTTCGCTCCTTCATTTCCTTTCATTTCCAGCGAGAAGACGACGACGACGAAGA	10573732	62:A>C		scaffold_2001	1482
1D_10573165_F	3	20.1113	TAAATCCTTATCGGTTCTGAAAAATTTCACTGATGACAGACCACGATGGCAAACAAAGAAGCAT	10573165			Chr03	12696770
2.1D_10570182_F	3	22.5452	AGGTATGTACTTTTTTTAAGCATTTGTGAAAGTGGGGAGGAGGGCGACCGAGATCGGAAGAGCG	10570182
3D_10315831_F	3	23.032	TTCGTGTGCAAGCAGTCGAAGAAGAGGGACGACATGGGGCTATGAAACATCGAAAGTCGAGATT	10315831			Chr08	41539380
1D_10572216_F	3	23.032	TCTTTTGACCAAAACATCTCGAAGGAACTTCAGAAAGGCCAAACACATTAAAAACCCGAGATCG	10572216
2.2D_10279513_F	3	25.6511	AATCTTCAAGAATATGGTGATTTTTCCACACGCTTATAGACCAGAAGCTTCGTTTTTTTTGTCA	10279513			Chr08	29918260
1D_10336601_F	3	25.6661	GTGTTCTGGGCGGGGGCGGCGACCTTGCTTCGCGAGGAGGAGGAGGAGGAGGAGGCGGAGGGGC	10336601			Chr03	16915354
1D_10328376_F	3	25.6894	ATCCCCTTCCAAAGAAGACTACCGACGGAGAAATTTCGAACTCGAGCATGACGTGCGAAGAGTT	10328376
7S_10315455_F	3	25.7166	CCCACTCTGCAAAATTCAGCCCTAATATCCTTCCCTCTTGGCAAATCCTCATTTTTGTTTCATT	10315455	37:C>A
2.1D_10572060_F	3	25.7282	ACACCCGAAACTTGCAACTTCTCTTTCTTTCTTTCTTTTTTCTTTTTCTTTTTTTTTTATTAAA	10572060
1D_10342610_F	3	25.741	AGGAACGAACTAATCGTTTTCTGGCTTGCCGTCAAGCTGATCTAGAACATCTGATTTTGCCAGC	10342610	12:A>T		Chr03	8875655
2.1D_10277257_F	3	25.741	ATTCTAAGCCTAGCCGAATATGAAGATAGTGACGTGGACAAGACAGCAAATCCGAGATCGGAAG	10277257			Chr03	9320900
2.1D_10292009_F	3	25.741	GTCCCGTCCCGCGCGTGGAGAAGAAAGGAGCAAGACAAGAAAGCGGACGGACCGAGATCGGAAG	10292009
2.2D_10335731_F	3	25.741	CATTTATGGGAGCGGCCGAGCGGTCGAAGTGAGCGACGCCGATTGTTGTGGGGCTAGCAGACGC	10335731
2.1D_10330877_F	3	25.741	ATATGTTGGGCGGGATGGTGGCGGGGTTGTTGCACAGCCCGCTCGAATTGCCGAGATCGGAAGA	10330877			Chr03	15074732
3D_10573637_F	3	25.741	ATAATAGCCATAGATGTTGATCGCAAGGCATATGAAATGGGATTTCCCATAATCAAGAAGGCCG	10573637	25:A>G		Chr03	14702802
1D_10349145_F	3	25.741	TTCTTCTCGATGCCACAGACGAACCTGTTTGGCAGAATCCCAGAGACAGTCAGCGGTATGGAGT	10349145			Chr03	15598374
2.1D_10315337_F	3	25.741	ATCGATTGGGCTCCGACAGATTGATGTTGATTGATTGAATGGGCTGATTGATTGATTCGTTTTC	10315337			Chr03	14794768
1D_10364394_F	3	25.741	GTCCCGCGCGAGGTGAAGAAAGGAGCAAGAGAAGAAAGCGGACGGGCCGAGATCGGAAGAGCGG	10364394	11:A>T		Chr05	3608767
1D_10281220_F	3	25.741	CCGTAAAGCACGAAGCAGAAACAGAAAGGAGAACTCAAGAGGGAACGGAGAGGAAGATCGGAAG	10281220			Chr03	57813845
2.2D_10276831_F	3	25.741	CATGGGAGAAGGAGCAGAGGAAGACAAGACGGGATGTAGAAGAAGAAGAAGAAGAAGAAGAAGA	10276831			Chr03	77799707
1D_10278420_F	3	25.741	CTCATCCCTGTACGAGGTAGGTCCCCCTGAATCTCCATTGTTCTGTTTCTGGAGAATACCTGGC	10278420			Chr06	55235119
1D_10571712_F	3	25.741	CTTCTTCTTTCTTCCCTTCTTCTTCTTCTTCTTCCCTCGGCTGAAGCTGCTGCTGCCTTCCCTT	10571712			Chr10	9813974
1D_10274846_F	3	25.741	AACACAAACGGGACGGAGTCAACAAGGAGGGGGATAAAGAAGCGCACACGGACCTCGGAAAGAC	10274846
2.2D_10358379_F	3	25.7424	ATAATTTGTCCAAATAATTCTTATCCATATGTCCTGATTGTTCTCTGGAAAAACTCCCTCTTGC	10358379	28:T>C		Chr03	13919774
7S_10359368_F	3	25.7427	TATGAATTCTAGACAACACACAAAAACAATGAATCCCATAAATCCTCATAGTCAGGTCCTCGAA	10359368	5:A>G		Chr06	10570489
6S_10354983_F	3	25.7439	AGCACTCAGCTCCCCAAGACGAACTACGTGCTCAAACGCCTCATAGCGAGCTGGCGGGAGCAGA	10354983	36:A>G		Chr03	16733655
1D_10332320_F	3	25.838	AACTTCACCTCCCTGAAGAAGCTGCGGTTCTTCTCGATGCCACAAACGAACTTGTTTGGCGGAA	10332320			Chr03	15174773
2.2D_10281595_F	3	25.838	TGATCGGGCTTGATAATGACCACCCTCGAACCGAGATCGGAAGAGCGGTTCAGCAGGAATGCCG	10281595
3D_10575199_F	3	25.838	GTTCTTGCGCATGGAGAAGAAACGAGCAAGAAGAAGGCCGAGAGGGCCGAGATCGGAAGAGCGG	10575199	7:G>T		Chr07	47359783
1D_10575236_F	3	25.838	CCTGGTGATCGACGCTGGGATGTCGAACGAGAAGCTGGTGGCACTGAGAATCGGGACCTGAAGA	10575236			Chr03	15815179
1D_10332190_F	3	25.838	AAAGAAAAAAAAAAAAGAGAAAGAGGAGGGGAGGGAACGGGAGACAGAAAAAAGGGGAGGAAGG	10332190
1D_10570113_F	3	25.838	AAAGGAAAAAAAAGAGAAAGAGGAGGGGAGGGAACGGGAGGGAACGGGAGGGAACGGGAGACAG	10570113
2.2D_10280919_F	3	25.838	TTTCGGCAAATGGGTAGCTTCAAACAGGTCAGCAAATGGCTCACATTTCTTCTGATTTCTATCC	10280919			Chr03	14863289
1D_10573217_F	3	25.838	TGCCATTGTCCTCTCCCTCAGTGTTACTAGTATAACTCAATGAATCCTGAGGATCATAAAAATC	10573217			Chr09	34659555
2.2D_10377329_F	3	25.838	CCTGGTGATCGACGCTGGGATGTCGAACGAGAAGCTGTTGGCGCTGAGAATCAGGACCTGAAGA	10377329			Chr03	15780355
2.1D_10575233_F	3	25.838	CCTGGCGATCGATGCTGGGATGTCAAACGAGAAGTTGTTGGCGGTGAGAATCAGGACCTGAAGA	10575233	28:C>T		Chr03	15598603
1D_10570149_F	3	25.838	GAATATTAATGAGGCAATATCTCATTAATTGTGGCCCTTATTAGCGATGAAACTACTTAATAAT	10570149
2.1D_10330876_F	3	25.838	ATATGTTGGGCGGGATGGTGGTGGGGTTGTTGCACAGCCCACTCGAATTGCCGAGATCGGAAGA	10330876	22:T>C		Chr03	15074732
2.1D_10279971_F	3	25.838	CAGGCCTTAAGGTGTAACAGTTCTTGTTTCCTTTGAGGAAAGCTTCGGAGATCCGAAAGCGGTT	10279971			Chr03	14863703
1D_10320334_F	3	25.838	ATTCTCTAAGCCTAGCCGAATATGAAGATAGTGACGTGGACAAGACAGCAAATCCGAGATCGGA	10320334			Chr03	9320898
7S_10573178_F	3	25.9998	TATCCTGTTCCCGTACAAATCCAGCGACTTCGAGCCCGCAGCCCCAGTCGATATCGCGCTTACA	10573178	48:T>C		Chr03	15952483
7S_10354607_F	3	26.1053	AAAAGCGCAAAATTTTTACGAAAATGAAAATTTTACAGCTAAAAAAGTAGACAGCTCTTCCCAC	10354607	40:T>A		scaffold_343	27614
3D_10325238_F	3	26.867	CTGCGAAGGAGAAGAAGACCAGAATAAAAAAAGAAACAAAAAATCAAGCAAGGAGTTGGACTTC	10325238			Chr11	5043204
2.2D_10568137_F	3	26.867	CCCCGGTCGATATCGCACTTGCAAACAAGCCAACATCTAGCCCCGCCTTATAGGCATAAACCAT	10568137			Chr03	15896587
2.1D_10328377_F	3	27.896	ATCCCCTACCAAAGAAGACTACCGACGGAGAAATTTCGAACTCGAGCATGACGTGCGAAAAGTT	10328377	8:A>T
1D_10570161_F	3	28.925	GTCTATTACCATTACCATGTGATGTATACACAAAAAGCCTAGTCATAAGCCTCATCATCATGAA	10570161			Chr03	16893406
3D_10570176_F	3	35.981	TTATGGTAGTAAAAATGGGATATAAGAAGGGCACTAGAGTTGAGGTGTTGAACATAAAAGAGCT	10570176			Chr03	17980025
2.1D_10570134_F	3	37.2713	CAGCGGCATTTGGGTTCTCGGCAAAAGCTTGGCTTAGAGCTCTCTCTCTCTTTTCTCGGGTGTC	10570134
2.1D_10570204_F	3	37.304	TTCAGGTTAATAGCGACATCTGTGCTTGAAGTCCCGAGATCGGAAGAGCGGTTCAGCAGGAATG	10570204			Chr03	18612716
2.2D_10574159_F	3	37.6491	GAAAAGTGATACAGTCCAAAGAGCGAATTAGTACTTGGTCAGAAATTGACCAGAGTTGTCGCCG	10574159			Chr05	47457883
1D_10573335_F	3	37.6715	TTATCTTTTCTTTTTTTTTTTCCATTGTCTTTTGAACAAGTGTGGAATAGTTGAAGTATGGCTC	10573335			scaffold_1450	6680
1D_10572108_F	3	37.6715	CGGCGGCATTTGGGTTCTCGGCAAAAGCTTGGCTTAGAGCTCTCTCTCTTTTCTCAGCCGTCTC	10572108			Chr09	19058868
1D_10377705_F	3	37.6921	GCCCTGTTTCCACGCGCGGGAGAAGAAGGGAAAGATAAGAAGACGGACGGGCCGAGATCGGAAG	10377705	34:G>A		Chr11	12959377
2.2D_10289608_F	3	37.6921	AAGGGAAATAAAAAAAACGAGAAGCAAAGCAACAGCAGGAAACCGAGATCGGAAGAGCGGTTCA	10289608			Chr02	1714495
1D_10574682_F	3	37.7111	CGTTATCCTTCTCGCCATTCTTCCCTTTTTTGCCAATTTATAAGTCCTCCACTTTCCGACTAAC	10574682	2:G>A		Chr06	37615775
1D_10570127_F	3	37.7111	ATAAGTGATATACCAGAGCATCATGGTGTGTGTAACAGTCACAGTGGCATTATTTTGTTGGCAT	10570127			Chr04	16853984
2.1D_10377569_F	3	37.7111	CAGCTTCGCCGAACCGATGCTAGCACCGCCGCGAGGTCTGACCGTCCTAAGGGAGTCGCCATGC	10377569			Chr06	48618515
2S_10573576_F	3	37.9176	GGGCCGAGGCGGCCGAGATCGGAAGAGCGGTTCAGCAGGAATGCCGAGACCGATCTCGTATGCC	10573576	10:C>T
3D_10570119_F	3	38.186	AAGCTCACTTATCTCTGTTGGAACCTCGCAAGGCAATAAAAAACATCAACACTGTCCGAGATCG	10570119			Chr10	12773280
1D_10328329_F	3	38.186	ACAAGCTTGAGCTTTCTTGACGGGTTGGCGACGGTGGAGGCGGCGGCGGCGGAGGGTTTCCTCC	10328329	2:C>T		Chr03	18028941
1D_10573963_F	3	38.29	CAGACTGGGATAGAGCAATATGCGGGTCAGACAGAGGCAGCGTGCGGCCCGAGATCGGAAGAGC	10573963
1D_10572597_F	3	38.29	GTTATGTGGTACATTTGGTCACCATTGCAATCCCCCGAGATCGGAAGAGCGGTTCAGCAGGAAT	10572597
1D_10572053_F	3	38.29	AAGAAATAAAAAAATGTGCAGCAAGTTGCAGCATGGTTGCAGCAGACTGGGATAGAGCAATATG	10572053
1D_10569413_F	3	38.29	CAAACAGAATTGAAAACCATGTGGTTATCATTGTCACCTTTGTAAAAGTGCGCCACCTGAGAGA	10569413
1D_10371081_F	3	38.29	TGTTATCCTTCTCACCATTCTTCCCTTCTTTGCCAATTTATAAGTCCTCCACTTTCCGACTAAC	10371081	1:T>C		Chr06	37615775
3D_10574580_F	3	38.29	ACCTCGGCGCGCCGATCAAAGGAGACAGCGCCGAGATCGGAAGAGCGGTTCAGCAGGAATGCCG	10574580	7:G>C		Chr09	3930105
1D_10371075_F	3	38.29	CGTTATCCTTCTCACCATTCTTCCCTTCTTTGCCAATTTATAAGTCCTCCACTTTCTGAGTAAC	10371075	57:T>C		Chr06	37615775
1D_10574683_F	3	38.29	CGTTGTCCTTCTCGCCATTCTTCCCTTCTTTGCCAATTTATAAGTCCTCCACTTTCTGAGTAAC	10574683			Chr06	37615775
1D_10291918_F	3	38.29	GGTCGCGGTTTGCCAGAAGACTTAGAGTTTCCACTATGGCTGCTGCTTCCGCTTGGATGGCTGA	10291918			Chr08	33093216
1D_10328328_F	3	38.29	ACAAGCTTGAGCCTTCTTGACGGGTTGGCGACGGCGGAGGCGGCGGCGGCGGAGGGTTTCCTCC	10328328			Chr03	18028941
1D_10279764_F	3	38.29	ATCCTCCTTGCCTGCACAATTGCGCTCAATGATTTGCAGCATGCAAATTGTCAAAAATCCTCGT	10279764			Chr03	24579856
2.1D_10569452_F	3	38.7507	CATCATCCAACCTTTATGGGTTCAATTTGCAACTTGTTTACCCAAACATGTACTGCTTATCCTA	10569452			Chr03	16787486
1D_10569394_F	3	38.7507	ATCTTGCATTTCCCACATGGTTGGATGAAAAAAAAAAATTGAGTACTTTACATTTATCCACCAA	10569394			Chr03	24684246
1D_10361410_F	3	38.7968	GAAATGCTTCAGAGTGCCCAGTTAAATGAAGATTCACTATGAGAATTGTGCGTAAACAGAGTTT	10361410			Chr03	18625811
1D_10572106_F	3	39.1844	CGAGAAGGGCCACCAACCAGGTGAATACGGCAGCAGCTTTGGAAAAAAATTGCCGTGTTCGAGC	10572106
2.2D_10574524_F	3	39.7682	ATCGCCATGTCCTGTGTGGCGGTCGCACCCGATCAGCGACCGCCCATGGTGGAGGTGGTCCGAG	10574524	15:T>C		Chr03	17772371
7S_10371076_F	3	40.772	CGTTATCCTTCTCGCCATTCTTCCCTTCTTGGCCAATTTATAAGTCCTCCACTTTCCGACTAAC	10371076	28:C>T		Chr06	37615775
1D_10361924_F	3	41.7455	TTGCAATAAGTACTGTCGGAGTGGGTTAAATGACACATTAGTGAGTTACCATCCTCTGGCCAAC	10361924
2.1D_10572065_F	3	41.8156	ACTTCTTCCCCCATGCACCCGCATGCACGCCCGACACTCCCCTGTCTTCTCTTCTGCGTTTTTT	10572065
1D_10569533_F	3	41.9502	CTTCTTCTTCTTCTTCTTATTCTTCTCTGCTGGTCGACGCCTGACTTGCTGCTGCTGCCCTTTC	10569533
1D_10375424_F	3	41.9758	GCGGCCATGCTGCAACTTGCTTCGATCTTCAGCTCCTGCCGAGATCGGAAGAGCGGTTCAGCAG	10375424	31:A>T
1D_10362675_F	3	42.0243	TTGAGCTATCCGTAGAGCCAGCAGAACCGAGATCGGAAGAGCGGTTCAGCAGGAATGCCGAGAC	10362675	20:A>G
2.1D_10286553_F	3	42.091	GAAACTAAAACACAAACCGAGATCGGAAGAGCGGTTCAGCAGGAATGCCGAGACCGATCTCGTA	10286553
1D_10572610_F	3	42.091	TTTAGGATATTCTGTTCAATTTTTTTTTGTTGGGGGGGGGTTGGGGTTCCGAGATCGGAAGAGC	10572610
2.1D_10320295_F	3	42.091	AGAGCCGAGAGTTAGAGGACCCTCCGAGATCGGAAGAGCGGTTCAGCAGGAATGCCGAGACCGA	10320295			scaffold_2971	50
2S_10368930_F	3	43.2919	GGGATAAATGTCACGAAAAGTCGTGTGAATTCAGTTAAAATCCAGGGCCTTGGTGGATTAAAAT	10368930	9:T>C		Chr03	54970416
7S_10360097_F	3	43.2919	AATCTCCATCGACGCCTTCTTCGTCCCGAGATCGGAAGAGCGGTTCAGCAGGAATGCCGAGACC	10360097	3:T>A
2.2D_10359729_F	3	43.358	CATCCCTCAAAAGTTGAATCAAGTGCGGAGGAGGAAAGCCAGCTTAGCATTTTAATGCTCAAAG	10359729			Chr03	23926240
2.1D_10280952_F	3	43.358	AAACTCCATCGCCGCCTTCTTCGTCCCGGCCAGGCCACGGTCCCCGAGATCGGAAGAGCGGTTC	10280952
2.2D_10327185_F	3	43.358	GTAGATGATGAAATAAGGCAGAAGGGTTCAACCAAGGACATGATTTTTAAGCTTCCATATCTTG	10327185			Chr03	20712019
2.2D_10575167_F	3	43.358	GCGGAATAGTGACGGTTCGGCGACAGCCGGCTTTCGGCTGGTATACGGGATGACCGAGATCGGA	10575167	17:T>C		Chr05	64139341
1D_10343667_F	3	43.358	AGAAGTTTCAATCCAATCTCCTCACCAACATGGAGCTCATTATCGTCTCTAAACACATGAATTC	10343667			Chr03	20996597
2.2D_10288924_F	3	43.358	ATGGAAAGAAATGAACCCACTATTTCAGAAGATCTGAATTCCGAGATCGGAAGAGCGGTTCAGC	10288924			Chr03	2312573
2.2D_10569411_F	3	43.358	ATTTTCCTTTAAATTTGCATTTAATTAAATTACATATTGAACAGCTGTGCCTTGAAAAACTCAG	10569411			Chr03	22174622
1D_10316255_F	3	43.358	TAGCTCTACTTACTTCTCCGTGATTGTTGCGGCGTCAATTTTGTTGTCATTTATTTGGTCATTA	10316255			Chr03	21838663
2.2D_10279765_F	3	43.358	ATCCTGACAGTGTCACTATCACCGCCATCATAGCGGCCGACACGAAAGTGAAACCATTCGTATG	10279765			Chr03	21832078
1D_10364286_F	3	43.358	AGGGCAGATTTTACTGCCTCCGAGATCGGAAGAGCGGTTCAGCAGGAATGCCGAGACCGATCTC	10364286			Chr03	20843607
2.2D_10281597_F	3	43.358	TGCAAATGTCTACACTGCCGCCTGAACATCCGAAAGGGACGGTGACTTGCACCGAGATCGGAAG	10281597			Chr03	20443978
1D_10359728_F	3	43.358	CATCCCTCAAAAGTTGAATCAAGTGCGGAGGAGGAAAGCCAGCTCAGCATTTGAATGCTCAAAG	10359728			Chr03	23790726
1D_10281224_F	3	43.358	CCGTCGTTGCCTTCCCCTTCCCCTTCCCCGACGCATTCGTCCGAGATCGGAAGAGCGGTTCAGC	10281224			Chr11	12199530
2.2D_10569870_F	3	43.493	GTTTTCCAGCGACTACAACTTTTGCTCCGAGATCGGAAGAGCGGTTCAGCAGGAATGCCGAGAC	10569870
2.2D_10285598_F	3	43.493	ACTTTTAATGGTTGTTGATAAGGCGTCCTGCCGAGATCGGAAGAGCGGTTCAGCAGGAATGCCG	10285598
1D_10328542_F	3	43.493	GTCACTCAGCATATTCCGAACAGCTCTGTGGGGAAGATTAATGGGTCGTTGTCCTTGGCGCTGC	10328542
1D_10336754_F	3	43.493	AGAGATAGACCACTGGAATGCCGCTAGTATGGTGGTGGTCATGCAAGGCGCGGCTCCAGGGCAG	10336754			Chr08	6566861
1D_10330866_F	3	43.493	ATCCCCGAGCTCTCTCTTCTCTCTCACGCATTTCTCTTCCTCAAGCTTTCTCCCGAGATCGGAA	10330866			Chr06	32633214
1D_10285417_F	3	43.493	CGAGTTTGACATCAGCCCCAGTGTTGTTGTCCTGGTTTTGCCACCTCCATTCTCGATGACGACC	10285417			Chr08	6567227
1D_10285582_F	3	43.493	TTTTTGTCCAAGTCAAGGGCAGCAGTTTTTAATCCAGTGCTTTATAAAATGGATAAAAACCTTG	10285582
1D_10316716_F	3	43.493	AATATTACTGTCATTTCGAAGTTGTACTTGAGGATTACCTTGATGAGACTTGCCGAGCTGTTAT	10316716			Chr03	21287890
1D_10310156_F	3	43.493	TTAGGGACAGAATGACTGGTCCTGTTGGGAATGTTCCCGAGATCGGAAGAGCGGTTCAGCAGGA	10310156			Chr03	23790064
2.1D_10574988_F	3	43.493	CTTCTTCTTCTTCTTTCTTCCTTCTTCTTCTTGCTACTGGTTTCCTCGGCCAGAGCTGCTGCTG	10574988	36:A>G
2.1D_10331188_F	3	43.493	GACGTGTTACTTTTTTTATTCACTATGGAACTTTTTCTTTTCCGAGATCGGAAGAGCGGTTCAG	10331188
2.2D_10372773_F	3	43.493	CTGCGCCACCACCCCTGCTCGCCGCCAGACCATCTGTAGGGCGCTCATCCGTCGTGAGCCGAGA	10372773
2.1D_10281207_F	3	43.493	CCCGTGCACCCTATGAACCGAGATCGGAAGAGCGGTTCAGCAGGAATGCCGAGACCGATCTCGT	10281207
2.1D_10318678_F	3	43.493	CGCGCCCGACGCCCGTGAAGCTGCTTCGCCGAGATCGGAAGAGCGGTTCAGCAGGAATGCCGAG	10318678
1D_10571887_F	3	43.493	TAATTTTGACCGCTGCCGTAGCTCTACTTACTTCTCCATGATTGTTGCGGCGTCAAATTTTTTT	10571887			Chr03	21838645
1D_10285361_F	3	43.493	ATTTCTTCATCCTCATGCGCCTCCCGACGACCTCTTCGCCTGCAAATTCACCGAAGCCTCGCCA	10285361
1D_10572723_F	3	43.5151	AAACATCGGTGATGCCGAGTGATGCTGCCGAGTTCCCTTGGGCGGGAGGAACCGCATCTCCAGC	10572723	5:A>T		scaffold_4112	396
2.2D_10573289_F	3	43.5615	AATCTTCGAATTGGAAAGATCTAGCAATCCATCAAGCTGAGATACATCTGGGCCCAGCAACTTG	10573289			Chr03	22481506
2.1D_10336462_F	3	43.591	CGGAAAGATTGCAAGTTAAGCTACTTCTCTTTACACATTATTTGATATGATATCGAACGAACAA	10336462			Chr03	26151002
2.1D_10378061_F	3	43.5975	GAACTGTTCGGGGAGGAGGGGGTCGCGAAGCACGAGGGGAAGATGAAGCAGTCCGCCAGGAACT	10378061			Chr01	23738422
2.1D_10570195_F	3	43.599	CTTTTTTGAATGCCCTCTTTTTTTCTTTTTTTTTAATCTCCGAGATCGGAAGAGCGGTTCAGCA	10570195			Chr11	13996507
2.1D_10276699_F	3	43.6195	AGATGACAGGCATGCCGATCTTGGAGTCATCGACCGCTCTCAAGAGATTGCCGATCCGATCACT	10276699			Chr03	24382869
2.2D_10350117_F	3	43.6226	CTTTTTTGAATGCCCTCTTTTTTTCTTTTTTTTTTAATTTCCGAGATCGGAAGAGCGGTTCAGC	10350117			Chr11	13996507
2.2D_10571484_F	3	43.642	ATCTCTAATGGAGGTTGCGACCTCCATGGCTGCGGTTCCCTCTCTCTCTCTGAAAATCAATCCA	10571484			Chr03	25498024
2.2D_10358734_F	3	43.6428	CCCACTCGACCTCACCGCCGCTGCCGCCACGATATTGTGGTCATGCACTGGAACCAGCTCATCG	10358734			Chr08	16036539
1D_10362221_F	3	47.221	GTTTGATTGGGCTGCTCTGCTTCGTTCACACTTGGCCAGAGTACATCACACATCGGGACGTGAT	10362221			Chr08	43364742
1D_10371980_F	3	47.221	GAACGAGAAAATATTTCCATCACCATCTTCCCGTGTCATTAGTTGGAACTTCAGCTACAGGCTG	10371980	44:T>C		Chr01	27539033
1D_10569540_F	3	47.221	GAAACCTAACGACTTCTAGTGCTCCACCATGACCGTTCCTGTAGCGGAGGACCTCCATTAACAT	10569540			Chr03	27671089
1D_10377522_F	3	47.221	AGGCTCGACTCAATCGTGCGCTTCAAGGAGATGCTCGGTCCGATTTTTTTTCCTTCATAACTTC	10377522	12:A>G		Chr04	13083708
2.2D_10574529_F	3	47.8769	CAATCTAACGCAGATGTCGGCACTGCCGGTCACTACAATCCTCCATACACACGTGAGTATAGAT	10574529			scaffold_818	5958
3D_10568508_F	3	47.8797	GTTCGGCAAACCTGACCGATCCGGATGCTACGAAATCTGAAATCTCGATCAGGATTTGCCTCTT	10568508			Chr03	28231204
1D_10367173_F	3	47.9217	CAAAAATGGTAAAAGTCGGTCAACAAAACCACCTAGCTTACCCAAAATTGGACGGAAACCCTTG	10367173	37:C>T		Chr02	25751973
1D_10305220_F	3	47.9222	AGATGATCGGCATGCTGATCTTGGAGGCACCGACTGCTCTTAGGAGATTGCCGATCCGATCACC	10305220			Chr03	24646279
1D_10569703_F	3	47.943	TGACAAGCTTCATGACATTCAGAGCCTAGAGAGATTCTCGTCTTGCACAAGTTTATGGATTGAG	10569703			Chr03	27682637
2.1D_10285611_F	3	47.9562	AGTCGAAACACATTAATGCCGAGATCGGAAGAGCGGTTCAGCAGGAATGCCGAGACCGATCTCG	10285611
1D_10305232_F	3	47.957	CAAAAATGGTAAAAGTCGGCCGACAAAACTACGGAAAACAATGGTGACCAGAGGCAACAACAAA	10305232
1D_10336461_F	3	48.0003	CGGAAAGATTGCAAGTTAAGCTACTTCTCTTTACACATTATTTGACATGATATTGAACGGATGA	10336461			Chr03	26151002
1D_10573902_F	3	48.0003	TTGCAATAAGTACTGTTGGAGTGGGTTAGACGACACATTAGTGAGTTACCATCCCTTGGCCAAC	10573902	17:T>C		Chr03	24638155
1D_10370259_F	3	48.0132	ATCTCTAACGGAGGTTGTGACCTCCATGGCTGCGGTTCCCCCTCTCTCTCTCTGAAAATCAATC	10370259			Chr03	25498025
1D_10569520_F	3	48.0136	CTGAAGGGGATGAGAATAATAAAACCCACGCCGTTCCATTTTTCTTCCTCCCACAAGCCTACTG	10569520			Chr03	24650785
2.1D_10574474_F	3	48.0142	CTTTTTTGAATGCCCTCTTTTTTTCTTTTTCTTTTAATCTCCGAGATCGGAAGAGCGGTTCAGC	10574474	31:C>T		Chr02	24668296
1D_10569508_F	3	48.0146	CTATAAGCATTTCACTTGCCCCAAATTAGAAAAGGCATCATGAACATCTCAACAAGAGAACCAG	10569508			Chr03	24716515
7S_10360287_F	3	48.0204	GTGCCAATCATATAGGCCGAGATCGGAAGAGCGGTTCAGCAGGAATGCCGAGACCGATCTCGTA	10360287	13:T>C
2.2D_10573635_F	3	49.751	ACTTGCAAATTTCAGAAACTTAGAGACAATAGAATTAGAGAATCACCATGGCTGACGTTAATGA	10573635	54:G>A		Chr03	28774545
2S_10377920_F	3	49.751	CCGCCTACCACGAGGCCGCCTCCTCGGACTGCGACGACGGCGGCCACCCCCGCAAGTTCCGATC	10377920	45:C>A		Chr03	32108090
2.2D_10571370_F	3	50.8895	AATTCAGGGCCACCATGGGGAGGGCACAGAAGCACCAGGTGTCATTCCAGTAAGCAACCCACAG	10571370			Chr03	34607960
2.2D_10570135_F	3	50.8901	CCAAGAAAACATTATCAGAGGTATGCCCTTTTTCTTTCATATGAACTGGAGCAGGTGCTCCACC	10570135			Chr03	34603457
1D_10570158_F	3	50.9054	GGGGAAGAAGAGTACGAAAAAAATTGACCCTCCAGATCTTGCCACGGAACATTCTTCCCTTTCG	10570158			Chr03	34666349
1D_10571302_F	3	50.9059	AAACTCCGGTAATGCCGAGTGATGCTGCCGAATTCCCTTGAGCAGGAGTAACCACATCTCCAGC	10571302			Chr03	21668167
2.2D_10318804_F	3	50.9183	CGAAGGATCAGCACCATGAAAAGTTGCTACAAATCGGCACCGAGATCGGAAGAGCGGTTCAGCA	10318804
2.2D_10573525_F	3	50.9188	CACGCTTGGAGCTCCATCCTCGGACCGACGACACCAGCCACCGAGATCGGAAGAGCGGTTCAGC	10573525
1D_10570250_F	3	50.9195	GGTGTGAATCCAGGGCAAGGGGTCGCCATTTTCATGGCGAAGCGTGCTCACACCTTCCACTCGC	10570250			Chr09	13054525
1D_10315175_F	3	50.9202	AATCTGGAGGAAGAGGAAGAGGAATAGTGGACTTTAGGGGTGTCTTGGACAGTGGAGACTGGCA	10315175			Chr03	34490140
1D_10570172_F	3	50.9202	TGCATTTGCCGCTTCTCCGTCTCCTCCCTCTCCCTCTCCCTCTCCCTCTCTCTTCTGTCCCTCC	10570172
1D_10280469_F	3	50.9204	GGCAAATAGGCCAAATGAACTACTTTCTTCGTTTTTTTCTGTTCCTGTGTGAAGTCAAGTTTGG	10280469			Chr03	34353383
2.2D_10327247_F	3	50.9345	TCCTTATTGGACCTGGGCTTGGATGGAGTGGAAATTGCCGAGCTCCCAGAATCTATAGCAGCTT	10327247
1D_10573180_F	3	50.9349	TATCTCCTTCAGCCTTGGAATTGCCGAGACCTCGACCTTGATCGAAAAGGCATCCCAGTTCAGC	10573180			Chr03	29994905
1D_10574883_F	3	50.949	CCGCCTACCACGAGGCCGCCCCCTCGGACTGCGACGACGGCCGCAACACCCGCAAGTTCCGATC	10574883			Chr03	32108090
1D_10574885_F	3	50.949	CCGCCTACCACGAGGCCGCCTCCTCGGACTGCGACGGCGGCGGCAACACCCGCAACTTCCGATC	10574885			scaffold_1431	2038
1D_10371985_F	3	50.949	GCGGTGCTCAGTTGTGGCGGAGTCGTTGCCTAATTCGGAGTCCGCGCAAGCACGACACAGGTCA	10371985
2.2D_10377924_F	3	50.949	CCGCCTACCACGAGGCCACCTCCTCGGACTGCAACGACGGCGGCAACACCCGCAAGTTCCGATC	10377924			Chr03	32108090
2.2D_10329554_F	3	50.949	AAGAGCAGAACGAGAGGGTCTCTGGCCGAGATCGGAAGAGCGGTTCAGCAGGAATGCCGAGACC	10329554			Chr10	30046184
1D_10314754_F	3	50.949	CACCTCCAACGCCGCCCACCCGACAGCAACAGCGCTAGTAGCCACGCTTCGTTCCTGACAGCCA	10314754			Chr03	32229635
1D_10371996_F	3	50.949	GCGGTGCTCAGTTGTGGCGGGGTCGTTGCCTAATTCGAAGTCCGCGCAAGCACGACACCGTTCA	10371996
1D_10278288_F	3	50.949	ACGGTGGCAACGGGTGGATGGCAAACTGGAAGACAGAACTGTTGTTGAGCGAGAAACGATTCGC	10278288			Chr03	30279162
3D_10347075_F	3	50.9549	CTGTGCTTCGAGGCCAAGGCCTGGAAGACCCTGAACGACCAGATTGTCCTGCTGTCCGAGCGTC	10347075			Chr03	20147613
2.2D_10354265_F	3	50.958	CTTTTTGCACAGGGCGTGGGGGTACAATGGCCGAGATCGGAAGAGCGGTTCAGCAGGAATGCCG	10354265	8:C>G
2.2D_10568495_F	3	50.9628	GTGCCAATCATATAGGCCAGCTTTTAATGAGAATGGAGGCATGGGGTTGCTGCCATTATGCGTC	10568495			Chr03	28716302
2.1D_10570163_F	3	50.9682	GTTCGGGACAGGCTCCCTCTTATGGGCATGCCCGAGCAGCGCCCGTAGAGCACATAAGGGAACT	10570163			Chr03	28184454
7S_10356178_efg	3	51.5404	GGTCGTAGAATCGCCTTCCATGATCGCCCCAACTCCCAAGATGAGTTGATTGTATTGATAATGG	10356178	13:G>A	25:C>T	Chr03	816359
2.2D_10354267_F	3	51.5483	CTTTTTGGACAGAACGTGGGGGTACAATGGCCGAGATCGGAAGAGCGGTTCAGCAGGAATGCCG	10354267			Chr03	29474614
7S_10370217_F	3	51.5536	TCGTACGGTCACTGGCGAAGCTTCGGCGGACGACGAACGGCCTTCCTTCTCGTCTAGGGGTCGA	10370217	26:G>A		Chr10	20415703
2.2D_100043776_F	3	51.5563	GAGATGCTGGGTGCCACTGGATGGTCACCGAGATCGGAAGAGCGGTTCAGCAGGAATGCCGAGA	100043776			Chr03	30440039
1D_10337007_F	3	51.559	CGGGCACGCTGGGCTCGATGAAAATGCCAGCAAGCAAGGTAGAGGCACGACGATGGGCAAGCCG	10337007			Chr03	31450165
1D_10371512_F	3	51.559	CAGGACATGCTGGGTGCGACGAAGCGAGCCAGCAAGCGAGATAGAGGCGCGACGAGACGATGGG	10371512			Chr07	42913576
1D_10337112_F	3	51.559	CTTCTTCTTCTTCTTCTTCGGCCGACGTCCCTGGCTTGCTGCTGCTGCATTTTCTTGCTGCTGC	10337112
1D_10358389_F	3	51.559	ATATATGATCGAAGGATTAAGAAATGGCCTAAGCCCCAAAAGTTGACTGGTGGATGGAAAATTC	10358389			Chr07	43013341
2.1D_10364908_F	3	51.559	CAGCGTATGATGTTTCTCTGTACTCATCGTCCTTTTAAAACGAGCAATTGGATGTAAATCTCCC	10364908
1D_10363282_F	3	51.559	CAAAGATTAACTACTTCACTATAGTGAAAATAGGCATACTGCATTACCCGAATGAAATGGGTCT	10363282	23:A>T		Chr03	33729341
2.2D_10291611_F	3	51.559	TTGCTCTTCGTCGTGACTACCGAGATCGGAAGAGCGGTTCAGCAGGAATGCCGAGACCGATCTC	10291611
1D_10325854_F	3	51.559	GTCAGCCTTGTATGTCGTCCCGAAAGTACCTATGGCTAAAAACTGCAAACTGGCCCTCAAAATA	10325854			Chr03	34242861
2.2D_10344765_F	3	51.559	GTTTGGGCTTATAACGGCAAATCAGAAGACACGAAACCGAGATCGGAAGAGCGGTTCAGCAGGA	10344765
1D_10317368_F	3	51.559	AAGAGATTAAAAAAAATGAGAAGAAGACGGCAGCAGCAGCAGTAGGTCGGCAACGCAGAAAAAA	10317368
1D_10373790_F	3	51.559	AATATGCTGATGTTGGCATTACAAGAGGGCAAAGACAATATATAAAGCTTGAATAGTTCAGATG	10373790	9:G>C		Chr03	31436785
1D_10275481_F	3	51.559	GAAGAAGACCGACGATTTGTCTCTCCCTTCCTCTCGTGATTTCAAAATTTGGGCCCTCGTCTTC	10275481			Chr08	12983801
1D_10348622_F	3	51.7812	GAATTGTCTGCTTCCTGTTCCTGAATTTCATGAGATGTTAACGCTGTAGAGGATACATGACATT	10348622	3:A>G		Chr03	30467915
1D_10328532_F	3	51.7812	GCTTTCTTGGTCGAACGAAAAAGATCATTCCCCAAAAAGCACACAGCAACCGTTTTCACCCTTT	10328532			Chr03	30467995
2.1D_10377849_F	3	51.7983	CCGCGACAGCAGCTTTGCCGGCTTATTTTAACACCACAGCAGCAGTCCCCAGCGGTTTCCGAGA	10377849			Chr03	31083313
1D_10569712_F	3	51.8182	TGCATTTGCCGCTTCTCCGTCTCCTCCCTCTCCCTCTCCCTCTCCCTCTCCCTCTCTCTTCTGT	10569712
1D_10569400_F	3	51.8182	ATGGAAATTGATCCTCGCTTACATACCCGAACATTGTTTGTTGGCCCCTGTTAACGCATGTCAA	10569400			Chr03	33405849
2.1D_10281433_F	3	51.8701	GCGTTCGGGTTCGGCGAAGAAGACCAAGCCCGAGATCGGAAGAGCGGTTCAGCAGGAATGCCGA	10281433
1D_10315871_F	3	51.8701	TTTTGATAGGAGGCTCAAGACGCTCCACGGCTTCCTAGAGGCGATGGTTGAGCAATGTAAGGTG	10315871
2.2D_10377953_F	3	51.9479	CCGCCTACCACGAGGGCGCCTCCTCGGACTGCGACGACGGCGGCAACACCCGCAAGGTCCGCTC	10377953	16:G>C		Chr03	32108090
2.2D_10356410_F	3	51.9738	TATCTCCTTCAGCCTTGGAATCGCCGAGACCTCGACCTTGATTGAAAAGGCATCCCAGTTCAGC	10356410	22:C>T		Chr03	29994905
2.1D_10338704_F	3	52.0034	CGGCCATGGCACCTCGAAGTCCGTGTACCGCAATCGCCGTGCGTTTCTCCGAGATCGGAAGAGC	10338704			scaffold_1572	2050
2.2D_10315179_F	3	52.0775	AATTCAGGGCCACCATGGGGAGGGGACAGAAGCACCAGGTGTCATCCCAGTAAGCAACCCACAG	10315179	25:G>C		Chr03	34607960
2.2D_10325955_F	3	52.108	GTTTTGAAGTTCGGTCATATTGGAGTGCTACACGTAGAATGGAGTCAACAAAGGAAGCGTTCAG	10325955	26:T>C
2.1D_10320487_F	3	52.1423	TAAGGAAATTTACCGTTGCCCGAGATCGGAAGAGCGGTTCAGCAGGAATGCCGAGACCGATCTC	10320487
2.2D_10327169_F	3	52.1812	GGGGAAGAAGAGTACGAAAAAAATTGTACCCTCCATATCTTGCCACGGAACATTCTTCCCTTTC	10327169			Chr03	34666337
1D_10347013_F	3	52.1812	CTGCCCTCATCCCGGCAGTACAAGACGTCCAAAGAGCGCAAGACATTTGAGCTGACTCGGAGTG	10347013			Chr03	29168855
7S_10573176_F	3	52.2353	TAGTTCTTCAAACTTAGCATGCAAAGATATAGAATATCAAAGAAGTTTCGCATTAGTGAGGCGA	10573176	41:A>G		Chr03	30276260
2.1D_10347533_F	3	52.3368	GGCTCGCACGAAGTCCACCACGTGCTTCACCTGAACTCTTGTGCTTGCAAGCTCGTGCCCGTTC	10347533			Chr03	29155825
2.1D_10569391_F	3	52.6903	ATCGGTCTCTCCCCCGCGGCTCTCTCTCAGATCTGGATTTTTTCCAGAACCTCACTTTCTTCTC	10569391
1D_10569570_F	3	52.9731	GATTTGGTTTCGTAAGTTTTCAATCTCTCAATTCTACTAAAAAAATAATCCCTCAAATTTTTCA	10569570			Chr03	35204332
2.1D_10568376_F	3	53.1145	GATGCCATAGATTAATGACCATGCGTGCGTCTCCAGATTAATTCCAAAAAAAAAAAAGCATTCA	10568376			Chr03	37515121
3D_10568325_F	3	53.3367	GAAAGAGAGAGAGAGAGAGAGAGAGAGAAAGAGAGAGAGAAGGAGAGGAAGGAGTCGAATGGAG	10568325
7S_10363843_F	3	53.938	TCTTTGGTAAGATGAGTTTTCACTGATCTTGACAATATGTAATTAGGCATTGCCATTTCATCAA	10363843	8:T>G		Chr03	39105098
2.1D_10569435_F	3	54.0478	CACTATGCCTTTAACAGCATTGGTTCCCTGTCAAGGAAAAAAAAATCGCTATTAACCAACCGCA	10569435			Chr08	26494201
1D_10569382_F	3	54.0478	AGTTTCTCTGCTGATCTTTCGTTTTCTTTTTGCCTTTTTTTTTTGGTTGGTATGATTTTTTTAA	10569382			Chr04	37660512
2.1D_10360842_F	3	54.3872	AGCTTGAAAGGAATCCGTCGAGTTTAAACAAATATAAACACCCTTTCCCTTCATTGTGATTCAT	10360842			Chr03	69343228
3D_10569850_F	3	54.67	GCAGTGGGAATGAACTGATCAAGGATGAAAAGATTTCTTCAGCAGGGCTTCCGAGATCGGAAGA	10569850			Chr03	39966944
1D_10574294_F	3	54.67	GTGACGACGCCGTGGGCGGCCAGGACGACGACCGCGACCGCCGTAACCGCGAGCCGAGATCGGA	10574294	14:G>A		Chr03	39666773
2.1D_10280719_F	3	54.67	TCGTTCCAAGACTAGGGTTCTTTTCCAGAACGGAGAGAGAACCGAATGGTTTCCGTGGAAAAAC	10280719			Chr03	39757035
2.2D_10279441_F	3	54.67	AACTCCCGGCACGAATCCCTTATCGCGAATCCTGTCTCGCAGGGCACAGGACCTGCTCCGAGAT	10279441
2.1D_10363845_F	3	54.67	TCTTTGGGAAGATGAGTTTTCCCTTATCTTGACAATATGTAATAAGGCATTGCCAATTCATCAA	10363845			Chr03	39105098
2.1D_10328599_F	3	54.67	TTTAGTTCATAGATTATTTATTCGTACTTTCAAATGTTTGTTCTTTTATTTAGCATTCGTAGTT	10328599			Chr03	37591988
1D_10280974_F	3	54.67	AACTACAGAGGAAGGAGGACGCCGATCGTCCCGAGATCGGAAGAGCGGTTCAGCAGGAATGCCG	10280974
7S_10352349_efg	3	54.759	GTCGTGTACGAGGACTTCGTTGTCGTCAGGCTTGAGGTCCCTTACGTCCCTGGCTTCCTCGCTT	10352349	21:T>C	39:C>T	Chr03	39810499
2.1D_10280720_F	3	54.759	TCGTTCCAAGACTAGGGTTTCTTTTCCAGAACGGAGAGAGAACCGAATGGTTTCCGTGGAAAAA	10280720
1D_10352350_F	3	54.759	GTCGTGTACGAGGACTTCGTCGTCGTCAGGCTTGAGGTTCCTTACGTCCCTGGCTTCCTCGCTT	10352350			Chr03	39810499
2.1D_10573694_F	3	54.7964	CAGCAGCAGCGCCGTCAGCCACCTCAGCGCCGCCCTGTACTCCTCCAGCAGCCCCACCACGACC	10573694			Chr01	29813799
2.1D_10333416_F	3	54.7964	CAGCCTCGACACTACAACTAAGTCTTCGACAGAACTCACTGCTGCTATTTGTTTAGGGTCAGAG	10333416	11:A>G		Chr03	39364864
7S_10572998_efg	3	54.7974	CGTCGAGATGTCCAGGATGACGAGCGTCGCGCAAGCCAGCGAGCCGCCGCCGCCGCCGCCATCC	10572998	18:T>C	40:C>T
2.1D_10319797_F	3	54.832	TGCGGAGGTCAAGCAAGGTCTAGATAGCACCGAGATCGGAAGAGCGGTTCAGCAGGAATGCCGA	10319797	14:C>T
1D_10570207_F	3	54.8473	TTCCTCTCACTGGAGGTTGAGGAACAGAGAGAAAAACGGTTCTCTCTTTTCCTCCGTCTTTCCT	10570207
3D_10336167_F	3	54.8479	AGATCCCATATGTCTTCCTAATGATTTAAGGTGGCTTGAATGGCCTGGATGTCCTTTAGCCACT	10336167			Chr08	23429164
2.2D_10574640_F	3	54.854	AGGATCTTGCGGAGGATCGCACTATTCCGACGAGCTCTTCCATTGGCGCAACTTGCTCTCCGAG	10574640	26:T>A		Chr06	50382344
2.1D_10345165_F	3	54.866	GCGCGGCCGCGGCGGCGGACGGTACCCCAGGAGTAACGGCGCCTCGTCGTCTTCCGCGGCGGCG	10345165	20:C>G		Chr03	41416940
1D_10573716_F	3	54.8665	CCTCAGTCTCGAGCATGTCCACCGTGGAAATGGAGGCCTTCTCCAATTCCCAGCTCCTCATCAT	10573716			Chr03	40964836
7S_10355478_F	3	54.8756	CATGTTAATGCAACCCGATTCGAGAATCGAGACATCAGTTCCCGACAGAACCGCAGCATCGAAC	10355478	4:G>C		Chr03	40739568
7S_10354113_efg	3	54.879	GTCCTTTTGCTTCCGCTTTTCTTGCTATCTCCGCTTCCTGCTCCTCCGAGATCGGAAGAGCGGT	10354113	9:G>C	33:G>A	Chr03	41310901
2.2D_10368651_F	3	58.4834	AGGAAAATTGAGGAATATGAGGAAAAGCTTAAGAGGCTCGCTTGTATGCATTATCCGAGATCGG	10368651	2:G>A		Chr03	42858521
2.2D_10573977_F	3	58.4842	CGCGTAGCCAAAGTTCAGGGTTGGTTCGATCCGAGATCGGAAGAGCGGTTCAGCAGGAATGCCG	10573977	25:T>G		Chr03	41593907
1D_10350467_F	3	58.4855	AACCTGATGTGGCATTGAAGAAGGGCACATGAAGCGAGCATATGTCCCTGCCTCCGCTGATATA	10350467			Chr03	46218559
1D_10371460_F	3	58.486	ATTATTAGCAAACGACACAATTCACTTGTTGAGAATGCATAGGATGATAACACATGTAGAGGCA	10371460
7S_10371455_efg	3	58.4867	ATAATTAGCAAACGACACAATTCGCTTGTTGAGAATGCATAGGATGATAACACATGTAGAGGCA	10371455	3:A>G	24:G>A	scaffold_1449	10722
2.2D_10574309_F	3	58.539	TTGCCTTTATCCTCACGGCAAAACTCACAGCCAAGTTTTCTTCCGAGATCGGAAGAGCGGTTCA	10574309	5:C>A
2.2D_10281582_F	3	58.5743	TCTGAAAATCGTCACCGCCGTGAGAGGGGGGTCGCCGAGATCGGAAGAGCGGTTCAGCAGGAAT	10281582
7S_10361141_F	3	58.5915	CCACAGTCTCGAGCATGTCCACCGTGGAAATGGAGGCCTTCTCCAATTCCCAGCTCCTCATCAT	10361141	3:A>T		Chr03	40964836
7S_10345968_efg	3	58.5965	ATACCGAGCTATGGAGAGGAGGAGGAGGGTTCTGGTCTCCATAGGGGATGATGCTGCCGCTGCC	10345968	16:G>C	30:T>C	Chr03	41606151
2.1D_10345164_F	3	58.5968	GCGCGGCCGCGGCGGCGGAGGGTACCCCAGGAGCAACGGCGCTTCGTCGTCTTCCGCGGCGGCG	10345164	8:C>T		Chr03	41416940
2S_10273498_F	3	58.6087	CTCGAGCGATGGACGGCGCCGCCCAGAAAGGCCCGTCGCTGATCAAGCAGCTCGCGTCCTGCAA	10273498	4:G>C		Chr03	41672294
2.2D_10336555_F	3	58.609	AGGATCTTGCGGAGGATCGCACTATACCGACGAACTCATCCATTGGCGCAACTTGCTCTCCGAG	10336555			Chr06	50382344
2.2D_10574169_F	3	58.6153	GACCTTGCAGGCATTCTCAGGAAATCAATGACGGCGATCGATGGTGAATGTTTGAGCGTGCTTC	10574169	50:G>A		scaffold_48	118313
7S_10573959_F	3	62.4492	CAACAAATGACTAGTGCTGCAACAATTTTTCTGCCGAGATCGGAAGAGCGGTTCAGCAGGAATG	10573959	24:A>G		Chr03	48609059
1D_10312108_F	3	62.4492	GAAGAGCAGGGCAGCGATTCAGAACAGCAGAAGCAAGGTCGGCAGAGGGAGAGCTGAAAAAGGA	10312108			scaffold_207	21625
3D_10372871_F	3	62.4626	GAGCCGATCTCGGCACGTGAGGACGGAATGGCGATTCGCCGGGCGACGTCATCGGAACCGAGAT	10372871	29:T>A
2.2D_10362175_F	3	62.4707	AAGAGATTCGGAGATGAGGTCAGCTGAAATCGATCTGAACTTGAATTCGCGACAAAGATGTCGG	10362175
2.1D_10279356_F	3	62.4869	AAAAAGGAGGAGAGAAAAACGAAGGGAGCTCGAGAGAGAAAACTAGAGGGAAGAAAAACCGAGA	10279356
2.1D_10314565_F	3	62.4872	GAGGGAGGGAGGGAGACGCGGCGGCGCGGGCGACGGCGGGCGATTCCGAGATTCAAGCGCCGCG	10314565			Chr03	60556786
1D_10349742_F	3	62.4881	GCTGCTGTTTCCACGCGCGGGAGAAGAAGAAGAGAAGGTGGATAGGCCGAGATCGGAAGAGCGG	10349742			Chr05	30968709
2.2D_10314949_F	3	62.4892	ATAAGGCATTCCTGATAGAAGAAAACCGAGCATACAGAAATGAAAACAATTACTAGCAGAGAAT	10314949			Chr10	7721500
2.1D_10372522_F	3	62.49	ATGAAGCTACTCGAGTTTTCTTGGTCAAGAGTGCGTCTCTCGCGGCAGCCGCCACCGATTCCAT	10372522
1D_10570228_F	3	62.49	CAGCTAGGGGCCCGCCCATCGTCGCTGAGCTCAGAAAGCTCCGTCGCGTGACGCCCGAGATCGG	10570228			Chr03	45916167
7S_10358895_efg	3	62.5048	CTAGTCCATGGCCAGTGGATCAGCCTGCGGGCACAGCTGGAAGAAGTGGGTCCACCTTCAGAAC	10358895	32:C>T	64:C>A	Chr09	12004296
1D_10335627_F	3	62.5063	ATCTAATTACGTATTACGAAGATGGGAAGATGATGGCAATTTTTTATTTTTTAAAAAAAAGATT	10335627	63:T>A		Chr03	48302196
2.1D_10570230_F	3	62.5067	CCACCTCCATCATTTCTTACAACTATGGAAGAATACATTAAAGAAGCTCCTCAGACCGAGATCG	10570230			Chr03	44981449
2.2D_10568595_F	3	62.5073	TCCCTTTTTCTTTGGTTTTTTTTAATCGTTTTCTAGATTTTATTTTGGATAAAAATGCCTTGTT	10568595			Chr03	57548944
1D_10570252_F	3	62.5075	GTTCCTCCATCTTCACTGAAAGGTTATCAGATTCTCGATATTCCTAGCGAAACAATATTGTTAT	10570252			Chr03	44981590
3D_10572806_F	3	62.5095	AGAAAGCTACTTGAGTTTTCTTGGTCAAGAATGCATCTCTTGCGGCAGCTGCGGCCGATTCCAT	10572806			Chr10	7718359
2S_10339494_F	3	62.5107	AATTCTGGGTTGCCACCTCTTTCTGCATGAAAAGAATTTGCAGATCATTAGTTTCTCACATGGT	10339494	29:G>T		Chr03	47446089
2.2D_10281339_F	3	62.5252	CTTCGCGGACAGTTATCAACATTATCCTCCTCGACCGAGATCGGAAGAGCGGTTCAGCAGGAAT	10281339			Chr03	47765233
2.1D_10281614_F	3	62.5264	TGGCCGTCTCTTCTCGGCCGCTTTGCTCTTCCTCTCCGAGATCGGAAGAGCGGTTCAGCAGGAA	10281614			Chr03	47765186
2.1D_10575092_F	3	62.527	CTTCTTCTTCTTCTTTTTTATTTTATTTTTTATCCTAATCTTTTTTGTCTCTTTTTTTTTTTTT	10575092
3D_10370930_F	3	62.547	CTTTTGCAAGCTGTCTATGTCCCGAGGAATGCTTCCCTGAAAACGATTGTAAGACAACAACAAC	10370930	59:A>G		Chr03	21446601
2.1D_10359883_F	3	62.547	CACTTCCACACTCGTTCCCATGGGTAATCAACGCTCACTCTTTCTATTCGTTGTCCTCCTCGCG	10359883	62:G>A		Chr03	47342116
1D_10280044_F	3	62.547	CCGATCCAACTTATATCGGCACTTTGAATTAATATCGTCGCCTATCTCATTTGAAATAGATCGT	10280044			scaffold_981	2991
2.2D_10574985_F	3	62.547	CTGCCCTTTCTTTTGTTGTCGCCGCTGCTGGCGACCACCAACCATCACCGTCGCAGCACCGCCG	10574985
3D_10331248_F	3	62.547	TTTGCCTGCTCTCGTTCACGTAAGGAATGTACCGAGATCGGAAGAGCGGTTCAGCAGGAATGCC	10331248			scaffold_2115	886
2.2D_10570234_F	3	62.547	CGGACGGCGGCTAACGGACTGACCTCTGGCAAAGACAGGCCACCCTCTCGAGCTCAATCTTCTC	10570234			Chr04	16813119
2.2D_10573316_F	3	62.547	TCACTTCTGCTGCTGGTACTGCTGTTACTGCTGCCTGGGGACAGGATGGGCGTGGCCAAGAACA	10573316			Chr03	47603958
1D_10370944_F	3	62.547	CACCTCGATCGGCATCTGGTCCGTGGGCTGCATCTTTGCGGAGATCCTTGGGCACAAGCCCGTG	10370944			Chr10	28918514
1D_10358894_F	3	62.547	CTAGTCCATGGCCAGTGGATCAGCCTGCGGGTACAGCTGGAAGAAGTGGGTCCCCCTTGAGAAC	10358894			Chr10	28918699
2.2D_10354235_F	3	62.547	AGAAGAAATTGCTGGCGGCCTCGTGTACTTTCTGCGAAATTTAGTTCCGAGATCGGAAGAGCGG	10354235	22:C>T		Chr03	45730533
1D_10272907_F	3	62.547	AACGTGGAAGGGATGCCACATTTGGTGAACGGCAGAACCCGTTGTTTCTGATTCGCACATCCTC	10272907			Chr09	24662032
1D_10573213_F	3	62.6475	TGATTAAAATAAGGTCAATGTTATTCCTTTACCTTACCAAAACAAAAAAAAGGTCAATGTTTAA	10573213	2:G>T		Chr10	19193719
3D_10312373_F	3	66.6057	GGGAAGGGCCTCTGCCTCATGCCCATCTCCCTCGCCACCGCCATCTCCACAGCCACCTGCCAGT	10312373	51:A>C		Chr03	51549273
2.2D_10279852_F	3	66.6567	ATTTCTCGGACTTTGGAGTTGTTCCAACGAGAACAGAAGTGGAGGTTGATTTGATCCAGAAGAG	10279852			Chr11	17087676
1D_10359895_F	3	66.6649	TGGCGGTCGGTTCTGGTGGCAGCAGCAAGAAAACACAGCAACAGCAGCCACCAAGGACGTCGGC	10359895	4:C>T
7S_10326962_F	3	66.6653	CCCAGTCCAACCGAAGGCTCTGAACAAGGGCCCAGATTGGTGGGCCCTAGTCGGCCCGAGATCG	10326962	50:G>C
3D_10352486_F	3	66.6679	TAGATGACCCGGGGCCGGTGTTCATATACTCTCCATAGTATAGAGTGTCGAGGGCAAAGTTGCC	10352486	11:G>C		Chr05	15521693
7S_10361996_F	3	66.6784	CAATGCACAGGTGAAGGACAGGTCATTTTAGTCGGACTGACTGAAATTTAAAAAACATCAAAAT	10361996	29:T>A		Chr03	55289398
7S_10377694_F	3	66.6831	GCTCTCTTTCCACGCGCGGGAGAAGAAGGGAAAAAGAAGAAGACGGACGGGCCGAGATCGGAAG	10377694	5:T>C		Chr03	17833467
3D_10575076_F	3	66.6855	GTTATCCAGACCACGGGTGTAGAGATGGTGAAGTACAACACTGACCGAGATCGGAAGAGCGGTT	10575076			Chr01	35589273
3D_10575119_F	3	66.7308	TTCCTCTCGCAGAGCAATCCGACCGAGATCGGAAGAGCGGTTCAGCAGGAATGCCGAGACCGAT	10575119	8:C>G
3D_10337864_F	3	66.7318	CTCGCGACATTTGCTGAACGACCGAGATCGGAAGAGCGGTTCAGCAGGAATGCCGAGACCGATC	10337864	8:C>G
2.2D_10272855_F	3	66.7338	AAAAGGCCGAAAATGGTATCAAATTCAAGGAGAGTTATTTCCCGCCTTCTCCTCGTCCTGGAAC	10272855			Chr03	55124860
3D_10330088_F	3	66.7341	CTGAGCGGGTGCAGGTGGGAGCTGAGGAAGCTGGACGCGACGGAGGCATTCCGAGATCGGAAGA	10330088			Chr07	43769797
2.2D_10574690_F	3	66.7344	AGAGGGAGCAGTCAGGTCATGACTGGGTCGGGTACATGGACCCGAGATCGGAAGAGCGGTTCAG	10574690
2.2D_10574691_F	3	66.735	AGAGGGAGCAGTCGGGTCATGACTGGGTCAGGTACATGGACCCGAGATCGGAAGAGCGGTTCAG	10574691
2.2D_10568973_F	3	66.735	CCATGGCTGCCGTTGCAGAAACCTACGCAGCAAGAAACCCGAGATCGGAAGAGCGGTTCAGCAG	10568973			scaffold_2083	2328
2.1D_10574602_F	3	66.7351	GTTCTCCGCGGCGCCAAAGGGATGGCCGAGCGTGTCCCGAGATCGGAAGAGCGGTTCAGCAGGA	10574602
2.2D_10575200_F	3	66.7352	GTTCTTTCGCGTGGAGAAGAAACGAGCAAGAAGAAGGCCGAGAGGGCCGAGATCGGAAGAGCGG	10575200			Chr07	47359781
2.1D_10278713_F	3	66.7352	TAGTAGCCACCGTCGTGAGCGACCAAGTATCGCTCCCGAGATCGGAAGAGCGGTTCAGCAGGAA	10278713			Chr01	43359752
2.1D_10569567_F	3	66.7352	GATCTTCCCGATCTGCCGCTTCGCCAGCTTGCGCGCATTCTCCTTTCTCTCGCGCACCGCCTCC	10569567			Chr07	43769861
2.1D_10350030_F	3	66.7353	TTCATTGTTTTCTCCAATTTTTGCCAGGGGCATTAGAATGCAACCGAGATCGGAAGAGCGGTTC	10350030			scaffold_462	9673
2.1D_10569487_F	3	66.7353	CGACGGAGGCGCTGGGTGGGGACTCACGCGAGTCCCTCGCCTCCCGCTTCTCTAAAACGCCAAC	10569487			Chr09	25044726
1D_10574340_F	3	66.7355	ACAACTTCTGGCCTAGCTGGGAAATGTTCATTTGCTGTTTGAACCACGCCAAATGAATGGGCCA	10574340			Chr08	31737889
2.1D_10373151_F	3	66.7355	AACGCGTGAGGGAAAGAGAGGGAGAGGAAGAGAAGGCTGGACCGAGATCGGAAGAGCGGTTCAG	10373151			scaffold_26	32137
1D_10569648_F	3	66.7355	GTTGTTGAGGGCCTTAACGACCTAGAGTTTTTGACTAAGTTGGCTGTCTACGATTGTCATTCGC	10569648			Chr05	20895597
2.2D_10574072_F	3	66.7356	AACATCGAAAAATCTTTCCAAGAGGTGACAGTAGTCATAACATAGCACAAAAAGCACCAAACTT	10574072			Chr03	52937240
1D_10327230_F	3	66.7356	TACATATAAGTCACTCATCCATCATAATGTATTGTCAGACACTTTAGGGTGCCATAAAATCAAG	10327230	3:C>T		Chr03	49647422
1D_10336260_F	3	66.7356	CGTGCCAGCCATTCATCATGATCGGGCCCCAGGTGCACGAACGGATAGACAATGGAGGGACCCT	10336260			Chr07	43767231
3D_10366044_F	3	66.7356	AGCGTCCTGGTACAGCTTAGTTTTAAGCTTGACATCTCTGGGTTTCACATCAAAGAAGACCGAG	10366044			Chr03	49821988
1D_10569414_F	3	66.7358	CAAACCATCCTCGATCCGTCAGCCAGTTGCAAGCAGTCCACGCAACTCTTGGAAATTATCGACG	10569414
1D_10358271_F	3	66.7359	AGGTTTTCCGAATGAATTACTTTAATTTGAAGAAACCCACATCGAAAATCTCTACCATTAATAA	10358271	3:G>A		Chr03	51375889
1D_10569515_F	3	66.7359	CTCCTCTTCGACCTGCTGGTGGTCGGCATCTTCTCCGACGGCCGCCCAATCCCCCCATCGAACA	10569515
2.1D_10376527_F	3	66.7359	CAAGGGGGTATCGACGTGCATGGGGGGAAGGGGAGGAGAGAGAGAGAGAGAGAGAGAGAGAGAG	10376527			scaffold_25	51573
1D_10368660_F	3	66.736	AAGCATGAAGAGAAGCACGGCTACGAGGTCGTGCAGCGATGGAAGGAGGCTCTGGAGAATGTTG	10368660			Chr03	50973705
1D_10573287_F	3	66.7361	AACGTCGGGGACCAGGAAACGACGTCGAAAAATTGCTGCGGAGCGACAATCGACGTCGGCAAGA	10573287
1D_10294615_F	3	66.7361	AGGGCGGAGCACGGGTCTCCCCGAGATCGGAAGAGCGGTTCAGCAGGAATGCCGAGACCGATCT	10294615
1D_10314658_F	3	66.7361	TTGGATCAGCCGACATCAGCTCGGGAAATGGGAAACTGGGAAGCGACACTTAGAGCTAACGCAC	10314658			Chr03	52469498
2.1D_10571637_F	3	66.7361	CGCCCATTGGCTTGGATCCTAGCCCCCAACCATTTGCACTACTAATCAGTTATTGATTACTCTA	10571637	13:T>C
1D_10372206_F	3	66.7362	GAACTGCTATGGACTGTACAGGATCGGCGAGAGAAACCTCGGGCACGGCAAGGGCTGCGAGGTG	10372206	17:T>A
1D_10568879_F	3	66.7362	ATCATTTAATATACATGCCACAGTGCCATGGCATTTAAAAGTAACCGAGATCGGAAGAGCGGTT	10568879
2.1D_10275608_F	3	66.7363	GTACTGCATCGCGGACCCCATGTCCTCCTCCATGAGCTTCGCCACCTGGTGCTCCGTCACCGTC	10275608			Chr03	51549343
2.2D_10571649_F	3	66.7364	CGCGGATCACAAGAGCTCAGAATCGAAACCTTCACCTCCCCACTTTAGGATTGGAACCCGGTCG	10571649	3:C>T
1D_10573198_F	3	66.7365	TCGCTCTGACCCACGACGCTCCCGCCGCTCACGCGATCCCAGTTGGACCTCGCGCCATCCCTGC	10573198	41:A>G
1D_10285631_F	3	66.756	CAAGCCTAGGTTTCCGAGTTCAGTCAGTTTACTTGTTGAGTCCCGAGATCGGAAGAGCGGTTCA	10285631
2.2D_10285590_F	3	66.756	AAGACCATGCGTGGAGAGGCAACGAACAAGAAGAAGGCCGACGGGCCGAGATCGGAAGAGCGGT	10285590	8:T>C
1D_10575163_F	3	66.756	GCTCCCTTTCCACGCGCGGGAGAAGAAAGGAAAAAGAAGAAGACGGACGGGCCGAGATCGGAAG	10575163	41:A>G		Chr08	38330833
1D_10369096_F	3	66.756	GGGTCCTTTTCCACGCACCTCCCCAAAAATGGTGCGGAAATTTCGCGAGCAATTATTTGCGTCA	10369096			Chr03	52109951
1D_10285387_F	3	66.756	CAGGGGGAAAAAGGTAAAAATCCAGGAGGAAAATGAAGGGGGAACCGAGTGAGATATCAGATAA	10285387			Chr06	55320111
3D_10575129_F	3	66.756	GCAACGCGTCGTAGAACACCGAGATCGGAAGAGCGGTTCAGCAGGAATGCCGAGACCGATCTCG	10575129	3:A>G
1D_10348813_F	3	66.756	CCAATGGGGGAATACCAGCCTTACTCGGGCGTTTAGGAGCGAAATCTCGCCCCAGTATGCTCCC	10348813			Chr03	52048444
1D_10359463_F	3	66.756	TTGTCCCTTCCAAATGTGACCAATCTCCCAGGGAATTTTAGTGCCCTTACTCAGCTCCGAGATC	10359463	2:T>C		Chr03	51856402
1D_10285362_F	3	66.756	ATTTCTTCCTTCTGCATGCTGGTTTTCCCCCATGCACGCCAGACGGAAGTTCATCTGCAACTCC	10285362
1D_10285334_F	3	66.756	AGTCTCTGGTATGCTTTGTCTCAATCTGAACAAAAGTGGGTGGTTGAATCTGACAACCTAACTT	10285334			Chr09	10295252
2.2D_10362464_F	3	67.861	CGGACGGCGGCTGACGGATGGACCTCCGAGATCGGAAGAGCGGTTCAGCAGGAATGCCGAGACC	10362464			scaffold_1135	7778
2.1D_10373220_F	3	67.861	AAAAGAGACCAACGTACGCGAACAAAAGGACGGCACGGAGGAGACGAGGCAGAGCCGAGGGCGT	10373220	9:C>A		Chr04	16118115
1D_10312884_F	3	67.861	TTGATTTTTGGATTTAATACAGAATTAGTTTCTCTAGGACGAAGAGCAATAAAGACAAATTTAC	10312884			Chr03	52766860
2.2D_10349749_F	3	67.861	GGAATCACGCGCGCAATTATCCGAGATCGGAAGAGCGGTTCAGCAGGAATGCCGAGACCGATCT	10349749
1D_10364149_F	3	67.861	TTGGATCAGCCGACATCAGCTCGGGAAATGGCAAACCTGCGAAGCGACACTTAGAGCTAACGGA	10364149			Chr03	52469496
2.1D_10321036_F	3	67.861	AGTCCTTTTCCACGCACCTCCCGTCCGAGATCGGAAGAGCGGTTCAGCAGGAATGCCGAGACCG	10321036			Chr03	51820952
2.2D_10331502_F	3	67.861	CCGTCACGGTTGCAGCAGCGAGGGATTTCTAGCCGAGATCGGAAGAGCGGTTCAGCAGGAATGC	10331502
2.1D_10289092_F	3	67.861	AACGCGTGAGGGAAAGAGAAGGAGAAGGAGAGGAAGAGAAGGCTGGACCGAGATCGGAAGAGCG	10289092
1D_10570262_F	3	67.861	TTGAAGGGCAGAAAGGCAGCGAAAAAAAAGAAGAAGAGAAAGGAACTAAGAAATAGAGAAAGGG	10570262
2.2D_10371480_F	3	67.861	CAAAGCAGGAAATTTTTGTTTTCGTCAATGACGTGAAAGACAAGGATTTAAATTTTTATCAGAT	10371480			Chr03	56010441
1S_10373634_F	3	67.861	TTTTGACAGAGATTAGCGAATCAAACCGAATCATGTCTGAGCCCAATCAAAGGCAACTAAATTG	10373634	26:C>A		Chr08	50517242
1D_10316230_F	3	67.861	AAAAAGATAAAAGGACGGCACGGAGGAGACGAGGCGGAGCAGACGGCGTCGCGGGAGACGTCCG	10316230			Chr03	62178396
2.1D_10279959_F	3	67.861	CAGCCTTCTTCTTCTTTTCCCTCTGCTTGCCGACGCCTCTGGTTGCTGCTGCTGCCCATCCTTC	10279959			Chr05	35526116
2.2D_10286784_F	3	67.861	CTCGATGATCTTCAGTTCGGGTCCATCGGCCGAGATCGGAAGAGCGGTTCAGCAGGAATGCCGA	10286784			Chr06	25246487
2.2D_10575131_F	3	67.861	GCGACGTGTCGTTGAACGCCGAGATCGGAAGAGCGGTTCAGCAGGAATGCCGAGACCGATCTCG	10575131
2.1D_10364147_F	3	67.861	TTGGATCAGCCCACATCAGCTCGGGAAATGGCATACCTGGGAAGCGACACTTAGAGCTAACGCA	10364147			Chr06	55319486
1D_10574067_F	3	67.861	AAACAGATGAAACAGTGGAACGAATCTCAAGAGTAGCTTAGATGGTAAAATACGCAAACCGAGA	10574067			Chr03	53670646
3D_10342785_F	3	67.861	CCCTTCCCCTCGAATTAGATACGCTGTCCCCAAGCACAAATGCTCTGTTTTATGCAGGACGTTG	10342785
3D_10371576_F	3	67.861	CGTTTGAGATGCAGAGTCCATAAGTTTGGGGACGAGGGAAGTTGTGTGAGGTCAAGCTCCTTCA	10371576			Chr03	52408966
3D_10364264_F	3	67.861	ACTGGACGGGCGACGATCCGAGATCGGAAGAGCGGTTCAGCAGGAATGCCGAGACCGATCTCGT	10364264	14:C>G
1D_10375493_F	3	67.861	GTGTCAGCTTCGGGACGTATGACCAGGACATAGTTTCGCAGCTTCAGGAAGTCTTCGATGCTGA	10375493	6:A>G		Chr03	51731431
1D_10570226_F	3	67.861	CACGGAACAGGCCTCACGGACAGAGAGAGAGAGAGAAAGAGAGAGAGTGATAGGGGAAACCTCG	10570226			Chr09	23469035
1D_10343794_F	3	67.861	AACGCGAGGGAAAGAGAGGGAGAGGAAGAGAAGGCTGGGCCGAGATCGGAAGAGCGGTTCAGCA	10343794			Chr03	53299059
2.2D_10319542_F	3	67.861	ATTCCTTTTTCCATGCGCGCAATTATCCGAGATCGGAAGAGCGGTTCAGCAGGAATGCCGAGAC	10319542
2.2D_10318818_F	3	67.861	CGCAAATTACGCGTGAATTATTTGCATCAGACCGAGATCGGAAGAGCGGTTCAGCAGGAATGCC	10318818
1D_10366019_F	3	67.861	AGAAAAAAAATCTGAGAAAGAGAGATCTGAGGGAGGAGAGAGCCGAGGGATGGAGCATATCTGA	10366019	44:C>T		Chr03	7665486
1D_10570223_F	3	67.861	CAAAGGCGTCATGAAAGCAACAACTGCACCAGTAATCGTTCCGAGAAAAAGAAACGCCGCAGCC	10570223			Chr03	51893982
2.1D_10359775_F	3	67.861	GTCCTTTCTTTAACGTAAAATCACTTTCATCTTCCCCATTACTCTGGATACTTTTCTTCATATT	10359775			Chr02	1810039
1D_10317562_F	3	67.861	GGGAAGGGGGTGTCGTGCAAGGGAAGCTGCCCGAAGAGAGAGAGAGAGAGAGACACACACACAC	10317562			Chr03	3401835
1D_10349516_F	3	67.861	CCAAGCAGAACAGATAAAATCAATTGTTGAAGAGGTTTCCCGAGATCGGAAGAGCGGTTCAGCA	10349516			Chr03	53642117
2.2D_10360151_F	3	67.861	CAAAGCAGGAATCTTTTGTGAGGGTATAAATTTCTTCCGAGATCGGAAGAGCGGTTCAGCAGGA	10360151			scaffold_1008	12485
1D_10574339_F	3	67.861	ACAACTTCTGGCCTAGCTGGGAAATATTCATTTGCTGTTTGAACCACACCAAACGAATCGGGCC	10574339	26:A>G		Chr05	27853631
1D_10573970_F	3	67.861	CCCGACCACCATTGCGCGTTCACCGTCGCGTTATTCAAGCCATCGTCTCCGAGATCGGAAGAGC	10573970	4:G>A
1D_10285498_F	3	67.861	GTGCTGCTTTTGCTTTTAAGAGGATCCTCCGCTTTCCACTTTTCATTCTCTTTTGAAAATACCA	10285498			Chr03	53562732
1D_10573858_F	3	67.8848	TAGACCCTTGTCTTGATAATTCGTTTCCATTAACAGCAAGAATCACATCGCCAGGAAGCAACCC	10573858			Chr01	31446303
2.1D_10348357_F	3	67.8848	AGCTTCTTTACCATGCACCTCCCGCGTAATACGCGTATGGCTGCTGTAGGGAATCAGGCGCGCA	10348357			Chr03	53801719
1D_10574633_F	3	67.8865	AAGTTTGGAGGGTGAGATTCTTTGTGACATTTCAGGATTATCCTCTTTGAGAATTTTGAGATTA	10574633			Chr03	51888938
1D_10291529_F	3	67.8865	CACGCTCGGCATCTGCAACTCCTCCGTCACGCCGCTGCCACCGCCACGGGCTCTCATCGGTCTA	10291529
2.1D_10570215_F	3	67.8866	ACTAGAACATTTGGGCCGTCAAATCTTGCAGTGTTTGAGAGACAGAGTTGACAAGCCTGAGGAC	10570215			Chr03	52408935
1D_10570209_F	3	67.8867	AAACTTTTCTCAGCCGCTCCCTATCTCTCAAAACCAGACAAACAGAAATAAGAAGACCGTTCTC	10570209
1D_10372473_F	3	67.8867	CATGCAGGTTGCAACTGATTGTATCCGCATGGTACGGTGCATCTGTACTCCACGTAATTTAGGT	10372473			Chr03	51735050
1D_10291576_F	3	67.8868	TTGTCCCTTCCAAATGTGACCAATCTCCCAGGGAATTTTAGTGCCTCCCAGGGAATTTTAGTGC	10291576			Chr07	27662493
1D_10291533_F	3	67.8868	CAGATGGAGGAATTGAAAGTCTTGAACCTACAAGGATGTACTCGGTTACCTGCATCGTTGAACT	10291533			Chr03	51889608
1D_10291525_F	3	67.8868	ATTCGGGACCAGGTAACTTGATTTAATTGAAATGAATAGAGGCCAAAACTGAAGGCGGAGTTGA	10291525
1D_10291557_F	3	67.8868	GACGGACTCGAAGTTGCCCAAATCGAACCCAGAAGCGGCGAACGCCCTCAAGTCGAGCCTCCTC	10291557			Chr01	31445824
1D_10291514_F	3	67.8868	AGTCCCCAAAGCGTCACCTGGGAGTGCTGGATCTTTCTTTCCTTCTTCATTTTCCCTGTCATCA	10291514			Chr03	52694584
1D_10572624_F	3	67.8869	CAAGGTGGGGCTGAAGAGGGGCCTCTGGACGCTAGAGCTGGACGAGCTCCTTGCCGAGATCGGA	10572624			Chr05	34025413
1D_10368544_F	3	67.8869	GTCCCGCGCGTGGAGAAGAAAGAAGACGGGCCGAGATCGGAAGAGCGGTTCAGCAGGAATGCCG	10368544
1D_10291537_F	3	67.8869	CATGCCCGACGTCTACAACTCCTCTGTCGCACCACTGCTGATGCCGCCACGGGCCCTCACCGAG	10291537
1D_10312969_F	3	67.8869	TTTCGGAGCTTGTAGATGTAATTAAGAAAAGTCTGAGGAGGAATGTGTCACTTAAGGTTGAGAG	10312969			Chr01	31446375
1D_10328118_F	3	67.8869	TGTGCAAAAGAAAATATCAAACTTTACTTGCTCGTACCTATCATCTTAAAACGAGATTTATAAA	10328118			Chr03	51911387
2.1D_10286691_F	3	67.8869	CTCACTGGTCCAGAGAACTACACGATGTGGACTAGGGATTTTCAGCGGGCTTTGGTGACAAAGG	10286691			Chr02	797547
1D_10331403_F	3	67.8869	CAAGATGGGGCTGAAGAGGGGCCCCTGGACGCTAGAGTTGGACGAGCTCCTTGCCGAGATCGGA	10331403			Chr05	34025413
1D_10570213_F	3	67.8869	AATTTTCCTGAAGAGATTGTGAAGTTAGGGTCTTTGGAAGAGATAGATTTCTCTGGCTGTAGAA	10570213			Chr07	27662894
2.1D_10570238_F	3	67.8873	CTTCTTCTTCTTCCTTTCTTCTTCTTCTTATTCTTCTCTGCTGGTCGACGCCTGACTTGCTGCT	10570238
2.1D_10369809_F	3	67.8873	CAGATCCAAATCTTCAACCCAAAAGATAGATAAACAAGCAAATTTAGGAGGACATTCATGAGGA	10369809	16:A>G		Chr03	76223481
2.1D_10329173_F	3	67.8873	CAATTCCACAAAGTAAATGCTTGAGCTAATGCTTTCGATTGCAGGTTTTTTCCCATCCAGAGGT	10329173			Chr03	52208813
1D_10365576_F	3	67.8873	GTCATCGGACGGCGATGATGGAGACGGCTGGTCGAGTACATTGGGCTGTAGTGGACGAGTATCG	10365576			Chr03	870453
1D_10324343_F	3	67.8873	ATCTAGCTGGGCCAGATCGGATATGCATTCTGCTGCGACGGAGGCGCTGGGTGGGGACTCGCAC	10324343			Chr03	52096900
1D_10291585_F	3	67.8873	CCAATGAGGGAATACCAGCCTTACTCGGGCGTTCAGGAGCGAAATCTCGCCCCCGAGATCGGAA	10291585			Chr03	52048450
2.1D_10281388_F	3	67.8875	GAGTGCAAGAATGATAAACTCCTGCTCACGATATAAAATATCCGAGATCGGAAGAGCGGTTCAG	10281388			Chr06	24750801
1D_10291496_F	3	67.8875	AAAGGGAAAAAAGAACAGAACTGGTGTGTTCGAGCAAGAAGTGTGTGCTCGGCCAGGGGCTCGA	10291496
2.2D_10573522_F	3	67.888	ATTCCTTTTCCGTGCACCTCCCGTCCTGTGTACCGAGATCGGAAGAGCGGTTCAGCAGGAATGC	10573522			Chr03	51820948
2.2D_10314704_F	3	67.8885	ACAAGCAGCTAAGAAATGACTGCTCTCGTGAACCACAATAATGGGGGTGAGGACTCCGAGATCG	10314704			Chr01	31445895
2.2D_10369211_F	3	67.8888	CTCCATTCCACTGAACCGACGCCGAGATCGGAAGAGCGGTTCAGCAGGAATGCCGAGACCGATC	10369211	4:C>T
2.1D_10312682_F	3	67.9083	TCGGGTTGCAACCAGTCATGATATCGTGGAAGTAGAAGTGAAGGTGGCTCAGCTTCTCCTTCTT	10312682			scaffold_41	6312
1D_10570245_F	3	67.9126	GATGCGTTTAAAAGCCGTCCACTGCCACTTTGCTCTTCGATCATGATGACAAAGAAAAGAAGAA	10570245			Chr03	52055868
1D_10361346_F	3	67.9126	CTGCTCCATTTCCTCTCTTGCATTCACCTGCTCCCAGCTGACAAAGCAGGGGAGACTTTCCTGA	10361346			Chr03	51553874
2.1D_10570246_F	3	67.9129	GCGACACGTCGTAGAACACCACAAGATCTCCTTATTCCTCTTCGACCTTGCCAAGCAGTCCACC	10570246			Chr03	51886235
1D_10359178_F	3	67.9129	GCCCCTGGACGGAAACCTGTGATGTATGGCCTCCACAAGTGGGTTTATCAATGTCCGTTGGGCG	10359178			Chr03	52469427
1D_10372475_F	3	67.9131	CATGCAGGTTGCAACTAATTGTATCTGCATGGTACGGTGCATCTCTACTCCACGTAATTTAGGT	10372475			Chr03	51651183
2.1D_10367882_F	3	67.9131	TGTTGCGGAAAGTGATATCTTGTGCGATGAATCCATCACCGACAACAGCTGAAATTTGCGATGA	10367882	41:G>A		Chr05	15522196
2.2D_10358272_F	3	67.9134	AGATTTTCTGAATGAATTACTTTCATTTGAAGAAACCCACATCGAAAATCTCTACCATTAATAA	10358272	55:C>T		Chr03	51375888
1D_10332543_F	3	67.9134	ACAAGGCCAATTAATGACCCTTGGCGATCCTAGTTGGCTAGTTAAATCAGAAGAGTGAAATAAA	10332543			Chr09	10917742
2.2D_10369237_F	3	67.9136	GGCGATGCGGGCGAGCAACGGTGCTGCTATGATCTCACCTTCGAGTGCCGAGATCGGAAGAGCG	10369237	14:A>G		Chr03	51544635
1D_10570244_F	3	67.9136	GATGCGTAGCGGCCGTTCGATCGGCATTGAAGAGTCTTGGGCTGTTGGATAGCGAGAACGCAGT	10570244			Chr03	52189978
2.1D_10340135_F	3	67.9139	ATTCCACTTGGCGTAGTGTTAGCCATTCCACCATTCAATTACCCAGTTAACCTGGCCGTCTCAA	10340135	9:T>C		Chr03	51557253
2.2D_10369063_F	3	67.915	GTCTATGCAGGCTGAGAGAGGAGTTTTTGGTTGGATTTCTGGTGGGCACTATGGGACAGATCCA	10369063	32:T>G
2.1D_10377081_F	3	67.915	CTTCTCCTTCCCAGGTCGTCTTCAACCTCCCGACGCAACCTTGCTGCAACTCCACCGAGATCGG	10377081	18:G>A
2.2D_10373775_F	3	67.9158	GAACAGATGAAACAGTGGAATGAATCTCAAAAGTAGCTTAGATGGTAAAATATGCAAACCGAGA	10373775	1:G>A		Chr03	53212525
7S_10311191_F	3	67.937	AGATCTGTGAAGCACCAGCACGTGCCACGACAAGAACGACAGAATCGAAGCTGGTGATCAGAGA	10311191	25:C>G		Chr03	52926757
1D_10328505_F	3	67.9392	GAGCAGAAAAAGACAAAAAAGAAAGACAAAAAAAAGAAGTGAAAAAAAATTGGAAAACACAAAA	10328505
1D_10312232_F	3	67.9396	GATTCAAGAGCCAAAATTTTCTTGTCTGAAATACCTGTCAGCACTAGAACTGAAAAACTGCAAA	10312232			Chr07	27662344
1D_10312382_F	3	67.9404	GGGCCTTTTTGACTTGCCCTTTTTCTATTAATGAAGAAAACCGAAAAGACAACCAACGGGCAAA	10312382			Chr03	52425031
2.2D_10570275_F	3	67.9428	TGGAAGGAGGCTGCTGGTCGGAGCCAAAAACAAGCTGGCCGAGATCGGAAGAGCGGTTCAGCAG	10570275
7S_10354485_F	3	67.954	ATTGACATTAACCACAAGTATAAAATATATATTCCCTGATGCCTCGGTGCACTGTCAGCTTTCT	10354485	64:T>G		scaffold_575	5280
1D_10317624_F	3	67.9926	CTTTTAATCGGAAAGAAAAAGTCTAAGAACTTCCACCAAATATTTTCAAACATACGCGCTTCCG	10317624			Chr03	42460528
3D_10575019_F	3	68.0016	TGGGGAGGGGCTGCGCGAACGAGAGAGAGAGAGAGAGAGAGAGAGAGAGAGAGAGAAGACCGAG	10575019			Chr01	23411509
7S_10343050_F	3	68.0137	TGTCTACCTGATTTACCAAACTCGCTTTTATCAATCTGGAATCGGAGGTCCACGGAAACTTCAC	10343050	16:C>G		scaffold_41	91841
1D_10569858_F	3	68.0205	GGAAAAGAGGTAAACCGAGATCGGAAGAGCGGTTCAGCAGGAATGCCGAGACCGATCTCGTATG	10569858
2.1D_10570276_F	3	68.0221	TGGAAGGAGGCTGCTGGTCGGAGCCAAAAACAAGCTGGCCGGAGCTCCGAGATCGGAAGAGCGG	10570276
2.2D_10569718_F	3	68.0246	TGGAAGGAGGCTGCTGGTCGGAGCCAAAAACAAGCTGGCCGGAGCTCCGGCGAGCTGGTTTCCG	10569718			Chr03	53621645
7S_10355185_F	3	73.0724	ATGAGGCTGATAATCTTGGCTGAGCTAGCTGCCCCAGCGAAAGTCTATTACGAATTGATATTCA	10355185	13:A>G		Chr03	58201672
3D_10569285_F	3	73.0851	GTACAATGTGATCATGGATTTTCCGCTTACGATAGACATAAACCGACTTGTCAGAGGAGGACCG	10569285			Chr03	58790893
7S_10339042_F	3	73.0945	CTCCCCCCCCTACGTCCGCGCCGCCGCCGCCGCCTGAAGCTCCGACCGCGTCTCCGCCTCCTCC	10339042	50:G>A		Chr03	58412617
2.2D_10572996_F	3	73.1037	CGGTCTGGGATATGATGTAAATGCTATCGAGTCTGAATCTAGGCACCTCTTCTTTCTGAAGTCA	10572996			Chr03	58466876
2.2D_10573533_F	3	73.1214	GAAAACCTCTTGTTGATGATGACTAGGCTTGCCTAAGAAGCCCGAGATCGGAAGAGCGGTTCAG	10573533			Chr03	60547539
2.2D_10574912_F	3	73.1231	GTCGAATAGCATTCAGCACCTCCGAGATCGGAAGAGCGGTTCAGCAGGAATGCCGAGACCGATC	10574912
2.2D_10343966_F	3	73.1236	ATGCCGCTTGGTGCAATTTAAAAGGCAAATCCAACCGAGATCGGAAGAGCGGTTCAGCAGGAAT	10343966			Chr03	60838522
2.1D_10373464_F	3	73.1257	CATGAGAGCTGCAACGCTGTCCAAGCCTGGGTCGACTAAGACCTGGCCAAGGAAGCCGAGATCG	10373464	2:A>G		Chr03	59045222
1D_10307050_F	3	73.1297	CCGCCCTCCCTTCCATTGTTTCGCAGGTTTCCATACGAGACATCGCCGCCGAGATCGGAAGAGC	10307050
1D_10305701_F	3	73.1316	CACCTGGGATTCGCGTCTTTAAGTCTTGGCCAGCGAGTGGTCTTTTCCCGAGCGTTTGCATTTA	10305701
7S_10354776_F	3	73.132	AATATGAGAACAAGTGCTTGGTGAAGCGGGGCTAATACAACCAAATGGACACTGGTAAAAGGGC	10354776	22:T>C		Chr03	64842467
2.2D_10281550_F	3	73.1512	TATTTATAGGACTAATTGGTAACTGTTGGCCGAGATCGGAAGAGCGGTTCAGCAGGAATGCCGA	10281550			Chr03	71126846
1D_10360043_F	3	73.1535	ATTCCGCAGTACTCGCAGTAGTAACGCCTTATGTCCCTGAACACAGGGCCTGCTTTCTCACAGC	10360043	51:T>C		Chr03	60249021
2.1D_10278316_F	3	73.2055	AGGTTGCGGTGTGTACATCTCATCGGAGGAGGTATATGGATGCGGCGAGTGTAGATTCTTCCTC	10278316
7S_10355904_efg	3	73.231	GACCACTGTAGCCCCAATTCCTATCTTAGCAAAGTTAGATGATCTCCATATTCAGTATGAACTT	10355904	20:C>T	32:A>T
1D_10569326_F	3	73.231	AAGGGAAATAAATAAAATAAGCAGCAGCAGGTCGGCAGGAGGCAGCAGCAGCAGGTCGGCAGGA	10569326
2.2D_10315395_F	3	73.2437	CACCGACGGCCAGGATCCCATCGGGGCGGACGGATTGGGCGTTGTGGTGGGACTTACGGGTATA	10315395			Chr03	60522346
7S_10356696_F	3	73.2439	TTGAAAAGGTAAGAGAACACGGGACCAAGAAAAAGGGCAAAATCTTAACATCGTTAATCCTTTA	10356696	13:G>T
1D_10570233_F	3	73.244	CGATGAGCAAATCTCCGTCTACTTCAGTGGCTTCTCCAGTGTCAAGAACTCGGGCCTTGATTTT	10570233			Chr03	57419886
7S_10358081_efg	3	73.244	AAGAGCACTCAATGAAGTTCGAATTCGATGGCCAGAACTGAGCCGTGGTGAATTCGGTGAGATG	10358081	45:G>A	56:G>A	Chr03	8085143
1D_10279758_F	3	73.244	ATCATTAGAATGGATTATGATAGTCATCCATGTTGGAGTTTTCATACTTGCATGTTTAGGGCAT	10279758			Chr03	57185457
2.2D_10570264_F	3	73.3147	AAAATACAGGCTATTATTCGGCCACAAAGGCTTACAAAGCTGAAAGGTACAACAAGATCGGAAG	10570264			Chr03	58303862
1D_10574155_F	3	73.3163	CTTCACCAACGTGGCGTAGCCATCGAAGAGGTGCCGGAAGTTGTAGTCTCCGACGTGCCATAGT	10574155			Chr03	58869120
2.2D_10334299_F	3	73.3187	GAGGCGCTAGCCAGCCTGGAGAGGCAGAAGGAGGAGACCATGAAGGCCCTCGACTCCGAGATCG	10334299	9:A>G		scaffold_88	63773
2.2D_10293992_F	3	73.3205	AATCGCCTCCGACACAAGCTTTCCTCCATAGCCGAGATCGGAAGAGCGGTTCAGCAGGAATGCC	10293992			scaffold_88	59611
2.2D_10281254_F	3	75.852	CGGACGGACGGCCCAGATCCGTTTCCGCTCCCTCCCTTGGAGAGAGCCCCTCCCGAGATCGGAA	10281254
7S_10356218_F	3	75.852	GTCTCTTGAATCAATAATTCCAGGCCCAGATTACGGTCTGCATAAATATGAATGGTTCTCGGAA	10356218	16:A>C		Chr03	58754303
2.1D_10280934_F	3	75.852	TTTTGCTCTTGTAGACCCATTTATTTATTCTATCAGCTCTGTTTTAGATTCAAGTTATGTTGTT	10280934			Chr03	58303922
3D_10326868_F	3	75.9185	CAAATAGTTAATTTGTTGTATGTTTGTGAGCGGAGGCTCATTGGACAGGGCATTGCGTGTAAAG	10326868			Chr03	59315933
2.1D_10314035_F	3	78.3514	CAGAAATTGGGTTAGATCAGTCGCAGGATGCAATGTGTGATAGGATGTGTTTTGAATGACAATA	10314035			Chr03	64273113
2.1D_10569496_F	3	78.3739	CGGCCTCTCTAGTTTCTCTGTAGAATGACCCATCTACGTTCCACTTAATGGAGTCGCTTGCTGG	10569496			Chr09	1419127
1D_10323728_F	3	78.473	AACGTTAGGTGGGATATGGACGACTAGATTTGATATTAAAGTGAGCCGACCAACTTTATCTCTT	10323728			Chr03	62746317
1D_10290995_F	3	78.473	AGCTCGAGGCCCTAGATGACGGCCCATCATTCTTTACATGTTCCCGAGATCGGAAGAGCGGTTC	10290995			Chr03	61634684
1D_10311876_F	3	78.473	CGGTGGCGGCAACCGCAGTGGTGGAGGGCGGTGAGAACCTTGCGCTGTTTCCGCTGCATCCAGG	10311876
1D_10357101_F	3	78.473	TTTTCGGATACTGAGTGGGTTGTGGACTATAATATTTTACATTTGCTCAAAGTTCATAGGCGAG	10357101	11:C>T		scaffold_239	4842
1D_10571860_F	3	78.473	GTTACGGGGTGGGTAGGTGAATCTGTCCTACCTGGATCCACTACTTTGTCTAGATTTCAAGTTT	10571860	11:G>C		Chr03	82166692
2.2D_10572574_F	3	78.473	CAGGGATATGCCGAGACCACCGAGGAAAGCTGCTGGCCGAGATCGGAAGAGCGGTTCAGCAGGA	10572574	2:A>G
1D_10284005_F	3	78.473	TGAGGAGAAAGGTTAAGTTCCTCGATTTGGACTTCTTAGGGTGTGCTAGGTAGTTCCTACTTGA	10284005			scaffold_239	5843
2.1D_10569318_F	3	78.474	AAGAGAAGCCAACAGAGCAGCGGATTGGACTGCCAAGGCCCAACGAAACAAGTTACTACCGAGA	10569318			Chr05	16414252
7S_10363708_F	3	78.4761	GGGTTCTCCTTCTGCTTCCGCGAAGACGACGATGGAGTTTCGGTGGGAACCAGGGCCGAGATCG	10363708	54:G>C		Chr03	64277679
1D_10575252_F	3	78.593	ATTCCTCCATCCAGCATCGTCTTCTTCAACCTCCCGAAAGTCGATTTCTTCATGCATTTCACTT	10575252	64:T>C		Chr03	17251001
1D_10569994_F	3	78.593	GAGCATCGGGATGTGAGTACGATGTGTTCTTGAATTTTAGAGGAGAGGATAATCGTCATGATTT	10569994			Chr03	65112299
1D_10328686_F	3	78.593	GTCCCATGCTATTGACTAGTGCTCATCCTCGATCAATCGCCATCCAATGTTGAAAGTACATCAC	10328686			Chr03	63695457
2.1D_10570240_F	3	78.6932	GACACTCTCAAATATTGAACGCAAAAACCCAAAAATAAAAACAAAACTAAAGGCAAAGAGATAT	10570240			Chr03	62715870
2.1D_10572925_F	3	78.7254	CATCACCACTCGGTCCAACCTTCCAGTTTGCCATAGCTAGGAAGCCTGTTACTTCCAGAGATCT	10572925			Chr03	61757653
2.1D_10320218_F	3	85.3449	GAATATGTTATACAACGATTGTTTGCCTGACCTCTTTGACATCGCCGAGATCGGAAGAGCGGTT	10320218			Chr03	65785998
1D_10356558_F	3	85.3467	TGCCGAGTGCAGGTCGAGGCAGATGATGACGGACGAGCGGAAAGAGCAGAAAGAGCAGAAATGC	10356558	62:T>G		Chr08	49465939
1D_10569825_F	3	85.4104	CCCCGCTTGCAGCCGTCGCCGCCTCCGCCGCCGCCGCCGCCGAGATCGGAAGAGCGGTTCAGCA	10569825
3D_10573367_F	3	85.44	AGCAGTCGGGTGCGCCGAGATCGGAAGAGCGGTTCAGCAGGAATGCCGAGACCGATCTCGTATG	10573367	1:A>C
3D_10366816_F	3	85.4416	TGGACGGGACCACAGTAGAGATGCTAGTGGATCCAGCGAGGCCAAAAGCCGAGATCGGAAGAGC	10366816			Chr03	66888921
2.2D_10574141_F	3	85.4419	CGTCTTTTGCCCCCATAATCTCCATCAGAATTCTCCCAACTTCGCTCAGCCTCGCTTTCCCCAT	10574141	21:T>C		Chr03	66876211
2.1D_10573532_F	3	85.4423	CTGAAGAGGAAACCGAGTCGGCCCGCGGGTTCGCCCGACCCGAGATCGGAAGAGCGGTTCAGCA	10573532
2.1D_10320941_F	3	85.4426	ATTGCTGTTTCCACACGCGAGAGAAGAAGAGAGGAAGAAGAAGGCCGAGTGGGCCGAGATCGGA	10320941
2.1D_10569301_F	3	85.4427	AAATCGAAGAGGGCGAGGGGACAACGTAGACGGAATAGTCCTCCCCCTCTGCTTTCTCCTCCTT	10569301
1D_10569526_F	3	85.4435	CTTACCCGTGGCGACTGAGACGACGGTGTCAAGCGTCGCCTCCTCGCCTCCGCCCCGCCGAGGG	10569526			Chr06	13275114
2.2D_10375352_F	3	85.476	CTTCCGTTGCTCTTTCAAATGGTTAAATCTACCTCTGGACCGACCATCTTCCGAGATCGGAAGA	10375352	35:C>T		Chr03	69127602
1D_10569560_F	3	85.476	GAGCGCTTATCACTTGTACTAGCTCTAGCTGGTCAGATTCAAGCTCCTAGTCGCACGTTCTTCT	10569560			Chr04	18878814
1D_10345275_F	3	85.476	AAAATGGAATTAGAGAAGTCGTGAAGCTATGTATTCAGACTTTTTCGCATCTTAGCCGAGATCG	10345275	14:A>T		Chr03	67001597
1D_10375588_F	3	85.476	CATCGCAAACAACGCCACGGGAAGACAACTGAGTGCTGTGACTGGAATCCAAGCACACTTGAGT	10375588			Chr03	69127667
1D_10272807_F	3	85.476	AATGAGCACATGAGCTCGAGGCCGAGCTCATGGTCCTGCGAGCTGTGCAAGATGGACCTCATGC	10272807			Chr03	69129625
1S_10350834_F	3	85.4761	AGCGATTGACGAGATTCCATTGCCAGCGCATGTGGAGTACTGCGCGCAAAGATCGACCGAGGGT	10350834	39:A>G		Chr03	69476908
1D_10314947_F	3	85.5	AGGGGAGGGATTCTCTCGAATTTTGTGGAGAAGACGCACGCTCAGGAGTTCCTTCCTCCTCTGC	10314947			Chr03	67847025
1D_10570253_F	3	85.5	TAGAAAAAGACAAAAAGAAGGATTTAAAAAAGAGAGGAAAAAAGAAAACCACAAATAAAAAAAA	10570253
2.2D_10372556_F	3	85.5	ATATTGAAAATGCTGGTGTAAGCGTTGGGTCAGCTCCTCCTCAATCCGAGATCGGAAGAGCGGT	10372556	6:G>A		Chr03	67020262
1D_10279904_F	3	85.5	CAATCTCCAACCCGAAGCCCCACTTTTGCAACCTCAACCTTCTCCGAAACACCATCCTTTATTA	10279904			Chr03	30980370
2.1D_10355617_F	3	85.9535	CGACACAGAAACAGAGCAGAACAGAGCAAAGTAATACCGTGGCTATTCAAGGCCAATTCGACGA	10355617	27:C>A		Chr03	66817034
2.2D_10360620_F	3	85.9535	AAATCGAAGAGGGCGAGGGGACAACGTAGACCGAATAGCCCTCCCCCTTTGGTTTCTCCTCCTT	10360620
2.2D_10331911_F	3	85.9989	CTTTTGCAGTGTCCGAGATCGGAAGAGCGGTTCAGCAGGAATGCCGAGACCGATCTCGTATGCC	10331911
2.1D_10356559_F	3	86.8129	TGCCGAGTGCAGGTCGAGGCAGATGATGACGGACGAGCGGAAAGAGCAGAAAGAGCGGAAAGAG	10356559	57:G>A		Chr08	49465939
2.2D_10281204_F	3	87.163	CCCCGCTTGCAGCCGTCGTCGCCGCCTCCGCCGCCGCCGCCGCCGCCGCCGAGATCGGAAGAGC	10281204
2S_10342207_F	3	88.285	TGGAAACATTTGAATAATGTGCAGATTAATTCTAGCTTGACAAACAGACTTGCAAAATCTCTTC	10342207	51:T>G		Chr03	74220236
7S_10572304_F	3	88.826	AGTCTGCGAAGCTAGGATTGAGTGTTGGGCTCATTGGCCCGAGATCGGAAGAGCGGTTCAGCAG	10572304	5:T>G		Chr03	72107531
2.2D_10572989_F	3	89.3803	TGGAAACATTTGAATTGATCGATATGAAACAGCAAGAGAAAAATGTGCAGATTAATTCTGGCTT	10572989			Chr11	32209160
2.2D_10279553_F	3	90.0355	ACATTTTTTTCCGAATGGCTTCGTGGAATCTCATTTGCATGGCAGGTATAGTGTAGATTAATAC	10279553			Chr03	73593022
2.2D_10280922_F	3	90.0355	TTTCTTCACTTGGAAGTAAACGAGAGGTTTGTTTTTCAGCCCCCTTCATTTTGCCCCACACTGA	10280922	22:G>A		Chr03	74989130
2.2D_10569875_F	3	90.0355	TAGTCAGCGCTTCTCTCCACCTCTTCACCTTCTCCGAGATCGGAAGAGCGGTTCAGCAGGAATG	10569875			Chr03	72168981
2.2D_10331113_F	3	90.0733	ACAAGGCAGCGGACACGTTCCTCCGAGATCGGAAGAGCGGTTCAGCAGGAATGCCGAGACCGAT	10331113			Chr03	73592972
2.2D_10372548_F	3	90.0733	AAGACCGCGCGTGGAGAGGAAACGAGCAAGAAGAATGCCGAGAGGGCCGAGATCGGAAGAGCGG	10372548	36:T>G
2.2D_10369892_F	3	90.489	GATTCGAACTTCCTTGTATTTTTTATGGTTCCGAGATCGGAAGAGCGGTTCAGCAGGAATGCCG	10369892	24:T>C
1D_10361060_F	3	90.489	CAGATTCGAAATGCAAGTGGGGGCCGATTCTCCCTCAAAAGAGACCTTCGACGACCGAGGTAGG	10361060			Chr03	72416644
2.2D_10315619_F	3	90.4915	GAGGGTCTGTTAGCTCATAGGCAATTTATTCTGTGATGTTTGGCCGTAACCTTTTCACGTGTCG	10315619			Chr03	71237958
3D_10320439_F	3	90.4916	GCAGCAAAAGGTGAAAGCTGGTGTATCGGTACGGGCCTTCTCAATCCGAGATCGGAAGAGCGGT	10320439			scaffold_3258	2137
3D_10572414_F	3	91.07	CTGCTACTGTTGCTGCTGGCTCAGAGGCTTCTCCAACATTTGCTGAAGCCGAGATCGGAAGAGC	10572414
1D_10343560_F	3	91.07	TTGGTTCTACTACTGAACTGCCAAGTGCTTTGAACAAGCGTGAGCGTATGTCACTAATCATAGT	10343560	2:T>C
1D_10573202_F	3	91.07	TCTCTCTAGCTCCTGGTACACACCAATTAATTCTATTAAGTTGTACTCTTGATTCATGGGATTA	10573202			Chr03	73589057
2.2D_10362651_F	3	91.07	TCGGCGCTTGTCTCCACCTCTTCACCTTCTCCGAGATCGGAAGAGCGGTTCAGCAGGAATGCCG	10362651			Chr03	72168984
2.2D_10368054_F	3	91.07	ATTCATCTCGTCTCTGTAACCATTCCCGTTCTTTGAATTAGATCGATGGGTCCCCCCATCCATC	10368054			scaffold_15	382646
1D_10291047_F	3	91.07	GGACGCTCTTGACCAGTTTTTTGACCAGTTTTTCGACCAATTGGTCTTGTCCGAGATCGGAAGA	10291047			Chr07	34999364
7S_10325545_F	3	91.108	GATCTTAGGGAGATTTTGATTCGTCGTTGCCCACAACTTAGTAAGCTCCCGAAATGTGTGCAGG	10325545	45:G>A		Chr03	72408677
1S_10573146_F	3	91.108	GTCGCTTTCCCATTCGGGTCCATCGTCACAAGTAGCCATTGGCGATGGCAAAATAGAAGCTGGA	10573146	20:C>T		scaffold_170	32900
2S_10354498_F	3	91.1639	CATCCTAGCTCGCCTGCGCGGGGCTTTGATTGTGACCGAGGAGAATCGGTTCGGCTTAGGTCCG	10354498	49:G>A		Chr03	72475149
2S_10345886_F	3	91.2003	AGGGGACAGCTGGAGTGGCTCTCGAGCCAGCGGTCGATGCAGTCAATGTGGAAGGCGTGCTTGC	10345886	63:G>A		Chr03	76383870
2.2D_10342935_F	3	91.4676	GAAGCGACAGAGAGAGAGAGAGAGAGTGGAAGGTCAAGAAATGAAGTGAAAACGAAGGTGGGTT	10342935			Chr03	23249922
3D_10328103_F	3	92.1635	TCCGATCGAAAATCCACGTAGCGCAGTGGAAAGTATGAAATACATACATAGTCACACTCCAATG	10328103
1D_10572565_F	3	92.528	AGAGAGAGAGAGAGAGAGAGAGAGAGAGAGAGAGGACACGCGGACCGAGATCGGAAGAGCGGTT	10572565			Chr09	24655882
1D_10292703_F	3	92.528	AGAGAGAGAGAGAGAGAGAGAGAGAGAGAGAGGACACGCGGACCGAGATCGGAAGAGCGGTTCA	10292703			Chr09	24655883
1D_10574029_F	3	92.528	AGAGAGAGAGAGAGAGAGAGAGAGAGAGAGAGAGAGGACACGCGGACCGAGATCGGAAGAGCGG	10574029			Chr09	24655881
2.2D_10319311_F	3	93.5	TGATGATGAGCAGATATGTAGGGAGGGCATCTGTGAACCGAGATCGGAAGAGCGGTTCAGCAGG	10319311			Chr03	77588138
2.1D_10285329_F	3	94.1683	AGGGGACATGTCCTTATGGCTGCTGAGCACCAGCTCCATGAAGCAAGTCTCGTGGAAGGCATGC	10285329
2.2D_10279668_F	3	94.472	AGCGACACTGGAGAATTCAGAGGGGATCGAAAAGCCTTGGTCAACCAAGTGATATCACTCCCGA	10279668
1D_10346041_F	3	94.5692	ATCGGTTCTGGTCCTATTCGAGCTTGAGAGAAAAATGGAATTGCAGATGAGGAGACTTCGTTGA	10346041	27:A>G		scaffold_1399	4397
2.2D_10344868_F	3	94.5692	TGCGAATGTTTGAATTTGACGATTAATTGTCCCGAGATCGGAAGAGCGGTTCAGCAGGAATGCC	10344868
2.2D_10314198_F	3	95.0464	GGGAGAAGAAACCAAAGAAGTATCATTTTAGACCTGCCAAGTAGTGACTTTTCCTTATGATCCG	10314198			Chr03	77403765
1D_10569376_F	3	95.0464	AGGCGGCGGCGACTGCCATGGCTGGGGTTGATGGGCTTGGGTTGAAGAGGAGTTGCGTGTGCTC	10569376			Chr03	77042944
2.2D_10571492_F	3	95.0795	ATGCTCTGTTCCCGGCGTGCAGTGAATTTCTACAGAGTTGCCGCACGGCGCGTTTGGCACCAGA	10571492			Chr03	77025928
2.1D_10348654_F	3	95.0795	GGGAGAAGAAACCAAAGAAGAAGTATCATTTTAGACCTGCCAAGTAGTGACTTTTCCTTATGAT	10348654			Chr03	77403767
2.2D_10360486_F	3	95.0795	TGGCTGGCGAGGCTCCGAGATCGGAAGAGCGGTTCAGCAGGAATGCCGAGACCGATCTCGTATG	10360486	9:G>A
2.2D_10275346_F	3	95.0795	CGCAAATTTAATGAAGTGCCAGGTCAGTAAATATAGAAGAAATGGACCAAGAACGATGCTGTAG	10275346			Chr03	77023447
2.2D_10338577_F	3	95.0795	GCGTATGGTGTCATTTCCGAGATCGGAAGAGCGGTTCAGCAGGAATGCCGAGACCGATCTCGTA	10338577
3D_10353294_F	3	95.0795	CAAATTACCATCCAAGAGCTCATTTTCTTTTTAGTCTCTCGAGCGTGTTCAAGTCCTGCGGATT	10353294			scaffold_42	11182
1D_10365598_F	3	95.0795	TGAAAACCAGGTAGTACCGCAAACCTTGGAGTATTGTTGAAAAGCATTACGGCATATAATGCTT	10365598	13:A>G		Chr03	77745462
7S_10352813_F	3	95.3304	TTATACAAGTCAGCAACTGCTGCGAGGCCTCATCCTTACTCATGGAGGAAAAGGACCGTTCTTT	10352813	12:A>G
7S_10352814_F	3	95.3489	TTATACAAGTCGGCAACTGCTGCGAGGCCTCACCCTTACTCATGGAGGAAAAGGACCGTTCTTT	10352814	44:G>C		Chr03	76472625
7S_10358466_F	3	95.3676	ATGCTCTGTTCCCAGCGTGGAGTGAATTTCTACAGAGTTGCCGCACGGCGCGTTTGGCACCAGA	10358466	14:A>G		Chr03	77025928
7S_10341065_F	3	95.3864	CTGCTGCCGAACAACAAGGCCCTGATCTTCGACTCGACGGTGCTCGGGCCGTCCAAGATCCTCT	10341065	59:T>G		Chr03	76486743
2.2D_10365599_F	3	95.4246	TGAAAACCAGGTGGTACCGCAAACCTTGGAGTATTGTTGAAAAGCATCACTGCATATAATGCTT	10365599	32:T>A		scaffold_42	4427
1D_10372856_F	3	95.444	AACAATTATAACCACAGTGAGATGGCGCGAATGGTGGCCTGCGCTGCTGCTTGTGTTCGTGAAT	10372856			Chr03	77534206
1D_10569426_F	3	95.444	CACCAGCCACGACCCCAAAAGGTCAGGAAAGATGCCATTAGCTAGCCAAGAATATGGCAGCAGC	10569426			Chr03	76772324
1D_10348367_F	3	95.444	AAAACGTAGAAAGCTGGCGACCCTCCAAGCGGCAGCCTGGGAGCAGCTCTCCAAGCGGCAGCCC	10348367
2.1D_10279007_F	3	95.444	GCAATACCCAATCTCTCAAACCTAACTAATCTGCTTCATCTGGACATTAGTTATTTTTCTGACT	10279007			Chr03	77822306
1D_10569673_F	3	95.444	TATCCAACCAAAGACACGACATGCTTGTGATGAACTCGGCTCATTATTTCAACCTCAGTCAGAA	10569673			Chr03	76698215
1D_10277087_F	3	95.444	TATCACCACCCAAATTAATTAAGATTTTGGGGTACCTGCTGATCTTTCATGTGCATTGTTCTGC	10277087			Chr03	76659902
2.2D_10358467_F	3	95.777	ATGCTCTGTTCCCAGCGTGGAGTGAATTTCTACAGAGTTGCTGCACGGCGCGTTTGGCACCGAG	10358467			Chr03	77025928
2.2D_10279640_F	3	95.777	AGAGCCAACTGCACCAGGTACACCAGGTACGGCCTCATGGCGGGGATTTTGATGAAGGACATCG	10279640			Chr03	77116636
1D_10311239_F	3	95.777	AGGAAGCTCTTTTGTTGGGTAAAAACGAAATATATGGCAGAGGATTCGTGTGGAGATTGGATGC	10311239
3D_10344430_F	3	95.8061	GTTTGACGAGGTCGGTACAATCACGAGTTAACGATCCGAGATCGGAAGAGCGGTTCAGCAGGAA	10344430
2.2D_10361365_F	3	95.8917	CTTCGCATTAATCCCTTGCTCCTTAATTCTGAGGAGCAACTCCTCTTCCAGGGCCTTCCCTTGA	10361365			Chr10	20611696
7S_10358680_F	3	95.8917	CATCATAAAAGCCCGTCCCCGCGCTCTCCCCCCACCCATGGCCGCGGTTGCGGAAATTTAATGC	10358680	33:C>G		scaffold_4672	536
2.1D_10571321_F	3	95.9476	AACAATTATAATCACAGTGAGATGGCTCGAATGGTGGCCTGCGCCAATGCTTGCATTCGTGAAT	10571321			Chr03	77534206
2.1D_10570251_F	3	96.1893	GGTTGGTCTTGTTGAGGTACTTCTTGGTCTTCTTGACTGGAGAGCTGGAGGCAGAAATGGTCTT	10570251			Chr03	78504539
2.1D_10315584_F	3	96.2482	GAAAACTCAACAATGTCTTCGTTTCCAATCTCACAGACATGAAATGTAAACACAAAGAACAAAG	10315584			Chr01	4755453
1D_10572864_F	3	96.2482	ATGATCCGAAAATGCCATATTGCTGAAATCTGATTGGTTGCAAATTTGAGAGAGGAGGTTGGAG	10572864			Chr03	77274010
2.2D_10572975_F	3	97.2763	CCCCCTTTGGCATTTTCGGCTTCCTGACCCTCACGATATGGGTCGGGATCTATGACAGGATTAT	10572975			scaffold_1399	9152
1D_10339859_F	3	98.6043	AGGGGACATGTCCTGGAATGGCTGCTGAGCACCAGCTCCATGAAGCATCTCTCGTGGAAGGCAT	10339859
1D_10285372_F	3	100.489	CACAGGCATAAACGCACTTCCCGACTGTCGTCTATCGTTGGTTCGCCAAGAGCAGCAACGGGCT	10285372			Chr03	79879404
7S_10367156_efg	3	101.641	ATGTGTCTGGGTTGTCGATTTTCTGAATGTCTATGAGTGATGTCGAAGTGGTTGGCTGAGACAG	10367156	12:T>G	39:G>A
7S_10362578_efg	3	101.986	GAGATGCAGCTCCTCCATTCGTCGGTCAAGGCGAAGGTGCAAGTCCTCCGAGATCGGAAGAGCG	10362578	4:A>T	42:A>C	Chr03	82150673
2.2D_10328602_F	3	102.374	TTTTCTTCCTCCATGCAGCGTCGTCTTCAACCCTCCCGACCGAACGTCTCGCCTGCAACTCCTT	10328602
1D_10281246_F	3	102.374	CGCAAGACGAGAAAGAAAAGGGGGGGGTGGGCCGAGATCGGAAGAGCGGTTCAGCAGGAATGCC	10281246
1D_10346363_F	3	102.374	CAGATGAGCACTAGCAACAAAATGCCAAAGCTGTAAACATCTACTTTGCTAGAAATAGGCAAAG	10346363	10:A>T		Chr03	81364557
2.2D_10360514_F	3	102.374	CTCTGGACATAAACATCGCCGCCAAAGCGAGAAACTAGTTAAAGGTTGGCCTACCTTGAGGCTT	10360514	53:A>C		Chr06	1621221
2.2D_10348171_F	3	102.374	TTCCAAGTGAAAGATGTTAGTGGCGGCTGAACCCATTTTTTGAGGGATGGGGATTTGACACCAT	10348171			Chr03	82014571
1D_10328496_F	3	102.374	GAAATTTGTTCGTAAAGCAAACTTGAAAGTGTCTTGTGCCACTGTCAGAGCAACATTCTAGCGC	10328496			Chr07	25567617
1D_10327772_F	3	102.374	ACCACGCGCACGGAGGCGACGACACGCGACGGATGACAATGCATGTGGAGCAGAGGTGCGGCCG	10327772	40:T>C
3D_10326669_F	3	102.374	AACTTTGGCTGAAGGGACCAAAGCTATCATTAACTTGGGTCTAGAGAAGGTCCCCGTGCCTGGA	10326669			Chr03	81955477
2.1D_10367158_F	3	102.374	ATGTGTCTGGGGTGTCGATTTTCTGAATGTCTATAAGTAATGTCGAAGTGGTTGGCTGAGACAG	10367158
1D_10348586_F	3	102.374	CTTCTCCTGGCGATTTCCCTCTCCATCGCCCTGAGGCCATCGGCAGCCACCGCCGATCGTCCAT	10348586	33:G>C		Chr03	80482963
1D_10281222_F	3	102.374	CCGTCCAGCAGAGAGCATAACCGAGATCGGAAGAGCGGTTCAGCAGGAATGCCGAGACCGATCT	10281222
2S_10356068_F	3	102.378	GCGAGAGGAAATGTGCCACCATGATCATACCGACAGGCAACAGCGAACCGTCTCCTTTTCCTCC	10356068	32:G>A
7S_10358974_F	3	102.378	CTGCTTCTCTCCTCCTTCTCTTCTGTCGCTGCTTCTTTAGTTCTGCTTTTTCTTCCTCCGAGAT	10358974	17:T>C		Chr03	75193460
1D_10569549_F	3	102.613	GACCAAAAGAGAAGGACCAACTGGTGCATCATGGATTTGTACAGATGTTCAAGTCGAGGAAAGC	10569549			scaffold_108	72367
1D_10363992_F	3	102.614	AGCAGGCCAGAGCTCGTCAGTCAGTGAGCGAGAGAGGGAGGTGATGGCCCCCTTTTCGTTTGTG	10363992			Chr03	80210021
1D_10569470_F	3	102.614	CCCGTCAATCTTTTAAGCCTCAGCCCAAAAAGGAAGGAGCAGCTTGCAATGCCACGCGTCCGCA	10569470			Chr03	80289670
1D_10336102_F	3	102.614	TTTCGTCTGTGACTTGCCGCAAGAATTGTGTCATATGACAGATTTGGAAGAACTTCTGATTGAT	10336102			Chr03	80327985
2.2D_10344889_F	3	102.614	GTGAGAGAGGCGACCTTTCCTTCTTCTTTTCTCCACCGCCGAGATCGGAAGAGCGGTTCAGCAG	10344889
1D_10292701_F	3	102.614	ACCTTGTTTTGTGTGTTCTTTGATTTCAGATTCCGAGATCGGAAGAGCGGTTCAGCAGGAATGC	10292701			Chr03	82012156
2.1D_10569864_F	3	103.073	GGCATTTCTTTTATTGTGAGATCTTGTCTTGAGACGCTAAATCCCGAGATCGGAAGAGCGGTTC	10569864			Chr03	80843971
2.1D_10315493_F	3	103.225	CGAGCTCCTGCATCTGCACAGGCATCAGAGCTCGATGAGACTGCCATGCTGAGCAGGATAACTT	10315493			Chr03	80100172
1D_10351258_F	3	103.302	CACAACATGCACGCACAGGCATAAACGCACTTCCCGACTGTCGTCTATCGTTGGTTCGCCAAGA	10351258	12:C>A		Chr03	79879395
1D_10314779_F	3	103.429	CCGCCGCCGCCGCCGCCGCCGCCTCCTCGCCGATAAAGGGCCTCTCAGAGGTCCTGCACGCAAA	10314779			Chr03	79649556
2.1D_10353329_F	3	103.898	GTAATGACAAATGGGATGTTCAAGAGCCCCTTGCACAGAGTATTGACGAATGCGAACAAGTTGA	10353329			Chr03	82111391
3D_10572155_F	3	103.99	TGAGACATGTGTTGTTCAGTCTGAAAGAGACCAAATTTGTTGTCTCGATGTCTAGGCCAAATTC	10572155			Chr03	82340931
7S_10351309_F	3	104.711	CACTGTCCAACCCCAATTTTGTTGTCTCCTCGTCGTCCTAATATCTCTTTCCTCAATTTTCTCC	10351309	25:T>C		Chr03	82545877
2.1D_10352803_F	3	105.549	TTAATCAGGACCCTTTTGCTGCATCACTGAGCACCCCTCCTCCTTCATATGTACAGATGGCGGA	10352803			Chr03	82508993
2.1D_10313010_F	3	106.283	AAAGAAGACATTCCCCTTAGAGCCAGAAGGAAATTATCATTGCCTTATCCTCTTTGGTGAGAAA	10313010			Chr03	82597897
2.2D_10281655_F	3	106.316	TTTCACTCTATTTGATCAACATATGCCAGGAGCCACCGAGATCGGAAGAGCGGTTCAGCAGGAA	10281655
1D_10280176_F	3	106.316	CTCCCTACTGATTGATACTACAGGTAGCAATCACTTCGCTCGCTGCACATCAGTTCTTTCTTCA	10280176			Chr03	82829980
2.1D_10567885_F	3	106.662	AGGCAGGGGCAGTTGCAGTTGCAGCAATCGACTTGGATCATCAACTGATCGAGAGCGGGAGGCA	10567885			Chr03	82542322
2.2D_10320460_F	3	108.028	GGGAATGCTCTGCCCGAGATCGGAAGAGCGGTTCAGCAGGAATGCCGAGACCGATCTCGTATGC	10320460
7S_10360670_F	3	108.301	AAGCTGCTTTCTCTTAACTACTCTTGCTTTGTGGTACCGACTTTGTCTTTGCACTTCGAAATTT	10360670	20:A>G		Chr03	83280917
2.1D_10571423_F	3	108.976	AGATTCATCATATTTGACCAGCTTCATCGTTTGCCTTACAATATCCATACTAAAAATGCTCTGA	10571423
2.1D_10325449_F	3	109.774	GACACTCTTACTCGAGCAATTCGACTTACTGCACCACTTGGGCTCTTCACATGGCGAGTCTCGC	10325449			Chr03	83542355
2.1D_10569358_F	3	110.284	AGAACCAATGAGACGCAGGGAGTTCTCTCAGGCCATAGCATTGAAGGTGCTACAGGGGATGAAA	10569358			Chr03	83307341
1D_10315255_F	3	110.286	AGATTCATCATATTTGACCAGCTTCATCGTTCGCCTTACAATATACATACTAAAAATGCTCTGA	10315255	32:C>T
2.2D_10569418_F	3	110.286	CAACGATGTCGGTTTGGTACTAGCTGCCGCTTATCACATGGTATGTTGTGACTAAAAGAACAAA	10569418			Chr03	83340090
1D_10360672_F	3	110.286	AAGCTGCTTTCTCTTAACTGCTCTTGCTTTGTGGTACCGACTTTGTCTTTGCACTTTGAAATTT	10360672
1D_10279708_F	3	110.286	AGTCATCATCCACGTATTTTGACCTGCCTCGACAACTTTACCCATTTCCCATCATCTTCCCGAA	10279708
2S_10341479_F	4	0	GCCCTGGCTCTGTACCACAACGATCTGGAGGGGAGCCTGCCACGTGAGATTGGGATGCTTGGCG	10341479	63:C>T		Chr04	60175
1D_10285275_F	4	1.452	AAATAGGGAAGCTTGTATCAGTGACTGGAGTGGTCACGCGCACGAGCGAAGTACGGCCGAGATC	10285275			Chr04	55604
2.1D_10572220_F	4	2.48233	CTTCCCTCCTTTTTTTTTTATAATTGTTGTCAGAAGACAAGAAGGAAACATTAATTTAACGCTT	10572220			Chr10	20999829
1D_10320194_F	4	4.543	CAAGCCAAGTGCATCCGAAGAATTGGTACCCTATACCCCTTATTTTCTGCCGAGATCGGAAGAG	10320194			Chr04	3272157
2.1D_10572286_F	4	5.192	ACGAGCTTGAGCTTTCTTGAAGGGGCGGCGGCGGCGGAGGGTTTCCTCCGAGATCGGAAGAGCG	10572286			Chr03	18028963
7S_10359838_F	4	7.81608	ATTCCGACGACGACGAGGATGAGGACGAGGGCGCCGCCACTGACGCCGACGCTGGGAAATCTGA	10359838	20:T>G		Chr05	70000491
7S_10347662_F	4	7.84117	GTGCGCTTCTTGGCTTCTTGCCCTTGTTATGATCATGTTCCATTTCTTTGTTCTTTTCGTTTCT	10347662	58:C>G		Chr03	74437176
2.2D_10359840_F	4	7.87751	ATTCCGACGACGACGACGACGAGGACGAGGGCGCCGCCACTGACGCCGACGCAGGGAAATCTGA	10359840			Chr10	7842395
2.1D_10359839_F	4	7.89	ATTCCGACGACGACAAGGAGGAGGACGAGGGCGCCGCCACTGACGCCGACGCTGGGAAATCCGA	10359839	15:A>G		scaffold_4465	378
1D_10280161_F	4	7.89	CTCAACAGGCACCGCAACGGCCGCCGCGCCGCCGCCATCTTGATCGAGTTCGAAGCTTCTGCGA	10280161			Chr04	4840014
1D_10574066_F	4	7.898	ATTCCGACGACGACGAGGTGGAGGACGAGGGCGCCGCCACTGACGCCGACGCTGGGAAATCTGA	10574066	17:G>C		Chr10	7842395
1D_10314662_F	4	9.5145	TTTACAGCAACCTCTCATTGCGAGCATCGGCACTATCATTTCCAGCGCAGTTTTCTCATCTCCA	10314662
1D_10359785_F	4	9.78392	TAGGAAACCATGGCAGGCATACATTTAGCTCCTCCAATCGATCGAAAGCAAGAGGGAAAGAGTG	10359785	8:C>T		Chr04	10794516
2S_10352704_F	4	10.0533	TGATTGACAAATTGAGAGAGGTGGAAAGCAATTACTAATGATTGGGTAAACGCGGGCGGGCGAA	10352704	37:A>T
7S_10355998_F	4	10.0533	GATCTGCCACGGAAATTTGAACTTCGGAGAATGCGATATTTCATGATTTGTTTCCTTATCGACA	10355998	1:G>T		Chr04	8123000
1D_10352705_F	4	11.131	TGATTGACAAATTGAGAGAGGTGGAAAGCAATTACTTATGATTGCGTAAACGCGGGCGGGCGAA	10352705
1D_10353861_F	4	11.131	CATCCCCGCCCCCGCGTCCAGCATGATCTGTTTCGCCGTTATCAGCTTCCCCGAGATCGGAAGA	10353861	27:T>C		Chr04	7810504
1D_10278125_F	4	11.131	CGTTCATTTCTTGTACGCAAGTGTTCTTCCCGAGATCGGAAGAGCGGTTCAGCAGGAATGCCGA	10278125			Chr04	7787215
1D_10314888_F	4	11.131	TTCTTCTGCATCAGAGAGTTGCTTGACAACATCAAAGCTTGTGCTCTCTTGTCCACTTTTATGA	10314888			Chr04	7187118
1D_10274785_F	4	11.131	TTAAAAAATATCAATGGAAACGCCGAGATCGGAAGAGCGGTTCAGCAGGAATGCCGAGACCGAT	10274785
1D_10315813_F	4	11.131	TTAGAAAAATCAACGGAAATGCGGACATGGCTATTAATTTGCTGTTAAATGCCACGATGCCTCA	10315813			Chr04	7431412
1D_10316718_F	4	11.131	AATGCCTTTATGATGACTTTGGTGAGCTATGACTGCTAAAATCAGCTCCCTCTGGGTTAGATTC	10316718			Chr04	7509645
1D_10316369_F	4	11.131	TCTTAGTCTTTCTTGGGGTCTCTGGCTCATTCAGGCGACGCTGCGGCAACCGTGCATTCGCTAT	10316369			Chr04	6419074
1D_10362993_F	4	11.131	AATCGTGGGAGCCCGAAAAAGAGACGACGTGCGTGTAGAACCCGCTCGAGAGCGACGTACACGG	10362993
1D_10274557_F	4	11.131	GATCAATTTGAACGAAAAGGTATATGGTCCGAGATCGGAAGAGCGGTTCAGCAGGAATGCCGAG	10274557			Chr04	7321715
1D_10345242_F	4	11.1431	CAAGGTCGCCGTGAAATCAGAAGAGATCATGCAGAAGCAGCAGAACTTATATCAATCAATCAAC	10345242	7:C>T		Chr04	6135841
2.1D_10278987_F	4	11.155	GAATTCATTGCTCGGGGCAGAGTGGCCTGCGAAGCAGAGGGGAAGGTGAAGTAGTTCACCGTGA	10278987
1D_10569309_F	4	11.1662	AACCCAGGGTAGCTCTTGGAACCCTCCCCCGACGCATGCTTTCAAAATAAATTCAGATGGGGCT	10569309
2.2D_10569589_F	4	11.1704	GGAAGGAGACCAAAAAGAATAAAAAATAAGGAAAGAGAGAAAATAAAAAAAAAAAGAATAAAAA	10569589			Chr05	32891821
1D_10312959_F	4	11.1871	TTTGCATGCGTGAGAGAGGCAGAGAGACAGGCCAATACCGTCATTCACCAAAAAAAAAAAAAAA	10312959			Chr04	10971690
1D_10574558_F	4	11.1884	TGGAGCAAGGAATTGAGGTGATCAGAGCAGTTCCAAGTCCAAGCTATGAAGCAGCTTCCACTGT	10574558			Chr04	10386470
1D_10328807_F	4	11.1884	AAAAAAAGTGGAAAGAATGCTGGTCTCCAAAAGCCACTAGTGAAGTGCATGTAGTTGCAGATTA	10328807			Chr04	10737966
1D_10574466_F	4	11.1892	CGGATCTCATTAACCGAGATCGGAAGAGCGGTTCAGCAGGAATGCCGAGACCGATCTCGTATGC	10574466
1D_10569503_F	4	11.1989	CGTGCTCCTGCATTTCTTGTTGCTGCAATTCGCTCGTCGGGCACCACCGTCCAGCATCCTTGAA	10569503			Chr04	10539390
1D_10315683_F	4	11.2106	GTAAATAAGATTTTTTCTTTCAAGGAAATAAGTAGGATTGAGACTGATTGTCCCATAGTTGCTA	10315683	33:T>C		Chr02	156458
1D_10274873_F	4	11.2124	AAACAGGGGAAAGAAACATGATCTTCCACAAGAAAGATCTGGATCTGGTTTTGGTCCCGAGATC	10274873			Chr04	11044461
2.2D_10568687_F	4	13.678	TTAGGCCGAGATACGCTTAACCACCTGCGACAGAGAAGGGCGCAAGTCGAGTCAGGGCCAGGTC	10568687
2.2D_10316741_F	4	13.678	CGAGTGACGGCTATCGTTGTGAGACCAATTGATGGGACGACGAAGCGGCGGGTGGCACCGAGAT	10316741
1D_10311237_F	4	13.678	AGGAAGCACGGTTCAGTAGTTCCAGCGGCAGAGGATTTGTGCAGTGGAGAAAGAAGAGGCAATC	10311237			Chr04	10506314
1D_100042813_F	4	13.678	GCTGCCTGTTTCCACGCGCGGGAGAAGAAGGGGCGGAAAAAGAAGTCCAAGTGGGCCGAGATCG	100042813			Chr05	12549200
2.2D_10570266_F	4	13.6973	AAGATAAAGATATCGGATGTCAAGTTTTAGCAGTGATCCCAATTGACTTGCGTAAGATCGGAAG	10570266			Chr04	10693200
2.1D_10311123_F	4	13.6975	ACTCGTTCTCATGATTATCCGTGTGGCTCACTCTCGTGTATGGTATGGTCGAAGAGCGAGGCCA	10311123			Chr04	10503886
2.2D_10378599_F	4	13.6977	CCTGCTCTTCCATTTCTCGTTGCTGCGTTTCGCTAATCGGGCACCGCCTTCTGGCGGCCGTGCT	10378599			Chr04	10795926
2.1D_10378632_F	4	13.6977	CTTCCTCCTCCATTTCTTGTTGCTGCGTTTCGCTAATCGGACACTACCGTCTGGCGGCCGCGCT	10378632			Chr04	10539395
2.2D_10336765_F	4	13.6979	ATCGGTCTCGAATCTTGCGATCATCAATATCCAAAGCTGGGGCTGTAAAGACAAGAGAAGCACG	10336765			Chr01	38212290
7S_10372860_F	4	13.7144	GCTGCCTGTTTCCACGTGCGGGAGAAGAAGGGGCGGAAGAAGAAGTCCAAGTGGGCCGAGATCG	10372860	17:T>C		Chr07	47359782
2.1D_10362075_F	4	13.7176	TCTACCAAAATTTGGTTATATTGAACTAGAGCCTCCCAAAAAAGAACTCTGTATTTCAGCGTTC	10362075	26:C>T		Chr04	10685617
2.1D_10366519_F	4	13.7178	ATGTTAAAACTGAACTTTTCCCATCTTCATGTGCAGGAAAAGAATTTTTACAGTTGATGAATGC	10366519			Chr04	10604753
2.1D_10569777_F	4	13.7184	ACGGGAGAATAGCCCGCCCGCACCGAGATCGGAAGAGCGGTTCAGCAGGAATGCCGAGACCGAT	10569777
2.2D_10356340_F	4	13.7184	TAAAAGCAGATAAACATCATATTTTTGAAGTGCAAGACTTGTGCGCTCTATGTCATATATCTAA	10356340			Chr04	10517629
2.2D_10306947_F	4	13.7326	AAACATATCGAGACCTTCGACCGAGATCGGAAGAGCGGTTCAGCAGGAATGCCGAGACCGATCT	10306947
7S_10355259_F	4	13.7501	ATTTCCTTTCCTCGACTCATCTCCTCCCCGAATGCCCTTCTTCGCCTGTCCTTCACCGAACCAG	10355259	13:C>G
3S_10572222_F	4	13.7511	TCTACCAAAATTCAGTTATATTGAACTAAAGCCTCCCAAAGAAGAAATCATGCGTTCTTTTATC	10572222	51:T>A		Chr04	10779934
2.1D_10567770_F	4	13.7587	AATCGTTGGGGGCCCGAAAAGGAGACGACGTGCGTGTAGAACCCGTTCGAGAGCGACGTACACG	10567770			Chr04	7875087
2.1D_10569681_F	4	13.7607	TCAACCCGAGCCTCAATGACCCACAGTCGTCAATTTCTTTTTTAAACTCTTTTGTTGAGTGGCG	10569681			Chr04	7727399
2.1D_10573528_F	4	13.7743	CGGGTCGGCAGGCCCAAGATGACCATGATCTCGCAGACTCTCCCGAGATCGGAAGAGCGGTTCA	10573528	5:T>C
2.1D_10573867_F	4	13.7779	TATTTGACTTTTGTTGTCTCGATACCGAACGATGAAGCAGCAGCATCACTTCCTCGATTTCTTT	10573867			Chr04	7861109
1D_10570255_F	4	13.7784	TAGTGTTTGAGATATTAACTGTGAATTCCAAATTTAGTCTTGAAATAGGCATAATGTTCATTAC	10570255			Chr04	6091979
1D_10573214_F	4	13.7789	TGCAGCCCAGTCCAGTCTTCCCACCCCGAAACAGAGAAAATAAACAAAAAGAGACAAGGCCCGA	10573214			scaffold_66	4430
2.1D_10570249_F	4	13.7794	GGGTTTACTGATTTGTCCCGATCTGTTTATACTTTTTCACTTGTCAATGACAATGTAACAGTTT	10570249			Chr04	6090568
2.2D_10347865_F	4	13.7845	TATTTGTTCATTCCATCTCTCTTCCTCCTCGATAGCCAACTCCGCAACTCGAATAGGTTTACCA	10347865			Chr02	42048154
7S_10364815_F	4	13.8026	ATGGCGACGCGGGTGGCGACGGGTTGGGTTTCAGAGGGTGTAAACGACTTCCCCTGGTATTCTA	10364815	8:C>T		Chr04	10726225
1D_10567815_F	4	17.915	ACGGCAGCGTCGAACCCCGCGCTCTGGAGGCGAACGCAGACCTCTCTCATCAAGCAGCTCCGAG	10567815			Chr04	11582567
1D_10293967_F	4	17.915	GTCCAAGTGGAGGAGCTCCTCTTACATGCCGTCGGGAGAGCACACGTTCCTGGACGTGGTGGAC	10293967			Chr04	11582498
1D_10293893_F	4	17.915	AAGATTTTGAAGGGCAAAAATATGATATTTCCCAGGAAGTTTGAGACACGTGGTCAATCATCGG	10293893			Chr09	30697631
2.2D_10569504_F	4	19.155	CGTTAACAATTTTTTTTCTGGGTTGACCATAAATTTTAGTAGTTCCAACAACAGTGCCTGATTA	10569504			Chr04	11974621
3D_10274153_F	4	20.8083	AGACCTAGCCAGTTACGATCCTGAAACCAAAACTTGAACGTTTCCGAGATCGGAAGAGCGGTTC	10274153			Chr04	14589129
1D_10374096_F	4	21.387	GTTGCTTCTGCGCGAGAGAGAAGAAGGGAAGAATAAAAAACGAGTGGGCCAGGCCGAGATCGGA	10374096	4:G>A		Chr04	5011021
2.2D_10568292_F	4	21.635	CTTCTCTAGCTCTTTCCTCAGAACCTTTACTTTATCCCATTGTTTCACTTCCACCGCAACTTTG	10568292			Chr04	16105570
1D_10364390_F	4	21.7728	GTCCCAGGCGTGGAGGAGAAAGAAAGGAGAAGAAAGATGGATGGGCTGGGCCGAGATCGGAAGA	10364390			Chr03	71324470
1D_10319451_F	4	22.1119	AAACTCGGAAGCCTTTCTGTCCGAGATCGGAAGAGCGGTTCAGCAGGAATGCCGAGACCGATCT	10319451
1D_10335614_F	4	22.1119	ATCCACTATGTAAGCCGCTGCATCATCTAAAATTGTTGCCAAGTTCATCTGACATAGACAGAAA	10335614			Chr04	15114775
2.2D_10360895_F	4	22.875	ATATTGTAGAGACGGTCATATCCTTTGGTAGGGATAGCCCCTTTTCAAGTGCTCCCTGCGCAAT	10360895			Chr11	12639686
2.1D_10376870_F	4	22.875	CATGTCCACCCGAAGACCGACGCTCTCTTTCGCCGACCTTCGGATCGCCTGTCATCGGTAGTTC	10376870
2.1D_10357011_F	4	22.875	AATACATACTTGGAAGTCAGAAGTCCCGAAGCAGAGAAGCTTGTGATTGAAAGGGACAGTGATG	10357011			Chr11	12126905
2.2D_10370355_F	4	22.875	ACCGCATTGCCGCCGTGCGACCTCGTGCGGTTCCGAGATCGGAAGAGCGGTTCAGCAGGAATGC	10370355			Chr10	7643709
1D_10279306_F	4	22.875	TCCCTACACGACGGGGTCGGCGACATGGGGCTAGAGCCGAGATCGGAAGAGCGGTTCAGCAGGA	10279306
1D_10569638_F	4	22.8792	GTTAGAACCTCCAATTCAACCTCTAAACTATTTTTTCTTGACTGACAAGTGAATCGGACCTTTC	10569638			Chr08	5199781
2.1D_10328251_F	4	22.8792	TCTAGATAAATTGGTGGTTATATTTATTTTGTTTCTTGTTAAAAAAAAAAAACTTGCCAATGTG	10328251			Chr06	5835683
3D_10285597_F	4	23.8344	ACCGCAGCCGCCGTGCGACCTCGTACGGTTCCGAGATCGGAAGAGCGGTTCAGCAGGAATGCCG	10285597
2.2D_10280946_F	4	23.8344	AAAAGTGAAATAATTATTGAAGAATGTGGAAAAACCCGAGATCGGAAGAGCGGTTCAGCAGGAA	10280946			Chr09	16513683
1D_10320310_F	4	23.843	ATAAAGGTGACCGGTTCTCAATCCGAGATCGGAAGAGCGGTTCAGCAGGAATGCCGAGACCGAT	10320310
2.2D_10574796_F	4	23.8787	CGGTGCCGGTATGAGCCGAAGGTGGCGAGAAAGAGGAGCAAGATGGCGGTGATGATGACCAGGA	10574796	4:T>C		scaffold_264	49303
1D_10571781_F	4	24.4144	GCATCAGCACTCACCAAGACTTCCAAAACCATGGAGTCCAGAGATGAGCAGCATGATTCCACGG	10571781			Chr04	16885770
2.2D_10281525_F	4	24.4144	GTTTGTCGCGCGAGAGGACAAGGGGTGGAGCTTTTTGTCAACATGAGGCCGAGATCGGAAGAGC	10281525
2.1D_10575187_F	4	24.5703	CTCCTGGTCTTCATGCAGCTTCTGACTATTTCCTCCACTGAACGAACGTGGAACGAAAGCCAAA	10575187
2.1D_10575165_F	4	24.5703	GCTTCCTTTCCACGCGCGGGAGAAGAAGGGAAAAAGAAGAAGACGGACGGGCCGAGATCGGAAG	10575165			Chr03	17833467
1D_10574795_F	4	24.7661	CGGCGCCGGCATGAGCCGAGGGTGGCCAGAAAGAGGAGCAAGATGGCGATGATGATGACCAGGA	10574795			scaffold_264	49303
2.2D_10344627_F	4	24.843	TTTCCTTGAACTTTCTTCTCCTTGTTCCGTCCGAGATCGGAAGAGCGGTTCAGCAGGAATGCCG	10344627			Chr04	15751438
2.2D_10280884_F	4	24.843	TTGATCGGTGAGGCCATGTGGCTCCAAATCAAAGAGGCTAAGTGACAAGGGCAAGGAAATGGTT	10280884
2.1D_10286104_F	4	24.9097	CTTCTAGCCAGTAAAGGCACGTCCGAGATCGGAAGAGCGGTTCAGCAGGAATGCCGAGACCGAT	10286104
2.2D_10335615_F	4	25.043	ATCCACTATGTAAGCCGCTGCATCATCTAAAATTGTTGCCAAGTTCATCCAACAAAGACAGAAA	10335615	50:C>T		Chr04	15114775
2.2D_10568220_F	4	25.043	CGTGTGTTGGCCACGCGCAGGGAACGCCAGCACACAACTGCTATGTACGTGTCAATGCATCCAA	10568220
2.2D_10315794_F	4	25.0738	TGGAAGGCCTGGTGGTTGAAGGTGACGACGGTTTCCCACTGCAAGAGATACCCACGTGGCCCCG	10315794			Chr05	5235293
3D_10573993_F	4	26.9199	GCATTTTCTTTTCTTTTTTTAAGATGCCGAGATCGGAAGAGCGGTTCAGCAGGAATGCCGAGAC	10573993	13:C>T
1D_10352477_F	4	27.3986	TACTTCTATGCGTTGGAAATGAATGTCATTGAATTAACGTTGTGGAGTTGATTTCATTTCCAAT	10352477	38:C>G		Chr04	17655957
1D_10570336_F	4	27.443	GCGCCATCATTGTAACCCGATTCCTCTTCCATCCAACGTTTACAACCGTGGTTGCGAGAAGACC	10570336			scaffold_3832	2704
2.2D_10331134_F	4	27.843	AGTGTTCTGGAGACCGAGATCGGAAGAGCGGTTCAGCAGGAATGCCGAGACCGATCTCGTATGC	10331134
2.1D_10316636_F	4	27.843	CCGTAAAGCAAGAAAGGAGAACTCAAGAGGGAACGGAGAGGAAGAGCGAACGGAGAGAGGAGAC	10316636
2.2D_10574595_F	4	27.8741	GCGTAGAGGATGACATAAATATTTGAAGATGCCCAATAGCCGAGATCGGAAGAGCGGTTCAGCA	10574595	36:A>G		Chr04	18497502
7S_10344361_F	4	27.9042	GGGATTGACCTTTTGGACCAGCGTTGGAGTTGACTCTTTAAAGGCTTCCGAGATCGGAAGAGCG	10344361	23:G>T
7S_10354057_F	4	27.9141	GCGCAGAGGATGACATAAATATTTGAAGATGCCCAATAGCCGAGATCGGAAGAGCGGTTCAGCA	10354057	4:C>T		Chr04	18497502
1D_10571981_F	4	30.144	TTACAGTGTTGACATGAATTGCTGTTTCCTGTGTTAGTAGTAACTTTTTCAACAATGTGATAAA	10571981	6:G>A		Chr04	17279261
1D_10572576_F	4	30.1615	CCAATATTTTCTCGGTGATGACATAGCATTCAGCTAGCAGTGATTTGACCGAGATCGGAAGAGC	10572576
2.1D_10574566_F	4	30.1629	ATGATTTACAGTTATTAATAAATTGTCAAATTTGTCATGCACTCGTGATTTTTTTTTTTTTGGT	10574566			Chr04	20122792
1D_10368474_F	4	30.165	GCACATTTTTTTAAAATGCCGAGATCGGAAGAGCGGTTCAGCAGGAATGCCGAGACCGATCTCG	10368474
2.1D_10279139_F	4	30.1736	TTGGGCTCTCTCGATGACCCAAAATGGGTTTTCTTTCTCTTCTTCTCCCATCAATGAAAAAGAA	10279139			Chr04	1408875
7S_10368228_F	4	30.1743	CAAAGTTTGAATTTTTCAGGGCTGAGCTGTAGGAAGATCAACGGCAGGATCTTGGGCATGGAGT	10368228	1:C>T		Chr04	21025114
2.2D_10340509_F	4	30.1842	CATGTCCAAGCTTGGGTCTCTTCAGCTCCCTCATCTTCCTTCCAGCTCATGCCCTCTGGCGAAT	10340509			scaffold_1856	7359
2.2D_10568638_F	4	30.1857	TGATTGCATCGGAAAGTGGAGTTTCCGTTGTCGAAAATGTGATAACAAATGTTGCTGGGGATCC	10568638			Chr04	22132588
2.2D_10330901_F	4	30.1943	CCGCATTCGATTCCCCCAATCGCCCCTGAATGTCCGAGATCGGAAGAGCGGTTCAGCAGGAATG	10330901			Chr02	32606174
2.1D_10350067_F	4	30.1961	CTCTCTTCTTGATTTTCGCAACTTCCCCGTGTTCCCTTCGACTCCGAGATCGGAAGAGCGGTTC	10350067			Chr04	1396379
2.2D_10574098_F	4	30.1965	ATGACACGGTTGGTGAGTTTGAGACCAGCAATTGCATGATATACATGTTGCTCAAACCTCTGTC	10574098			Chr04	20855448
1D_10362762_F	4	30.1966	ACTCTCTCTCCCTTCAATCTGCAAATTTTTCTCACACACTGGCGACCGCCGAGATCGGAAGAGC	10362762
2.2D_10574828_F	4	30.1966	ATTTCTCCTTCCTGCACGCACGCATTTCCTCCCCCATGCACGTCCTCATGCAGCCTCTTTCTTT	10574828
2.1D_10569320_F	4	30.1966	AAGAGGAGAAGAGGAGAAGATGTTGCCATTGTTCTCTTTTTACTCTAATTCAGGTATGGGGAAT	10569320			Chr04	21081560
1D_10285221_F	4	30.1967	CTCGTTTGCCAGCGTGCCAAATTGGAGGCTGCTCCGAGATCGGAAGAGCGGTTCAGCAGGAATG	10285221
1D_10569292_F	4	30.1969	AAACATCTTCATCCCTGATTTCTAATTCTTGGGTATGCAAGAGCTTGCCGAGCTTGTTGCAAAG	10569292
2.1D_10371847_F	4	30.197	AGGATGGCAAGTCATGCCCAGCTTCGAATTCATGGAAAATAGTTAGTTATAAAGCTTGGTTCCG	10371847	20:A>C		Chr04	17205013
1D_10365037_F	4	30.197	CGATAAAGGAAAAAAGTCGCCACCTTTCTCCCCTGTCATCGTCCCCTCTTGAAATCTCTCCTCC	10365037	34:T>G		Chr04	21923354
1D_10574565_F	4	30.1973	ATGATTTACAGTTATTAATAAATTGTCAAATTTGTCATGCACTCGTGATTTTTTTTTTTTTTTT	10574565			Chr04	20122791
1D_10341789_F	4	30.1973	GTGCGGTATCGAGGCGTCGCTATTGTGGGTTGGTGTGCCGACAGAACCAGAATTGCTTAGACGT	10341789
1D_10569830_F	4	30.1974	CCTTTTTTTAAAAAAAAAAAATCAATATCGAGAAAGAAATAAGACCCGAGATCGGAAGAGCGGT	10569830			Chr05	10171227
1D_10371845_F	4	30.1975	AGGATGGCAAGACATGCCCAGCTTCGAATTCATGGAAAATACTTGGTTATAATGCTTGGTTCCG	10371845			Chr04	17205013
1D_10375918_F	4	30.1976	AGGCCGACCCTTTGTTTTACATCCCTATGCCCATTCTCTGCGTCGCTCATTTTTTATCTTTACT	10375918	6:G>A
1D_10326473_F	4	30.1977	TTCTCTTTCTTTAACCCCATTTCGGGTAACTCATTGTCAGTAATTGCCAGAAGCTGATCTGAAT	10326473	6:T>C		Chr04	1424995
1D_10336498_F	4	30.1978	TAGCAAAAAATATACCATGAATCTTATTTATCCAACCTGTCTCAATAATGATTTGATGAATTTT	10336498			Chr06	30648665
1D_10574564_F	4	30.198	ATGATTTACAGTTATTAATAAATTGTCAAATTTGTCATGCACTCGTGATTTTTTTTTTTTTTGG	10574564			Chr04	20122792
[truncated: 3,191 more rows]

## Sheet: 1CT2-050 Notes
Corymbia torelliana comprehensive linkage map (1CT2-050)
[truncated: 15 more rows]

[truncated: 2 more sheets: 1CT2-018 Map, 1CT2-018 Notes]
