# Supplementary material for: Comparative genomics of Eucalyptus and Corymbia reveals low rates of genome structural rearrangement
Source: BMC Genomics. 2017 May 22;18:397. doi: 10.1186/s12864-017-3782-7 (PMC5441008; doi:10.1186/s12864-017-3782-7)
Supplement: Supplementary file 4 — Correlation of putatively rearranged areas of the Eucalyptus grandis genome with independently constructed linkage maps in E. grandis and E. urophylla. (XLSX 9 kb) [file 12864_2017_3782_MOESM4_ESM.xlsx]

## Sheet: Sheet1
Additional file 4 Correlation of putatively rearranged areas of the Eucalyptus grandis genome with independently constructed linkage maps in E. grandis and E. urophylla.
Chromosome	E. grandis	Degrees of freedom	E. urophylla	Degrees of freedom
	Spearman’s correlation		Spearman’s correlation
2	NA	NA	0.92***	23
4	0.99***	25	1.00***	11
6	0.99***	9	0.84***	9
6	0.96***	35	0.99***	15
6	0.96***	8	0.99***	10
8	0.99***	65	0.99***	45
9	0.99***	26	0.99***	15
10	0.99***	27	0.99***	30
11	0.99***	74	0.99***	93
The area spanned by the rearrangement on chromosome 2 in the E. grandis map only had
a single marker, so orientation of that section could not be validated. The lowest
correlation was on chromosome 6 in E. urophylla due to 3 marker positions that were not
collinear, but these were interspersed throughout the region and suggested no gross
inaccuracies in structure. *** P < 0.001
